# Supplementary material for: Crystal structure and Hirshfeld surface analysis of (3aRS,4RS,10SR,10aSR)-2-(3,5-di­methyl­phen­yl)-4-hy­droxy-10-methyl-1-oxo-2,3,3a,4,10,10a-hexa­hydro-1H-[1]benzofuro[2,3-f]iso­indole-10-carb­oxy­lic acid di­methyl­formamide monosolvate
Source: Acta Crystallogr E Crystallogr Commun. 2025 Aug 7;81(Pt 9):816–20. doi: 10.1107/S2056989025006814 (PMC12412706; doi:10.1107/S2056989025006814)
Supplement: Supplementary file 1 [file e-81-00816-sup1.cif]

##############################################################################
#                                                                            #
# This CIF contains the data in a paper accepted for publication in          #
# Acta Crystallographica Section E. It conforms to the requirements of       #
# Notes for Authors for Acta Crystallographica Section E, and has been       #
# peer reviewed under the auspices of the IUCr Commission on Journals.       #
#                                                                            #
# Full details of the Crystallographic Information File format               #
# are given in the paper "The Crystallographic Information File (CIF):       #
# a New Standard Archive File for Crystallography" by S. R. Hall, F. H.      #
# Allen and I. D. Brown [Acta Cryst. (1991), A47, 655-685].                  #
#                                                                            #
# The current version of the core CIF dictionary is obtainable from          #
# ftp://ftp.iucr.org/pub/cif_core.dic.                                       #
#                                                                            #
# Software is freely available for graphical display of the structure(s)     #
# in this CIF. For information consult the CIF software page                 #
# http://www.iucr.org/resources/cif/software.                                #
#                                                                            #
# This file may be used for bona fide research purposes within the           #
# scientific community so long as proper attribution is given to the journal # 
# article from which it was obtained.                                        #
#                                                                            #
##############################################################################
data_I
_audit_creation_method     'SHELXL-2019/3'
_journal_date_recd_electronic     2025-07-17
_journal_date_accepted     2025-07-30
_journal_name_full     'Acta Crystallographica, Section E'
_journal_year     2025
_journal_volume     81
_journal_issue      1
_journal_page_first     0
_journal_page_last     0
_journal_paper_category     GO
_journal_paper_doi     10.1107/S2056989025006814
_journal_coeditor_code     EX2094
_publ_contact_author_name     'Gizachew Mulugeta Manahelohe'
_publ_contact_author_address
;
Department of Chemistry,
University of Gondar,
P.O. Box 196, Gondar,
Ethiopia
;
_publ_contact_author_email     'Gizachew.Mulugeta@uog.edu.et'
_publ_contact_author_fax     ?
_publ_contact_author_phone     ?
_publ_section_title
;\
Crystal structure and Hirshfeld surface analysis of
(3a<i>RS</i>,4<i>RS</i>,10<i>SR</i>,10<i>aSR</i>)-2-(3,5-dimethylphenyl)-4-\
hydroxy-10-methyl-1-oxo-2,3,3a,4,10,10<i>a</i>-hexahydro-1<i>H</i>-[1]\
benzofuro[2,3-<i>f</i>]isoindole-10-carboxylic acid dimethylformamide
monosolvate
;
loop_
    _publ_author_name
    _publ_author_address
    'Elizaveta D. Yakovleva'
;
RUDN University,
6 Miklukho-Maklaya St., Moscow 117198,
Russian Federation
;
    'Victoria I. Salakhova'
;
RUDN University,
6 Miklukho-Maklaya St., Moscow 117198,
Russian Federation
;
    'Victor N. Khrustalev'
;
RUDN University,
6 Miklukho-Maklaya St., Moscow 117198,
Russian Federation
Zelinsky Institute of Organic Chemistry of RAS, 4,
7 Leninsky Prospect, 119991 Moscow,
Russian Federation
;
    'Roya Z. Nazarova'
;
Baku Engineering University,
Khirdalan, Hasan Aliyev Str. 120,
AZ0101, Absheron,
Azerbaijan
;
    'Khudayar I. Hasanov'
;
Azerbaijan Medical University,
Scientific Research Centre (SRC),
A. Kasumzade St. 14, AZ 1022,
Baku, Azerbaijan
;
    'Tahir A. Javadzade'
;
Department of Chemistry and Chemical Engineering,
Khazar University, Baku, Mahsati St. 41, AZ1096,
Baku, Azerbaijan
;
    'Mehmet Akkurt'
;
Department of Physics,
Faculty of Sciences,
Erciyes University,
38039 Kayseri,
T\"urkiye
;
    'Gizachew Mulugeta Manahelohe'
;
Department of Chemistry,
University of Gondar,
PO Box 196, Gondar,
Ethiopia
;
_publ_section_synopsis
;
The molecular conformation of the title compound,
C~24~H~23~NO~5~\\cdotC~3~H~7~NO, is stabilized by intramolecular C---H...O
O---H...O hydrogen bonds, forming an <i>S</i>(6) ring motif.  In the crystal,
the molecules are connected by C---H...O hydrogen bonds, forming layers parallel
to the (101) plane. Additionally, C---H...\p interactions lead to the
formation of layers parallel to the (10\=2) plane.
;
_chemical_name_systematic
;\
(3a<i>RS</i>,4<i>RS</i>,10<i>SR</i>,10a<i>SR</i>)-2-(3,5-Dimethylphenyl)-\
4-hydroxy-10-methyl-1-oxo-2,3,3a,4,10,10a-hexahydro-1<i>H</i>-\
[1]benzofuro[2,3-<i>f</i>]isoindole-10-carboxylic acid dimethylformamide
monosolvate
;
_chemical_name_common
;\
(3a<i>RS</i>,4<i>RS</i>,10<i>SR</i>,10a<i>SR</i>)-2-(3,5-dimethylphenyl)-\
4-hydroxy-10-methyl-1-oxo-2,3,3a,4,10,10a-hexahydro-1<i>H</i>-\
[1]benzofuro[2,3-<i>f</i>]isoindole-10-carboxylic acid dimethylformamide
monosolvate
;
_chemical_formula_moiety     'C24 H23 N O5, C3 H7 N O'
_chemical_formula_sum     'C27 H30 N2 O6'
_chemical_formula_weight     478.53
_chemical_melting_point     ?
_chemical_absolute_configuration     ad
_space_group_crystal_system     monoclinic
_space_group_name_H-M_alt     'P 21'
_space_group_name_Hall     'P 2yb'
loop_
    _space_group_symop_operation_xyz
    'x, y, z'
    '-x, y+1/2, -z'
_cell_length_a     11.88334(13)
_cell_length_b     7.80196(10)
_cell_length_c     12.71675(15)
_cell_angle_alpha     90
_cell_angle_beta     95.5166(10)
_cell_angle_gamma     90
_cell_volume     1173.55(2)
_cell_formula_units_Z     2
_cell_measurement_reflns_used     11292
_cell_measurement_theta_min     3.498
_cell_measurement_theta_max     79.312
_cell_measurement_temperature     100(2)
_exptl_crystal_description     plate
_exptl_crystal_colour     colourless
_exptl_crystal_size_max     0.320
_exptl_crystal_size_mid     0.180
_exptl_crystal_size_min     0.040
_exptl_crystal_density_diffrn     1.354
_exptl_crystal_density_meas     ?
_exptl_crystal_density_method     ?
_exptl_crystal_F_000     508
_exptl_absorpt_coefficient_mu     0.787
_exptl_absorpt_correction_type     multi-scan
_exptl_absorpt_process_details
;
(CrysAlisPro; Rigaku OD, 2021)
;
_exptl_absorpt_correction_T_min     0.840
_exptl_absorpt_correction_T_max     1.000
_diffrn_ambient_temperature     100(2)
_diffrn_source     'micro-focus sealed X-ray tube'
_diffrn_radiation_type     CuK\a
_diffrn_radiation_wavelength     1.54184
_diffrn_measurement_device_type
                           'Rigaku XtaLAB Synergy-S, HyPix-6000HE area-detector'
_diffrn_measurement_method     '\f and \w'
_diffrn_detector_area_resol_mean     ?
_diffrn_reflns_number     16579
_diffrn_reflns_av_R_equivalents     0.0392
_diffrn_reflns_av_unetI/netI     0.0377
_diffrn_reflns_theta_min     3.492
_diffrn_reflns_theta_max     80.034
_diffrn_reflns_theta_full     67.684
_diffrn_measured_fraction_theta_max     0.995
_diffrn_measured_fraction_theta_full     1.000
_diffrn_reflns_limit_h_min     -15
_diffrn_reflns_limit_h_max     14
_diffrn_reflns_limit_k_min     -9
_diffrn_reflns_limit_k_max     9
_diffrn_reflns_limit_l_min     -16
_diffrn_reflns_limit_l_max     16
_refine_special_details     ?
_reflns_number_total     4632
_reflns_number_gt     4504
_reflns_threshold_expression     'I > 2\s(I)'
_refine_ls_structure_factor_coef     Fsqd
_refine_ls_matrix_type     full
_refine_ls_R_factor_all     0.0396
_refine_ls_R_factor_gt     0.0385
_refine_ls_wR_factor_gt     0.1028
_refine_ls_wR_factor_ref     0.1040
_refine_ls_goodness_of_fit_ref     1.054
_refine_ls_restrained_S_all     1.054
_refine_ls_number_reflns     4632
_refine_ls_number_parameters     327
_refine_ls_number_restraints     1
_refine_ls_hydrogen_treatment     mixed
_refine_ls_weighting_scheme     calc
_refine_ls_weighting_details
              'w=1/[\s^2^(Fo^2^)+(0.0664P)^2^+0.2084P] where P=(Fo^2^+2Fc^2^)/3'
_atom_sites_solution_hydrogens     mixed
_atom_sites_solution_primary     ?
_atom_sites_solution_secondary     ?
_refine_ls_shift/su_max     0.000
_refine_ls_shift/su_mean     0.000
_refine_diff_density_max     0.292
_refine_diff_density_min     -0.204
_refine_ls_extinction_method     none
_refine_ls_extinction_coef     .
_refine_ls_abs_structure_details
;
Flack <i>x</i> determined using 1816 quotients
[(<i>I</i>^+^)-(<i>I</i>^-^)]/[(<i>I</i>^+^)+(<i>I</i>^-^)]
(Parsons <i>et al.</i>,  2013)
;
_refine_ls_abs_structure_Flack     0.26(7)
loop_
    _atom_type_symbol
    _atom_type_description
    _atom_type_scat_dispersion_real
    _atom_type_scat_dispersion_imag
    _atom_type_scat_source
    'C' 'C' 0.0181 0.0091
                         'International Tables Vol C Tables 4.2.6.8 and 6.1.1.4'
    'H' 'H' 0.0000 0.0000
                         'International Tables Vol C Tables 4.2.6.8 and 6.1.1.4'
    'N' 'N' 0.0311 0.0180
                         'International Tables Vol C Tables 4.2.6.8 and 6.1.1.4'
    'O' 'O' 0.0492 0.0322
                         'International Tables Vol C Tables 4.2.6.8 and 6.1.1.4'
_computing_data_collection
;
CrysAlisPro 1.171.41.117a (Rigaku OD, 2021)
;
_computing_cell_refinement
;
CrysAlisPro 1.171.41.117a (Rigaku OD, 2021)
;
_computing_data_reduction
;
CrysAlisPro 1.171.41.117a (Rigaku OD, 2021)
;
_computing_structure_solution
;
<i>SHELXT</i> (Sheldrick, 2015a)
;
_computing_structure_refinement
;
SHELXL (Sheldrick, 2015b)
;
_computing_molecular_graphics
;
ORTEP-3 for Windows (Farrugia, 2012)
;
_computing_publication_material
;
PLATON (Spek, 2020)
;
loop_
    _atom_site_type_symbol
    _atom_site_label
    _atom_site_fract_x
    _atom_site_fract_y
    _atom_site_fract_z
    _atom_site_U_iso_or_equiv
    _atom_site_adp_type
    _atom_site_calc_flag
    _atom_site_occupancy
    _atom_site_disorder_assembly
    _atom_site_disorder_group
    O O1 0.88530(14) 0.6262(2) 0.57739(13) 0.0271(3) Uani d 1 . .
    O O2 0.71225(14) -0.0932(2) 0.53774(13) 0.0284(3) Uani d 1 . .
    H H2O 0.730(3) -0.211(6) 0.563(3) 0.043 Uiso d 1 . .
    O O3 0.64231(13) 0.5337(3) 0.60067(13) 0.0305(4) Uani d 1 . .
    O O4 0.59786(13) 0.4918(2) 0.76539(13) 0.0273(3) Uani d 1 . .
    H H4O 0.548(3) 0.562(6) 0.741(3) 0.041 Uiso d 1 . .
    C C1 0.86110(16) 0.4789(3) 0.55174(17) 0.0224(4) Uani d 1 . .
    N N2 0.85953(15) 0.4116(3) 0.45216(14) 0.0226(4) Uani d 1 . .
    C C3 0.83569(18) 0.2262(3) 0.44817(17) 0.0238(4) Uani d 1 . .
    H H3A 0.906192 0.158378 0.448925 0.029 Uiso calc 1 . .
    H H3B 0.784816 0.195658 0.384677 0.029 Uiso calc 1 . .
    C C3A 0.77808(17) 0.1988(3) 0.54918(17) 0.0227(4) Uani d 1 . .
    H H3C 0.696408 0.229798 0.534790 0.027 Uiso calc 1 . .
    C C4 0.78611(17) 0.0212(3) 0.59804(17) 0.0224(4) Uani d 1 . .
    H H4 0.865679 -0.021613 0.601253 0.027 Uiso calc 1 . .
    C C4A 0.75155(16) 0.0443(3) 0.70768(16) 0.0222(4) Uani d 1 . .
    O O5 0.72355(13) -0.0995(2) 0.76165(13) 0.0249(3) Uani d 1 . .
    C C5A 0.69017(17) -0.0398(3) 0.85613(17) 0.0235(4) Uani d 1 . .
    C C6 0.65086(19) -0.1429(3) 0.93339(19) 0.0274(5) Uani d 1 . .
    H H6 0.646651 -0.264079 0.926576 0.033 Uiso calc 1 . .
    C C7 0.6179(2) -0.0579(3) 1.02159(19) 0.0290(5) Uani d 1 . .
    H H7 0.590681 -0.122544 1.077164 0.035 Uiso calc 1 . .
    C C8 0.6241(2) 0.1209(4) 1.03023(19) 0.0293(5) Uani d 1 . .
    H H8 0.600598 0.174756 1.091446 0.035 Uiso calc 1 . .
    C C9 0.66374(19) 0.2215(3) 0.95132(18) 0.0266(4) Uani d 1 . .
    H H9 0.667526 0.342649 0.957983 0.032 Uiso calc 1 . .
    C C9A 0.69807(17) 0.1389(3) 0.86142(17) 0.0227(4) Uani d 1 . .
    C C9B 0.73912(17) 0.1912(3) 0.76232(16) 0.0215(4) Uani d 1 . .
    C C10 0.76988(17) 0.3675(3) 0.72104(17) 0.0217(4) Uani d 1 . .
    C C10A 0.83541(16) 0.3314(3) 0.62441(17) 0.0221(4) Uani d 1 . .
    H H10A 0.909918 0.281612 0.652289 0.027 Uiso calc 1 . .
    C C11 0.88384(16) 0.5005(3) 0.35935(16) 0.0225(4) Uani d 1 . .
    C C12 0.92752(18) 0.4062(3) 0.27861(18) 0.0246(4) Uani d 1 . .
    H H12 0.946899 0.289074 0.289792 0.029 Uiso calc 1 . .
    C C13 0.94276(17) 0.4833(3) 0.18188(17) 0.0247(4) Uani d 1 . .
    C C14 0.91430(18) 0.6547(3) 0.16710(18) 0.0254(4) Uani d 1 . .
    H H14 0.922624 0.706973 0.100812 0.030 Uiso calc 1 . .
    C C15 0.87377(18) 0.7520(3) 0.24734(18) 0.0248(4) Uani d 1 . .
    C C16 0.85946(17) 0.6739(3) 0.34459(17) 0.0231(4) Uani d 1 . .
    H H16 0.833172 0.739347 0.400308 0.028 Uiso calc 1 . .
    C C17 0.9891(2) 0.3806(3) 0.09481(19) 0.0310(5) Uani d 1 . .
    H H17A 1.067808 0.349135 0.116298 0.047 Uiso calc 1 . .
    H H17B 0.985651 0.449642 0.030209 0.047 Uiso calc 1 . .
    H H17C 0.943878 0.276417 0.081523 0.047 Uiso calc 1 . .
    C C18 0.8463(2) 0.9381(3) 0.2310(2) 0.0306(5) Uani d 1 . .
    H H18A 0.772745 0.962733 0.256594 0.046 Uiso calc 1 . .
    H H18B 0.843368 0.965518 0.155612 0.046 Uiso calc 1 . .
    H H18C 0.904707 1.007900 0.270236 0.046 Uiso calc 1 . .
    C C19 0.66366(17) 0.4730(3) 0.68735(17) 0.0235(4) Uani d 1 . .
    C C20 0.84293(18) 0.4711(3) 0.80565(18) 0.0261(4) Uani d 1 . .
    H H20A 0.800078 0.490770 0.866655 0.039 Uiso calc 1 . .
    H H20B 0.863104 0.581564 0.775894 0.039 Uiso calc 1 . .
    H H20C 0.911934 0.406868 0.828098 0.039 Uiso calc 1 . .
    O O6 0.43899(15) 0.7105(3) 0.72511(14) 0.0318(4) Uani d 1 . .
    N N1 0.43032(15) 0.9966(3) 0.69699(16) 0.0285(4) Uani d 1 . .
    C C21 0.45729(18) 0.8385(3) 0.67122(18) 0.0273(5) Uani d 1 . .
    H H21 0.492584 0.821996 0.608054 0.033 Uiso calc 1 . .
    C C22 0.3827(2) 1.0261(4) 0.7974(2) 0.0337(5) Uani d 1 . .
    H H22A 0.325742 0.938282 0.807445 0.051 Uiso calc 1 . .
    H H22B 0.347375 1.139676 0.796540 0.051 Uiso calc 1 . .
    H H22C 0.443070 1.020126 0.855480 0.051 Uiso calc 1 . .
    C C23 0.4538(2) 1.1426(4) 0.6328(2) 0.0374(6) Uani d 1 . .
    H H23A 0.504688 1.221382 0.674296 0.056 Uiso calc 1 . .
    H H23B 0.382962 1.201749 0.609764 0.056 Uiso calc 1 . .
    H H23C 0.489733 1.103704 0.570820 0.056 Uiso calc 1 . .
loop_
    _atom_site_aniso_label
    _atom_site_aniso_U_11
    _atom_site_aniso_U_22
    _atom_site_aniso_U_33
    _atom_site_aniso_U_12
    _atom_site_aniso_U_13
    _atom_site_aniso_U_23
    O1 0.0306(7) 0.0246(8) 0.0275(8) -0.0040(6) 0.0093(6) -0.0023(6)
    O2 0.0342(8) 0.0240(8) 0.0278(7) -0.0030(7) 0.0073(6) -0.0033(7)
    O3 0.0278(7) 0.0373(9) 0.0275(8) 0.0075(7) 0.0080(6) 0.0036(7)
    O4 0.0257(7) 0.0295(8) 0.0284(8) 0.0054(6) 0.0117(6) 0.0017(7)
    C1 0.0180(8) 0.0254(10) 0.0247(9) -0.0014(7) 0.0067(7) -0.0023(8)
    N2 0.0234(8) 0.0222(9) 0.0235(8) -0.0025(7) 0.0089(6) -0.0006(7)
    C3 0.0259(10) 0.0221(11) 0.0247(9) -0.0005(8) 0.0090(7) -0.0014(8)
    C3A 0.0207(9) 0.0244(10) 0.0240(9) 0.0004(8) 0.0072(7) -0.0010(8)
    C4 0.0207(8) 0.0225(10) 0.0250(9) 0.0007(8) 0.0079(7) -0.0012(8)
    C4A 0.0196(8) 0.0231(10) 0.0248(10) 0.0009(8) 0.0060(7) 0.0020(8)
    O5 0.0270(7) 0.0233(8) 0.0259(7) 0.0006(6) 0.0093(5) 0.0000(6)
    C5A 0.0213(9) 0.0273(11) 0.0228(10) 0.0018(8) 0.0064(7) -0.0008(8)
    C6 0.0269(10) 0.0260(11) 0.0301(11) 0.0006(8) 0.0073(8) 0.0014(9)
    C7 0.0309(11) 0.0319(13) 0.0253(10) 0.0015(9) 0.0086(8) 0.0053(9)
    C8 0.0316(10) 0.0338(13) 0.0240(10) 0.0025(9) 0.0106(8) 0.0008(9)
    C9 0.0296(10) 0.0263(11) 0.0250(10) 0.0023(9) 0.0090(8) -0.0006(9)
    C9A 0.0195(8) 0.0259(11) 0.0234(10) 0.0020(8) 0.0059(7) 0.0011(8)
    C9B 0.0199(8) 0.0234(10) 0.0219(9) 0.0018(7) 0.0052(7) -0.0005(8)
    C10 0.0214(9) 0.0222(10) 0.0227(9) 0.0004(7) 0.0080(7) -0.0001(8)
    C10A 0.0189(8) 0.0238(10) 0.0244(9) 0.0000(8) 0.0061(7) -0.0014(8)
    C11 0.0192(8) 0.0279(11) 0.0212(9) -0.0020(8) 0.0060(7) -0.0001(8)
    C12 0.0233(9) 0.0242(11) 0.0271(10) 0.0010(8) 0.0076(7) -0.0008(9)
    C13 0.0219(9) 0.0285(11) 0.0245(10) -0.0013(8) 0.0070(7) -0.0004(9)
    C14 0.0237(9) 0.0286(12) 0.0246(10) -0.0031(8) 0.0065(7) 0.0003(8)
    C15 0.0229(9) 0.0243(11) 0.0275(10) -0.0026(8) 0.0043(7) -0.0004(9)
    C16 0.0207(9) 0.0248(11) 0.0247(9) -0.0013(7) 0.0073(7) -0.0021(8)
    C17 0.0372(12) 0.0322(13) 0.0253(10) 0.0051(10) 0.0119(8) 0.0004(9)
    C18 0.0354(11) 0.0266(12) 0.0307(11) 0.0019(9) 0.0079(8) 0.0002(9)
    C19 0.0220(9) 0.0227(10) 0.0267(10) -0.0020(8) 0.0073(7) -0.0020(8)
    C20 0.0267(10) 0.0274(11) 0.0250(10) -0.0017(8) 0.0059(7) -0.0023(9)
    O6 0.0307(8) 0.0297(9) 0.0369(8) 0.0032(7) 0.0135(6) 0.0011(7)
    N1 0.0236(8) 0.0310(11) 0.0305(9) 0.0014(8) 0.0015(7) -0.0003(8)
    C21 0.0250(10) 0.0289(12) 0.0287(10) 0.0006(9) 0.0059(8) -0.0017(9)
    C22 0.0318(11) 0.0363(14) 0.0328(11) 0.0102(10) 0.0023(8) -0.0057(10)
    C23 0.0305(11) 0.0341(13) 0.0463(14) -0.0025(10) -0.0030(10) 0.0077(11)
_geom_special_details
;
 All esds (except the esd in the dihedral angle between two l.s. planes)
 are estimated using the full covariance matrix.  The cell esds are taken
 into account individually in the estimation of esds in distances, angles
 and torsion angles; correlations between esds in cell parameters are only
 used when they are defined by crystal symmetry.  An approximate (isotropic)
 treatment of cell esds is used for estimating esds involving l.s. planes.
;
loop_
    _geom_bond_atom_site_label_1
    _geom_bond_atom_site_label_2
    _geom_bond_site_symmetry_2
    _geom_bond_distance
    _geom_bond_publ_flag
    O1 C1 . 1.221(3) ?
    O2 C4 . 1.423(3) ?
    O2 H2O . 0.99(4) ?
    O3 C19 . 1.204(3) ?
    O4 C19 . 1.329(3) ?
    O4 H4O . 0.85(4) ?
    C1 N2 . 1.369(3) ?
    C1 C10A . 1.525(3) ?
    N2 C11 . 1.422(3) ?
    N2 C3 . 1.475(3) ?
    C3 C3A . 1.528(3) ?
    C3 H3A . 0.9900 ?
    C3 H3B . 0.9900 ?
    C3A C4 . 1.517(3) ?
    C3A C10A . 1.525(3) ?
    C3A H3C . 1.0000 ?
    C4 C4A . 1.502(3) ?
    C4 H4 . 1.0000 ?
    C4A C9B . 1.356(3) ?
    C4A O5 . 1.373(3) ?
    O5 C5A . 1.382(3) ?
    C5A C6 . 1.385(3) ?
    C5A C9A . 1.398(3) ?
    C6 C7 . 1.391(3) ?
    C6 H6 . 0.9500 ?
    C7 C8 . 1.401(4) ?
    C7 H7 . 0.9500 ?
    C8 C9 . 1.391(3) ?
    C8 H8 . 0.9500 ?
    C9 C9A . 1.407(3) ?
    C9 H9 . 0.9500 ?
    C9A C9B . 1.453(3) ?
    C9B C10 . 1.529(3) ?
    C10 C19 . 1.533(3) ?
    C10 C10A . 1.543(3) ?
    C10 C20 . 1.545(3) ?
    C10A H10A . 1.0000 ?
    C11 C16 . 1.393(3) ?
    C11 C12 . 1.402(3) ?
    C12 C13 . 1.397(3) ?
    C12 H12 . 0.9500 ?
    C13 C14 . 1.388(4) ?
    C13 C17 . 1.513(3) ?
    C14 C15 . 1.394(3) ?
    C14 H14 . 0.9500 ?
    C15 C16 . 1.404(3) ?
    C15 C18 . 1.498(3) ?
    C16 H16 . 0.9500 ?
    C17 H17A . 0.9800 ?
    C17 H17B . 0.9800 ?
    C17 H17C . 0.9800 ?
    C18 H18A . 0.9800 ?
    C18 H18B . 0.9800 ?
    C18 H18C . 0.9800 ?
    C20 H20A . 0.9800 ?
    C20 H20B . 0.9800 ?
    C20 H20C . 0.9800 ?
    O6 C21 . 1.242(3) ?
    N1 C21 . 1.324(3) ?
    N1 C23 . 1.444(4) ?
    N1 C22 . 1.464(3) ?
    C21 H21 . 0.9500 ?
    C22 H22A . 0.9800 ?
    C22 H22B . 0.9800 ?
    C22 H22C . 0.9800 ?
    C23 H23A . 0.9800 ?
    C23 H23B . 0.9800 ?
    C23 H23C . 0.9800 ?
loop_
    _geom_angle_atom_site_label_1
    _geom_angle_atom_site_label_2
    _geom_angle_atom_site_label_3
    _geom_angle_site_symmetry_1
    _geom_angle_site_symmetry_3
    _geom_angle
    _geom_angle_publ_flag
    C4 O2 H2O . . 108(2) ?
    C19 O4 H4O . . 104(3) ?
    O1 C1 N2 . . 126.1(2) ?
    O1 C1 C10A . . 127.2(2) ?
    N2 C1 C10A . . 106.56(19) ?
    C1 N2 C11 . . 126.5(2) ?
    C1 N2 C3 . . 113.19(18) ?
    C11 N2 C3 . . 120.22(18) ?
    N2 C3 C3A . . 102.03(17) ?
    N2 C3 H3A . . 111.4 ?
    C3A C3 H3A . . 111.4 ?
    N2 C3 H3B . . 111.4 ?
    C3A C3 H3B . . 111.4 ?
    H3A C3 H3B . . 109.2 ?
    C4 C3A C10A . . 110.85(18) ?
    C4 C3A C3 . . 117.16(18) ?
    C10A C3A C3 . . 102.90(17) ?
    C4 C3A H3C . . 108.5 ?
    C10A C3A H3C . . 108.5 ?
    C3 C3A H3C . . 108.5 ?
    O2 C4 C4A . . 111.45(17) ?
    O2 C4 C3A . . 109.92(17) ?
    C4A C4 C3A . . 105.01(18) ?
    O2 C4 H4 . . 110.1 ?
    C4A C4 H4 . . 110.1 ?
    C3A C4 H4 . . 110.1 ?
    C9B C4A O5 . . 113.02(18) ?
    C9B C4A C4 . . 129.1(2) ?
    O5 C4A C4 . . 117.87(19) ?
    C4A O5 C5A . . 105.24(17) ?
    O5 C5A C6 . . 124.4(2) ?
    O5 C5A C9A . . 110.75(19) ?
    C6 C5A C9A . . 124.8(2) ?
    C5A C6 C7 . . 115.8(2) ?
    C5A C6 H6 . . 122.1 ?
    C7 C6 H6 . . 122.1 ?
    C6 C7 C8 . . 121.4(2) ?
    C6 C7 H7 . . 119.3 ?
    C8 C7 H7 . . 119.3 ?
    C9 C8 C7 . . 121.6(2) ?
    C9 C8 H8 . . 119.2 ?
    C7 C8 H8 . . 119.2 ?
    C8 C9 C9A . . 118.2(2) ?
    C8 C9 H9 . . 120.9 ?
    C9A C9 H9 . . 120.9 ?
    C5A C9A C9 . . 118.2(2) ?
    C5A C9A C9B . . 105.37(19) ?
    C9 C9A C9B . . 136.4(2) ?
    C4A C9B C9A . . 105.6(2) ?
    C4A C9B C10 . . 122.89(18) ?
    C9A C9B C10 . . 131.4(2) ?
    C9B C10 C19 . . 111.18(16) ?
    C9B C10 C10A . . 105.37(18) ?
    C19 C10 C10A . . 109.91(17) ?
    C9B C10 C20 . . 111.64(18) ?
    C19 C10 C20 . . 107.81(18) ?
    C10A C10 C20 . . 110.95(17) ?
    C3A C10A C1 . . 103.62(17) ?
    C3A C10A C10 . . 113.22(17) ?
    C1 C10A C10 . . 119.38(19) ?
    C3A C10A H10A . . 106.6 ?
    C1 C10A H10A . . 106.6 ?
    C10 C10A H10A . . 106.6 ?
    C16 C11 C12 . . 119.8(2) ?
    C16 C11 N2 . . 121.94(19) ?
    C12 C11 N2 . . 118.1(2) ?
    C13 C12 C11 . . 120.5(2) ?
    C13 C12 H12 . . 119.7 ?
    C11 C12 H12 . . 119.7 ?
    C14 C13 C12 . . 118.9(2) ?
    C14 C13 C17 . . 120.8(2) ?
    C12 C13 C17 . . 120.2(2) ?
    C13 C14 C15 . . 121.5(2) ?
    C13 C14 H14 . . 119.3 ?
    C15 C14 H14 . . 119.3 ?
    C14 C15 C16 . . 119.2(2) ?
    C14 C15 C18 . . 120.8(2) ?
    C16 C15 C18 . . 119.9(2) ?
    C11 C16 C15 . . 119.9(2) ?
    C11 C16 H16 . . 120.0 ?
    C15 C16 H16 . . 120.0 ?
    C13 C17 H17A . . 109.5 ?
    C13 C17 H17B . . 109.5 ?
    H17A C17 H17B . . 109.5 ?
    C13 C17 H17C . . 109.5 ?
    H17A C17 H17C . . 109.5 ?
    H17B C17 H17C . . 109.5 ?
    C15 C18 H18A . . 109.5 ?
    C15 C18 H18B . . 109.5 ?
    H18A C18 H18B . . 109.5 ?
    C15 C18 H18C . . 109.5 ?
    H18A C18 H18C . . 109.5 ?
    H18B C18 H18C . . 109.5 ?
    O3 C19 O4 . . 123.6(2) ?
    O3 C19 C10 . . 124.22(19) ?
    O4 C19 C10 . . 112.22(18) ?
    C10 C20 H20A . . 109.5 ?
    C10 C20 H20B . . 109.5 ?
    H20A C20 H20B . . 109.5 ?
    C10 C20 H20C . . 109.5 ?
    H20A C20 H20C . . 109.5 ?
    H20B C20 H20C . . 109.5 ?
    C21 N1 C23 . . 122.0(2) ?
    C21 N1 C22 . . 119.1(2) ?
    C23 N1 C22 . . 118.7(2) ?
    O6 C21 N1 . . 123.6(2) ?
    O6 C21 H21 . . 118.2 ?
    N1 C21 H21 . . 118.2 ?
    N1 C22 H22A . . 109.5 ?
    N1 C22 H22B . . 109.5 ?
    H22A C22 H22B . . 109.5 ?
    N1 C22 H22C . . 109.5 ?
    H22A C22 H22C . . 109.5 ?
    H22B C22 H22C . . 109.5 ?
    N1 C23 H23A . . 109.5 ?
    N1 C23 H23B . . 109.5 ?
    H23A C23 H23B . . 109.5 ?
    N1 C23 H23C . . 109.5 ?
    H23A C23 H23C . . 109.5 ?
    H23B C23 H23C . . 109.5 ?
loop_
    _geom_torsion_atom_site_label_1
    _geom_torsion_atom_site_label_2
    _geom_torsion_atom_site_label_3
    _geom_torsion_atom_site_label_4
    _geom_torsion_site_symmetry_1
    _geom_torsion_site_symmetry_2
    _geom_torsion_site_symmetry_3
    _geom_torsion_site_symmetry_4
    _geom_torsion
    _geom_torsion_publ_flag
    O1 C1 N2 C11 . . . . -1.1(3) ?
    C10A C1 N2 C11 . . . . -177.07(19) ?
    O1 C1 N2 C3 . . . . 175.4(2) ?
    C10A C1 N2 C3 . . . . -0.6(2) ?
    C1 N2 C3 C3A . . . . 21.1(2) ?
    C11 N2 C3 C3A . . . . -162.14(17) ?
    N2 C3 C3A C4 . . . . -154.02(18) ?
    N2 C3 C3A C10A . . . . -32.2(2) ?
    C10A C3A C4 O2 . . . . 167.45(16) ?
    C3 C3A C4 O2 . . . . -74.9(2) ?
    C10A C3A C4 C4A . . . . 47.5(2) ?
    C3 C3A C4 C4A . . . . 165.10(17) ?
    O2 C4 C4A C9B . . . . -132.0(2) ?
    C3A C4 C4A C9B . . . . -13.1(3) ?
    O2 C4 C4A O5 . . . . 45.1(2) ?
    C3A C4 C4A O5 . . . . 164.06(17) ?
    C9B C4A O5 C5A . . . . 0.6(2) ?
    C4 C4A O5 C5A . . . . -176.98(17) ?
    C4A O5 C5A C6 . . . . 177.6(2) ?
    C4A O5 C5A C9A . . . . -0.5(2) ?
    O5 C5A C6 C7 . . . . -178.00(19) ?
    C9A C5A C6 C7 . . . . -0.2(3) ?
    C5A C6 C7 C8 . . . . 0.3(3) ?
    C6 C7 C8 C9 . . . . -0.3(4) ?
    C7 C8 C9 C9A . . . . 0.0(4) ?
    O5 C5A C9A C9 . . . . 178.00(17) ?
    C6 C5A C9A C9 . . . . -0.1(3) ?
    O5 C5A C9A C9B . . . . 0.2(2) ?
    C6 C5A C9A C9B . . . . -177.9(2) ?
    C8 C9 C9A C5A . . . . 0.2(3) ?
    C8 C9 C9A C9B . . . . 177.2(2) ?
    O5 C4A C9B C9A . . . . -0.5(2) ?
    C4 C4A C9B C9A . . . . 176.74(19) ?
    O5 C4A C9B C10 . . . . 177.23(18) ?
    C4 C4A C9B C10 . . . . -5.5(3) ?
    C5A C9A C9B C4A . . . . 0.2(2) ?
    C9 C9A C9B C4A . . . . -177.0(2) ?
    C5A C9A C9B C10 . . . . -177.3(2) ?
    C9 C9A C9B C10 . . . . 5.5(4) ?
    C4A C9B C10 C19 . . . . 108.0(2) ?
    C9A C9B C10 C19 . . . . -74.9(3) ?
    C4A C9B C10 C10A . . . . -11.0(3) ?
    C9A C9B C10 C10A . . . . 166.1(2) ?
    C4A C9B C10 C20 . . . . -131.6(2) ?
    C9A C9B C10 C20 . . . . 45.5(3) ?
    C4 C3A C10A C1 . . . . 158.47(16) ?
    C3 C3A C10A C1 . . . . 32.4(2) ?
    C4 C3A C10A C10 . . . . -70.7(2) ?
    C3 C3A C10A C10 . . . . 163.22(18) ?
    O1 C1 C10A C3A . . . . 163.7(2) ?
    N2 C1 C10A C3A . . . . -20.4(2) ?
    O1 C1 C10A C10 . . . . 36.7(3) ?
    N2 C1 C10A C10 . . . . -147.41(18) ?
    C9B C10 C10A C3A . . . . 46.8(2) ?
    C19 C10 C10A C3A . . . . -73.1(2) ?
    C20 C10 C10A C3A . . . . 167.77(19) ?
    C9B C10 C10A C1 . . . . 169.18(17) ?
    C19 C10 C10A C1 . . . . 49.3(2) ?
    C20 C10 C10A C1 . . . . -69.8(2) ?
    C1 N2 C11 C16 . . . . -32.0(3) ?
    C3 N2 C11 C16 . . . . 151.7(2) ?
    C1 N2 C11 C12 . . . . 151.8(2) ?
    C3 N2 C11 C12 . . . . -24.5(3) ?
    C16 C11 C12 C13 . . . . -2.5(3) ?
    N2 C11 C12 C13 . . . . 173.85(19) ?
    C11 C12 C13 C14 . . . . 0.2(3) ?
    C11 C12 C13 C17 . . . . -179.54(19) ?
    C12 C13 C14 C15 . . . . 1.6(3) ?
    C17 C13 C14 C15 . . . . -178.6(2) ?
    C13 C14 C15 C16 . . . . -1.2(3) ?
    C13 C14 C15 C18 . . . . 178.4(2) ?
    C12 C11 C16 C15 . . . . 2.9(3) ?
    N2 C11 C16 C15 . . . . -173.26(19) ?
    C14 C15 C16 C11 . . . . -1.1(3) ?
    C18 C15 C16 C11 . . . . 179.3(2) ?
    C9B C10 C19 O3 . . . . -123.8(2) ?
    C10A C10 C19 O3 . . . . -7.5(3) ?
    C20 C10 C19 O3 . . . . 113.6(2) ?
    C9B C10 C19 O4 . . . . 56.9(2) ?
    C10A C10 C19 O4 . . . . 173.20(19) ?
    C20 C10 C19 O4 . . . . -65.7(2) ?
    C23 N1 C21 O6 . . . . 179.5(2) ?
    C22 N1 C21 O6 . . . . 4.0(3) ?
loop_
    _geom_hbond_atom_site_label_D
    _geom_hbond_atom_site_label_H
    _geom_hbond_atom_site_label_A
    _geom_hbond_site_symmetry_A
    _geom_hbond_distance_DH
    _geom_hbond_distance_HA
    _geom_hbond_distance_DA
    _geom_hbond_angle_DHA
    _geom_hbond_publ_flag
    O2 H2O O1 1_545 0.99(5) 2.23(4) 3.013(2) 135(3) yes
    O2 H2O O3 1_545 0.99(5) 2.32(4) 3.152(3) 141(3) yes
    O4 H4O O6 . 0.84(4) 1.74(4) 2.560(3) 165(4) yes
    C3 H3A O1 2_746 0.99 2.54 3.452(3) 152 yes
    C8 H8 O6 2_647 0.95 2.44 3.344(3) 159 yes
    C16 H16 O1 . 0.95 2.44 2.970(3) 115 yes
    C20 H20B O1 . 0.98 2.59 3.229(3) 123 yes
    C10A H10A Cg5 2_746 1.00 2.88 3.865(2) 169 yes
    C22 H22A Cg5 2_656 0.98 2.96 3.401(3) 109 yes
    C22 H22C Cg4 1_565 0.98 2.68 3.594(3) 155 yes
_shelx_space_group_comment
;
The symmetry employed for this shelxl refinement is uniquely defined
by the following loop, which should always be used as a source of
symmetry information in preference to the above space-group names.
They are only intended as comments.
;
_shelx_estimated_absorpt_T_min     0.787
_shelx_estimated_absorpt_T_max     0.969
_shelx_hkl_file
;
   0   0  -1  758.45   28.94
   0   0  -2  915.38   35.38
   0   0  -3   29.45    2.35
   0   0  -4  151.33    7.58
   0   0   4  140.20    7.43
   0   0  -5  113.72    6.76
   0   0   5  115.02    6.74
   0   0  -6  284.15   14.33
   0   0   6  294.75   14.32
   0   0  -7   71.13    5.87
   0   0   7   66.38    5.65
   0   0   8   18.68    3.15
   0   0  -8   26.34    3.77
   0   0   9    7.20    2.19
   0   0  -9    8.34    2.44
   0   0  10   77.69    3.26
   0   0 -10   68.31    7.48
   0   0 -10   72.14    3.09
   0   0  10   81.41    3.28
   0   0  10   79.54    3.13
   0   0  10   75.98    3.09
   0   0  10   74.87    7.47
   0   0  11   -0.52    3.07
   0   0 -11   -0.59    3.08
   0   0  11    5.78    0.44
   0   0  11    5.71    0.57
   0   0 -11    6.73    0.65
   0   0  11    5.48    0.57
   0   0 -12   21.90    1.28
   0   0  12   21.39    1.05
   0   0  12   22.08    1.23
   0   0  12   21.39    1.23
   0   0  13   22.37    1.21
   0   0  13   22.86    1.22
   0   0 -13   20.19    1.21
   0   0  14    4.09    0.46
   0   0  14    4.51    0.46
   0   0  14    4.40    0.37
   0   0  15    4.20    0.37
   0   0  15    4.88    0.39
   0   0 -16    0.86    0.13
   0   1   0    0.06    0.20
   0  -1  -1  573.94   22.06
   0   1  -1  592.22   22.11
   0   1   1  582.16   22.07
   0  -1   1  554.06   22.05
   0  -1  -2   23.34    1.72
   0   1  -2   23.47    1.74
   0  -1   2   22.65    1.70
   0   1   2   23.09    1.71
   0   1  -3  135.48    6.38
   0  -1  -3  126.55    6.23
   0   1   3  119.81    6.16
   0  -1   3  118.51    6.12
   0  -1  -4    5.69    1.24
   0   1  -4    5.79    1.34
   0  -1   4    4.99    1.30
   0   1   4    6.37    1.40
   0   1   5  367.08   16.77
   0  -1   5  360.44   16.70
   0   1  -5  378.99   16.98
   0  -1  -5  376.07   16.77
   0  -1   6  274.93   13.84
   0   1   6  278.05   13.82
   0   1  -6  287.14   14.12
   0  -1  -6  268.14   13.73
   0  -1   7   63.90    5.50
   0   1   7   70.36    5.73
   0  -1  -7   61.99    5.57
   0   1  -7   64.04    5.75
   0   1   8   34.24    4.24
   0  -1   8   26.67    3.81
   0   1  -8   31.21    4.27
   0  -1  -8   33.95    4.30
   0  -1   9   43.25    5.26
   0   1   9   41.03    5.07
   0   1  -9   38.53    5.05
   0  -1  -9   39.14    5.04
   0   1  10   58.91    2.46
   0  -1  10   59.50    2.42
   0   1  10   60.63    2.57
   0  -1  10   57.15    2.55
   0   1 -10   55.83    2.38
   0  -1 -10   54.50    2.45
   0  -1 -10   54.79    2.45
   0   1 -10   62.41    2.64
   0  -1  10   61.85    2.58
   0  -1 -10   60.93    2.61
   0   1  10   59.25    2.57
   0  -1  10   53.54    6.33
   0   1  10   46.56    5.96
   0   1 -10   56.09    6.62
   0  -1 -10   55.57    6.55
   0   1  11    2.79    0.45
   0  -1  11    2.80    0.44
   0  -1  11    3.28    0.45
   0   1  11    3.03    0.45
   0   1 -11    2.64    0.31
   0  -1 -11    3.01    0.48
   0   1 -11    3.14    0.48
   0   1  11    3.17    0.35
   0   1 -11   -2.34    3.64
   0  -1 -11   -2.29    3.72
   0   1  11   -0.52    2.81
   0  -1  11    3.14    0.33
   0   1  12    3.95    0.51
   0  -1  12    4.02    0.52
   0  -1 -12    5.00    0.57
   0   1 -12    4.15    0.56
   0   1  12    5.03    0.42
   0  -1  12    3.74    0.44
   0   1  12    4.92    0.55
   0  -1  12    4.67    0.54
   0   1 -13   12.31    0.87
   0  -1 -13   13.61    0.87
   0  -1  13   12.98    0.85
   0   1  13   13.33    0.84
   0  -1  13   14.12    0.87
   0   1  13   13.44    0.84
   0  -1  13   10.82    0.70
   0   1  13   13.66    0.72
   0  -1  14    1.33    0.27
   0   1  14    0.99    0.32
   0  -1  14    1.94    0.35
   0   1 -14    0.96    0.30
   0  -1 -14    0.35    0.29
   0   1  14    1.56    0.34
   0  -1  14    1.59    0.33
   0  -1  15    1.91    0.28
   0   1  15    1.92    0.28
   0   1 -15    1.65    0.26
   0  -1 -15    1.26    0.25
   0  -1  15    1.91    0.21
   0  -1  15    1.72    0.28
   0   1  15    1.70    0.27
   0  -1 -16    4.04    0.24
   0   2   0  953.58   36.37
   0  -2   0  939.64   36.82
   0   2  -1   32.33    1.63
   0  -2   1   29.53    1.59
   0   2   1   31.72    1.56
   0  -2  -1   32.11    1.56
   0  -2  -1   33.86    2.44
   0  -2  -2  250.74   10.31
   0   2  -2  258.06   10.43
   0  -2   2  240.30   10.29
   0   2   2  242.89   10.30
   0  -2  -3   57.31    3.46
   0   2  -3   51.10    3.39
   0  -2   3   51.06    3.32
   0   2   3   59.58    3.53
   0   2  -4  177.15    8.82
   0  -2  -4  173.98    8.61
   0  -2   4  172.66    8.59
   0   2   4  172.86    8.61
   0  -2  -5  271.12   13.81
   0   2  -5  318.74   14.36
   0  -2   5  301.71   14.02
   0   2   5  311.86   14.10
   0   2  -6   33.72    3.74
   0  -2  -6   27.87    3.35
   0   2   6   36.57    3.67
   0  -2   6   33.21    3.54
   0   2  -7   36.78    4.29
   0  -2  -7   36.10    4.12
   0  -2   7   36.96    4.13
   0   2   7   41.49    4.30
   0  -2  -8    6.45    1.96
   0   2  -8    8.46    2.29
   0   2   8    6.86    2.06
   0  -2   8    6.17    2.03
   0   2   9   10.23    0.64
   0  -2  -9    9.80    0.71
   0  -2   9   10.51    0.62
   0  -2   9    6.35    2.33
   0   2   9    6.28    2.22
   0  -2  -9    9.09    0.63
   0  -2  -9    9.63    0.64
   0   2  -9    9.88    2.82
   0  -2  -9    8.95    2.60
   0  -2 -10   63.08    7.07
   0   2 -10   78.87    7.97
   0  -2 -10   87.78    3.62
   0  -2  10   91.65    3.48
   0   2 -10   87.28    3.64
   0   2  10   83.27    3.58
   0  -2  10   84.86    3.58
   0  -2  10   75.52    7.46
   0   2  10   81.77    7.77
   0  -2  10   86.19    3.58
   0   2  10   81.54    3.56
   0   2  10   82.74    3.50
   0   2  11   30.44    1.39
   0   2  11   28.20    1.47
   0  -2  11   28.77    1.47
   0   2 -11   28.05    4.76
   0  -2 -11   27.46    4.62
   0  -2  11   27.14    1.45
   0   2  11   29.35    1.47
   0  -2 -11   28.03    1.48
   0   2 -11   27.07    1.49
   0   2  11   29.17    4.56
   0  -2  11   23.37    4.18
   0  -2  11   30.20    1.35
   0  -2 -12    5.74    0.60
   0   2 -12    7.73    0.67
   0   2  12    7.58    0.55
   0  -2  12    8.18    0.62
   0  -2  12    7.31    0.50
   0  -2  12    6.59    0.58
   0   2  12    6.64    0.61
   0  -2  12    7.46    0.64
   0   2  12    6.94    0.62
   0  -2  12    7.06    0.63
   0   2 -13   26.57    1.42
   0  -2 -13   26.33    1.40
   0   2  13   28.71    1.41
   0   2  13   28.11    1.41
   0  -2  13   29.74    1.42
   0  -2  13   29.83    1.43
   0  -2  13   29.24    1.36
   0  -2  13   28.20    1.35
   0   2  13   30.37    1.33
   0   2  14    3.22    0.29
   0  -2  14    2.84    0.29
   0  -2  14    2.46    0.35
   0   2  14    2.93    0.35
   0  -2  14    3.30    0.37
   0  -2  14    3.46    0.35
   0  -2 -14    2.64    0.34
   0   2 -14    2.48    0.35
   0   2  14    2.54    0.35
   0  -2  14    2.70    0.28
   0   2  15    1.75    0.22
   0   2  15    1.88    0.23
   0  -2  15    2.15    0.22
   0   3   0    0.08    0.41
   0  -3   0    0.13    0.64
   0  -3   1  115.80    5.84
   0   3   1  110.02    5.58
   0  -3  -1  102.36    5.96
   0  -3   2   48.88    2.60
   0   3   2   49.18    2.48
   0   3   2   68.31    3.99
   0  -3  -2   65.38    4.22
   0   3  -2   51.49    2.67
   0  -3  -2   50.94    2.54
   0  -3  -3  157.48    8.24
   0   3   3  144.18    6.78
   0  -3   3  147.72    6.86
   0   3  -3  143.47    6.96
   0  -3  -3  141.65    6.82
   0  -3   4   32.76    2.83
   0   3   4   31.77    2.79
   0   3  -4   34.07    2.93
   0  -3  -4   35.70    2.88
   0   3   5  167.54    8.78
   0  -3   5  168.27    8.84
   0  -3  -5  166.26    8.84
   0   3  -5  161.48    8.92
   0  -3  -6    6.31    1.57
   0   3  -6    6.22    1.63
   0  -3   6    6.13    1.67
   0   3   6    6.05    1.69
   0   3  -7    2.64    0.33
   0  -3  -7    2.52    0.32
   0   3   7   -0.29    1.45
   0  -3   7    0.91    1.41
   0  -3  -7    2.18    1.45
   0   3  -7    1.66    1.28
   0   3   8  140.37    9.37
   0  -3   8  134.15    9.37
   0  -3  -8  134.64    9.46
   0   3  -8  120.60    9.35
   0   3  -8  140.49    5.57
   0  -3  -8  141.04    5.55
   0   3   9   33.43    4.72
   0  -3   9   44.65    1.77
   0   3   9   44.13    1.91
   0  -3   9   45.91    1.81
   0   3  -9   41.81    1.95
   0  -3  -9   41.76    1.93
   0  -3   9   42.58    1.87
   0  -3   9   37.09    1.90
   0  -3   9   40.94    1.92
   0   3  -9   31.59    4.94
   0  -3  -9   31.04    4.77
   0  -3   9   39.87    5.09
   0  -3  10   26.18    1.38
   0   3  10   26.66    1.38
   0   3 -10   27.47    1.42
   0  -3 -10   27.71    1.40
   0  -3 -10   29.74    4.45
   0   3 -10   31.88    4.65
   0   3  10   27.00    1.38
   0  -3  10   28.01    1.39
   0  -3  10   24.65    4.04
   0   3  10   26.88    4.37
   0  -3  10   31.88    1.36
   0  -3  11   61.27    2.47
   0  -3  11   56.05    2.39
   0   3  11   51.10    2.35
   0  -3  11   54.42    2.38
   0   3  11   50.57    2.35
   0  -3  11   55.46    2.30
   0  -3 -11   51.33    2.37
   0   3 -11   52.19    2.39
   0  -3  12   26.75    1.28
   0   3  12   25.45    1.20
   0   3  12   22.74    1.20
   0   3  12   23.11    1.20
   0  -3  12   24.40    1.23
   0  -3  12   23.62    1.22
   0   3 -12   21.92    1.22
   0  -3 -12   22.15    1.21
   0  -3  12   25.30    1.26
   0  -3  12   24.97    1.16
   0   3  13   18.18    0.97
   0   3  13   18.68    0.98
   0   3  13   19.79    0.97
   0  -3  13   20.93    1.02
   0   3 -13   18.21    0.99
   0  -3  13   18.84    1.00
   0  -3 -13   22.20    1.04
   0  -3  14    5.21    0.37
   0   3  14    4.41    0.34
   0   3  14    4.34    0.35
   0  -3 -14    5.29    0.41
   0  -3  14    5.50    0.38
   0  -3  14    6.28    0.42
   0  -3  15   13.53    0.63
   0  -3 -15   13.71    0.63
   0   4   0  794.35   31.31
   0  -4   0  801.06   32.63
   0  -4   1   14.82    2.00
   0   4   1   13.16    1.72
   0  -4  -1   14.20    2.11
   0  -4  -2  156.28    5.99
   0  -4  -2  141.48    8.56
   0   4   2  160.56    8.19
   0  -4   3  103.22    4.07
   0  -4  -3  111.00    7.10
   0   4   3  114.67    6.68
   0  -4   4  148.83    5.81
   0   4   4  167.47    9.14
   0  -4  -4  152.47    9.31
   0  -4   5   18.57    0.90
   0  -4  -5   16.19    2.86
   0   4   5   20.32    3.00
   0  -4   6    0.92    0.22
   0  -4  -6    0.37    0.89
   0   4   7    9.64    2.34
   0  -4  -7    8.40    2.40
   0   4   7    9.39    0.60
   0  -4  -8    5.59    0.53
   0  -4   8    6.48    0.43
   0   4   8    6.41    0.51
   0  -4   8    6.47    0.45
   0  -4  -8    7.07    0.50
   0   4   8    7.14    2.14
   0  -4   9   38.16    1.82
   0  -4  -9   38.38    1.90
   0  -4   9   42.61    1.75
   0   4   9   37.23    5.03
   0  -4   9   45.67    1.80
   0   4   9   41.92    1.88
   0  -4  10  104.12    4.21
   0   4  10  105.13    4.25
   0  -4  10  106.23    4.37
   0  -4  10  104.30    4.09
   0  -4 -10  106.45    4.30
   0  -4  10  104.14    4.22
   0  -4  11   16.60    0.84
   0  -4  11   15.91    0.74
   0   4  11   15.84    0.89
   0  -4  11   16.72    0.98
   0  -4  11   15.57    0.97
   0  -4  11   15.24    0.85
   0  -4 -11   16.39    0.94
   0  -4  12    4.12    0.46
   0   4  12    4.43    0.40
   0  -4  12    4.31    0.46
   0  -4  12    4.45    0.38
   0  -4 -12    4.19    0.44
   0  -4  13    4.14    0.39
   0  -4 -13    4.39    0.38
   0  -4  13    4.07    0.38
   0  -4  13    4.48    0.40
   0  -4  14    6.13    0.38
   0  -4  14    6.06    0.38
   0  -4  14    6.51    0.39
   0  -5   0    0.06    0.15
   0  -5  -1    3.09    1.25
   0  -5   1    6.59    1.57
   0  -5   1    5.27    0.38
   0  -5  -2    3.12    1.32
   0  -5   2    2.97    0.28
   0  -5   2    2.80    0.29
   0   5   3   14.81    2.22
   0  -5  -3   17.58    2.81
   0  -5   3   13.66    0.74
   0  -5   3   13.87    0.72
   0  -5  -4   43.04    4.77
   0   5   4   45.81    4.44
   0  -5   4   46.57    1.97
   0  -5   4   46.96    1.99
   0  -5   5  165.67    6.38
   0  -5  -5  170.29   10.90
   0   5   5  178.06   10.42
   0  -5   5  158.52    6.35
   0  -5   5  165.86    6.30
   0  -5  -5  161.70    6.40
   0  -5   6   68.47    2.84
   0  -5   6   67.05    2.82
   0  -5   6   75.77    2.77
   0  -5  -6   67.39    2.89
   0  -5  -6   61.00    6.39
   0   5   6   75.33    6.51
   0   5   6   66.44    2.84
   0  -5   6   64.97    2.80
   0  -5   6   70.56    2.97
   0  -5   6   69.55    2.85
   0  -5  -6   68.48    2.87
   0  -5   7   24.55    1.11
   0  -5  -7   21.95    1.18
   0   5   7   25.80    3.82
   0  -5  -7   18.81    3.54
   0  -5   7   21.76    1.09
   0   5   7   22.84    1.15
   0  -5   7   24.02    1.27
   0  -5   7   24.30    1.15
   0  -5  -7   24.32    1.19
   0  -5   8   27.54    1.22
   0   5   8   25.34    1.27
   0  -5   8   29.44    1.44
   0  -5  -8   25.12    1.32
   0  -5  -8   24.08    4.07
   0   5   8   24.81    3.94
   0  -5  -8   27.35    1.29
   0  -5   8   26.54    1.27
   0  -5   8   25.69    1.20
   0  -5  -9   37.55    1.77
   0  -5   9   36.98    1.71
   0  -5   9   39.89    1.86
   0   5   9   37.22    1.73
   0  -5   9   39.32    1.63
   0  -5   9   38.23    1.70
   0  -5 -10   50.94    2.26
   0   5  10   53.26    2.25
   0  -5  10   54.00    2.35
   0  -5  10   51.46    2.11
   0  -5  10   52.01    2.19
   0  -5  11    0.26    0.32
   0   5  11    0.72    0.23
   0  -5 -11    0.49    0.26
   0  -5  11    0.61    0.15
   0  -5  12    1.11    0.30
   0  -5  12    0.50    0.20
   0  -5  13    8.48    0.48
   0  -5  13    8.32    0.49
   0  -6   0   80.12    6.21
   0  -6   0   86.95    3.36
   0  -6   0   84.67    3.29
   0  -6   0   74.34    3.27
   0  -6  -1   17.60    2.83
   0  -6  -1   19.57    0.95
   0  -6   1   19.22    0.95
   0  -6   1   16.09    0.92
   0  -6  -2   40.16    4.45
   0  -6  -2   39.76    1.81
   0  -6   2   39.85    1.74
   0  -6  -3   27.95    3.91
   0  -6  -3   34.70    1.54
   0  -6   3   33.97    1.45
   0  -6   3   29.18    1.38
   0  -6  -4  134.97    9.66
   0  -6  -4  135.36    5.41
   0  -6   4  136.39    5.35
   0  -6   4  140.17    5.40
   0  -6   4  141.87    5.43
   0  -6   4  132.86    5.44
   0  -6   5   41.27    1.95
   0  -6   5   44.71    1.89
   0  -6   5   46.74    1.94
   0  -6   5   45.24    1.92
   0  -6  -5   42.03    1.92
   0  -6   5   45.35    1.84
   0  -6  -5   38.72    4.91
   0  -6  -5   41.65    1.97
   0  -6   5   43.22    1.98
   0  -6  -6  102.65    4.33
   0  -6   6  102.59    4.37
   0  -6   6  108.87    4.28
   0  -6   6  108.21    4.32
   0  -6   6  104.59    4.29
   0  -6   6  118.64    4.24
   0  -6  -6  101.40    8.53
   0  -6  -6  110.58    4.38
   0  -6   6  102.72    4.26
   0  -6   6  107.59    4.41
   0  -6   7   14.83    0.92
   0  -6   7   15.62    0.79
   0  -6   7   15.50    0.84
   0  -6   7   16.20    0.83
   0  -6  -7   16.20    0.92
   0  -6  -7   15.48    0.88
   0  -6   7   15.68    0.82
   0  -6   7   15.06    0.94
   0  -6   8    3.35    0.36
   0  -6   8    3.11    0.43
   0  -6   8    3.59    0.34
   0  -6   8    4.13    0.36
   0  -6  -8    3.01    0.38
   0  -6   8    3.21    0.45
   0  -6   8    3.91    0.35
   0  -6   9    9.11    0.50
   0  -6   9    8.51    0.56
   0  -6   9    8.56    0.64
   0  -6   9    8.99    0.66
   0  -6  10    4.98    0.32
   0  -6  10    5.10    0.47
   0  -6  10    5.39    0.40
   0  -6  10    5.53    0.49
   0   6  10    5.51    0.42
   0  -6  11   11.33    0.55
   0  -6  11   13.69    0.70
   0  -6  11   12.85    0.63
   0  -6  11   13.79    0.72
   0   6  11   13.36    0.65
   0  -6  12    3.48    0.28
   0  -7   0   -0.03    0.23
   0  -7   1   56.40    2.96
   0  -7  -1   64.34    3.02
   0  -7   1   81.73    2.93
   0  -7  -1   72.16    2.91
   0  -7   1   73.76    2.90
   0  -7   2   17.50    0.83
   0  -7   2   14.68    0.77
   0  -7  -2   16.15    2.85
   0  -7  -2   14.08    0.82
   0  -7  -2   12.06    1.01
   0   7   3    1.54    0.28
   0  -7   3    1.59    0.25
   0  -7   3    1.70    0.26
   0  -7   4   19.71    0.96
   0  -7   4   19.06    0.92
   0  -7   5  120.45    4.65
   0  -7   5  115.80    4.72
   0  -7   5  122.98    4.70
   0  -7  -5  124.20    4.81
   0  -7   5  113.82    4.68
   0  -7   6   10.26    0.54
   0  -7   6    9.58    0.59
   0  -7  -6    9.79    0.68
   0  -7   6    8.65    0.62
   0  -7   6    9.63    0.58
   0  -7   7   10.13    0.57
   0  -7   7    8.62    0.56
   0   7   7   10.74    0.63
   0  -7   7    8.94    0.62
   0  -7   7   10.27    0.56
   0  -7   8   21.09    0.92
   0  -7   8   18.26    0.93
   0   7   8   20.44    0.99
   0  -7   8   21.58    0.93
   0  -7   8   19.04    1.00
   0  -7   9    1.31    0.18
   0  -7   9    1.26    0.20
   0   7   9    1.24    0.24
   0  -7   9    1.05    0.25
   0  -7  10    4.24    0.28
   0  -7  10    4.59    0.25
   0   7  11    2.08    0.18
   0  -8   0   23.52    1.23
   0  -8   0   29.42    1.24
   0  -8   1    7.19    0.52
   0  -8   1    7.85    0.49
   0  -8  -1    7.08    0.58
   0  -8  -1    7.20    0.50
   0  -8   1    8.50    0.52
   0  -8   2    0.28    0.19
   0  -8   2    0.13    0.24
   0  -8  -2    0.44    0.23
   0  -8   3    3.25    0.28
   0  -8   3    2.49    0.33
   0  -8  -3    3.10    0.33
   0  -8  -3    1.67    0.40
   0  -8   3    2.17    0.28
   0  -8   4    2.89    0.26
   0  -8  -4    2.48    0.30
   0   8   4    2.62    0.28
   0  -8  -4    1.78    0.39
   0  -8   4    2.56    0.28
   0  -8   5    1.89    0.27
   0  -8   5    2.38    0.22
   0  -8  -5    1.61    0.25
   0   8   5    1.58    0.25
   0  -8   5    2.17    0.25
   0  -8   6    9.08    0.50
   0  -8  -6    8.60    0.50
   0   8   6    8.41    0.51
   0  -8   6    9.20    0.48
   0  -8   7    1.06    0.18
   0  -8  -7    0.88    0.18
   0   8   7    0.93    0.20
   0  -8   7    1.08    0.17
   0  -8   8   12.63    0.55
   0   8   8   11.63    0.59
   0  -8  -8   12.26    0.57
   0  -8   9    2.03    0.13
   0   8   9    2.08    0.17
   0  -8  -9    1.66    0.13
   0  -9   0   -0.01    0.15
   0  -9   1   23.96    1.00
   0  -9  -1   21.92    1.00
   0  -9   1   21.06    1.01
   0  -9  -2    3.56    0.27
   0  -9   2    2.86    0.26
   0  -9  -2    2.64    0.25
   0  -9   2    3.62    0.25
   0  -9  -3   20.32    0.85
   0  -9   3   21.09    0.81
   0   9  -4    0.62    0.10
   0  -9  -4    1.01    0.16
   0  -9   4    0.86    0.16
   0  -9  -5    3.01    0.22
   0  -9  -6   19.74    0.84
   0  -9   6   21.56    0.84
   1   0 -16    0.01    0.10
  -1   0  16    0.20    0.12
  -1   0  15   16.33    0.81
  -1   0  15   16.21    0.80
  -1   0  14    0.06    0.19
  -1   0  14   -0.22    0.31
  -1   0  14   -0.04    0.30
  -1   0  13   27.49    1.41
  -1   0  13   26.51    1.40
  -1   0  13   26.83    1.30
   1   0 -13   26.15    1.41
   1   0 -12   61.84    2.76
  -1   0  12   63.25    2.73
  -1   0  12   65.37    2.75
  -1   0  12   57.29    2.51
   1   0 -11  101.31    9.54
  -1   0  11  110.90    4.49
  -1   0  11   96.38    9.04
  -1   0  11  115.88    8.59
  -1   0  11  105.75    4.30
  -1   0  11  110.56    4.50
  -1   0  10    1.79    0.39
   1   0 -10    3.17    2.26
  -1   0  10    0.96    1.99
  -1   0  10    2.42    0.29
  -1   0  10    2.35    0.41
   1   0  -9    2.75    1.63
  -1   0   9    4.20    1.96
   1   0  -8   -0.38    1.29
  -1   0   8    1.07    1.20
   1   0  -7   49.89    4.97
  -1   0   7   59.55    5.19
   1   0  -6   95.51    6.54
  -1   0   6   99.53    6.54
   1   0  -5  386.42   17.53
  -1   0   5  397.15   17.51
   1   0  -4  560.92   22.73
  -1   0   4  527.12   22.50
   1   0  -3  117.11    5.92
  -1   0   2    0.47    0.52
  -1   0   1  109.88    4.84
  -1   0   0    0.73    0.26
  -1   0  -1 1536.88   58.41
  -1   0  -2   91.14    4.60
  -1   0  -3 1515.83   58.66
  -1   0  -4    3.27    1.18
  -1   0  -5   62.49    4.70
  -1   0  -6    8.80    1.94
   1   0   6    8.29    1.90
  -1   0  -7   87.17    6.83
   1   0   7   82.71    6.51
  -1   0  -8   56.56    5.88
   1   0   8   66.14    6.01
   1   0   9   17.78    3.26
  -1   0  -9   14.66    0.91
  -1   0  -9   18.07    3.49
  -1   0 -10   11.90    0.71
  -1   0 -10   12.43    0.72
   1   0  10   12.54    0.82
   1   0  10   15.23    3.22
   1   0  10   13.46    0.82
  -1   0 -10   10.38    3.01
   1   0  10   12.55    0.71
   1   0  10   12.22    0.66
  -1   0 -10   10.94    0.67
  -1   0 -10   13.12    0.88
   1   0  11  104.33    4.04
  -1   0 -11   98.05    9.28
   1   0  11   96.13    3.86
   1   0  11   89.11    8.55
   1   0  11  101.33    4.03
  -1   0 -11   91.48    3.83
  -1   0 -11   92.04    3.86
  -1   0 -11   93.10    3.86
  -1   0 -11  101.25    4.09
   1   0  12  153.46    5.89
   1   0  12  153.20    5.88
  -1   0 -12  136.42    5.70
  -1   0 -12  139.06    5.70
   1   0  12  149.11    5.71
  -1   0 -12  150.24    5.93
   1   0  13    0.27    0.31
  -1   0 -13    0.22    0.33
   1   0  13    0.02    0.32
   1   0  14    0.48    0.20
   1   0  14    0.24    0.26
   1   0  14    0.40    0.27
   1   0  15    0.19    0.21
   1   0  15    0.26    0.20
  -1   0 -16    0.08    0.09
   1   0  16    0.06    0.09
   1   0  16   -0.17    0.09
  -1  -1  16    0.90    0.13
  -1   1  16    0.72    0.12
   1  -1 -16    0.57    0.12
  -1   1  15    0.27    0.23
  -1  -1  15    0.75    0.25
   1  -1 -15    0.52    0.22
  -1  -1  15    0.40    0.23
  -1   1  15    0.42    0.22
   1  -1 -15    0.41    0.20
   1   1 -15    0.49    0.21
  -1  -1  15    0.45    0.16
  -1  -1  14    3.10    0.35
   1  -1 -14    2.87    0.39
   1   1 -14    3.19    0.41
  -1   1  14    3.18    0.41
  -1  -1  14    2.68    0.38
  -1  -1  14    2.68    0.39
  -1   1  14    3.27    0.41
   1  -1 -13    7.38    0.64
   1   1 -13    8.35    0.69
  -1   1  13    7.93    0.51
  -1  -1  13    7.29    0.54
  -1  -1  13    8.16    0.67
  -1  -1  13    8.89    0.68
  -1   1  13    7.48    0.65
  -1   1  13    8.80    0.68
   1  -1 -12   41.99    1.95
   1   1 -12   39.28    1.93
  -1   1  12   39.32    1.76
  -1   1  12   40.21    1.90
  -1  -1  12   41.22    1.92
  -1   1  12   39.27    1.90
  -1  -1  12   40.57    1.91
  -1   1  12   38.54    1.74
  -1  -1  12   37.12    1.78
   1  -1 -11   39.18    6.08
   1   1 -11   45.13    6.31
  -1  -1  11   58.30    2.34
  -1  -1  11   56.31    2.41
  -1   1  11   54.80    5.94
  -1   1  11   55.28    2.48
  -1  -1  11   55.54    2.50
  -1   1  11   57.13    2.49
  -1  -1  11   53.43    2.47
  -1   1  11   52.63    2.34
  -1  -1  11   54.14    2.39
  -1  -1  11   49.57    6.33
  -1   1  11   45.22    5.91
  -1  -1  10    9.71    0.59
  -1  -1  10    9.61    0.72
  -1   1  10    9.05    0.70
  -1  -1  10    9.32    0.71
  -1   1  10    9.79    0.72
  -1   1  10    5.72    2.30
  -1  -1  10    7.16    2.62
  -1   1  10    9.34    0.60
   1   1 -10   11.68    3.07
   1  -1 -10    6.23    2.56
   1   1  -9   34.70    4.77
   1  -1  -9   29.75    4.37
  -1  -1   9   26.90    4.22
  -1   1   9   29.49    4.37
   1   1  -8   35.05    4.46
   1  -1  -8   32.14    4.23
  -1  -1   8   38.86    4.60
  -1   1   8   41.97    4.66
   1   1  -7   98.31    7.08
   1  -1  -7   85.26    6.75
  -1   1   7   99.57    7.02
  -1  -1   7   84.40    6.59
   1  -1  -6   72.48    5.54
   1   1  -6   75.06    5.61
  -1   1   6   70.66    5.47
  -1  -1   6   71.84    5.42
   1  -1  -5   84.73    5.67
   1   1  -5   87.76    5.77
  -1   1   5   92.11    5.81
  -1  -1   5   88.64    5.70
   1  -1  -4   12.23    1.75
   1   1  -4   10.21    1.67
  -1   1   4   11.79    1.71
  -1  -1   4   13.33    1.76
   1   1  -3  318.86   13.22
   1  -1  -3  311.30   13.14
  -1  -1   3  294.83   13.02
  -1   1   3  299.30   13.08
  -1  -1   2  105.61    5.08
  -1   1   2   99.93    5.00
  -1  -1   2  106.53    5.02
  -1   1   2  109.58    5.06
  -1   1   1  464.26   17.68
  -1  -1   1  454.50   17.67
  -1   1   1  441.45   17.89
  -1   1   1  455.77   17.61
  -1  -1   1  438.89   17.60
  -1   1   0  178.45    7.07
  -1   1   0  155.75    6.75
  -1  -1   0  172.30    6.79
  -1  -1  -1  439.24   16.91
  -1   1  -1  418.72   16.89
  -1  -1  -2  234.16   10.04
  -1   1  -2  234.02   10.06
  -1   1  -3   89.06    4.93
  -1  -1  -3   82.38    4.76
  -1   1  -4  355.70   15.87
  -1  -1  -4  358.67   15.81
  -1   1  -5   78.47    5.52
  -1  -1  -5   79.23    5.46
   1   1   6    6.59    1.75
   1  -1   6    5.59    1.56
  -1  -1  -6    8.99    2.00
  -1   1  -6   10.18    2.16
  -1   1  -7   37.05    4.29
  -1  -1  -7   33.66    4.08
   1  -1   7   41.61    4.35
   1   1   7   42.10    4.40
  -1   1  -8  118.08    8.99
  -1  -1  -8  121.22    8.93
  -1  -1  -8  117.46    4.83
  -1   1  -8  124.13    4.86
   1   1   8  120.12    8.69
   1  -1   8  110.96    8.55
  -1  -1  -9    9.06    0.69
  -1   1  -9    9.56    0.70
   1  -1   9    4.79    2.00
   1   1   9    8.66    2.43
  -1  -1  -9    7.02    2.32
  -1   1  -9    7.76    2.45
   1  -1  10   58.89    2.49
   1   1  10   59.54    2.54
   1  -1  10   64.55    2.50
   1  -1  10   61.10    2.64
   1   1  10   61.98    2.64
  -1  -1 -10   60.75    6.82
  -1   1 -10   53.94    6.62
  -1   1 -10   57.52    2.48
  -1  -1 -10   56.23    2.53
  -1  -1 -10   56.24    2.53
   1  -1  10   64.96    2.67
   1   1  10   61.55    2.65
   1   1  10   65.77    6.80
   1  -1  10   63.27    6.68
  -1   1 -10   65.11    2.72
  -1  -1 -10   59.69    2.67
  -1  -1 -11   15.95    0.93
  -1  -1 -11   15.65    0.92
   1   1  11   17.40    1.03
   1  -1  11   17.60    1.04
  -1  -1 -11   13.26    3.38
  -1   1 -11   11.27    3.23
  -1  -1 -11   17.63    1.07
  -1   1 -11   20.32    1.13
   1  -1  11   17.27    0.87
   1  -1  11   14.63    3.27
   1   1  11   12.44    3.24
   1  -1  11   18.46    1.05
   1   1  11   18.65    1.04
  -1   1 -11   16.90    0.88
   1  -1  11   15.92    0.86
   1   1  11   18.43    0.94
   1   1  12   71.73    2.92
   1   1  12   74.63    3.05
   1  -1  12   70.86    3.03
  -1  -1 -12   69.60    3.07
  -1   1 -12   71.86    3.09
   1   1  12   71.15    3.04
   1  -1  12   70.39    3.04
  -1   1 -12   64.30    2.84
   1   1  13   78.89    3.27
   1  -1  13   78.12    3.26
  -1   1 -13   74.95    3.29
  -1  -1 -13   73.04    3.27
   1   1  13   80.76    3.15
   1  -1  13   71.96    3.14
   1   1  13   81.07    3.27
   1  -1  13   79.32    3.26
   1   1  14    1.74    0.32
   1  -1  14    1.64    0.32
  -1   1 -14    1.06    0.32
  -1  -1 -14    0.98    0.32
   1  -1  14    1.40    0.32
   1   1  14    1.30    0.31
   1  -1  15    1.65    0.26
   1   1  15    1.11    0.23
  -1   1 -15    1.07    0.22
  -1  -1 -15    0.94    0.22
   1   1  15    1.20    0.23
   1  -1  15    1.01    0.24
   1  -1  15    1.18    0.18
  -1  -2  15    3.25    0.28
   1  -2 -15    3.22    0.30
  -1   2  14    0.10    0.25
  -1  -2  14   -0.07    0.26
  -1  -2  14    0.23    0.19
  -1   2  14   -0.02    0.27
  -1  -2  14    0.27    0.26
   1  -2 -14   -0.02    0.25
  -1  -2  14    0.12    0.17
   1   2 -14   -0.04    0.24
   1  -2 -14    0.16    0.23
  -1  -2  14    0.21    0.23
   1   2 -13    2.65    0.42
   1  -2 -13    2.49    0.41
  -1   2  13    3.48    0.34
  -1  -2  13    3.01    0.36
  -1  -2  13    3.30    0.43
  -1   2  13    3.75    0.45
  -1   2  13    4.08    0.47
  -1  -2  13    3.39    0.39
  -1  -2  13    2.94    0.42
  -1   2  12   34.56    1.71
  -1  -2  12   36.75    1.73
  -1  -2  12   36.45    1.73
  -1   2  12   35.46    1.71
  -1   2  12   36.20    1.62
  -1  -2  12   34.42    1.66
   1   2 -12   34.22    1.73
   1  -2 -12   33.67    1.72
  -1  -2  12   36.14    1.68
  -1  -2  11   51.57    2.23
  -1  -2  11   51.10    2.12
   1   2 -11   54.74    6.46
   1  -2 -11   50.51    6.21
  -1   2  11   52.02    6.04
  -1  -2  11   42.03    5.59
  -1   2  11   45.56    5.70
  -1  -2  11   51.18    2.23
  -1   2  11   48.67    2.15
   1   2 -11   48.97    2.27
   1  -2 -11   46.59    2.24
  -1  -2  11   45.99    2.22
  -1   2  11   49.62    2.24
  -1  -2  11   47.48    2.24
  -1   2  11   49.36    2.25
   1   2 -10    8.32    2.75
   1  -2 -10    6.03    2.49
  -1  -2  10   10.25    0.74
  -1   2  10   10.09    0.75
  -1   2  10   10.31    0.75
  -1  -2  10   10.89    0.75
  -1   2  10   11.53    2.77
  -1  -2  10    9.37    2.90
  -1   2  10    8.34    2.74
  -1   2  10   11.43    0.69
  -1  -2  10   11.46    0.66
  -1   2   9   40.47    1.84
  -1  -2   9   43.27    1.82
  -1   2   9   44.16    5.10
  -1  -2   9   43.89    5.13
   1  -2  -9   38.12    4.96
   1   2  -9   35.25    4.85
   1   2  -8    3.17    1.53
   1  -2  -8    2.26    1.33
  -1   2   8    2.52    1.44
  -1  -2   8    1.07    1.21
  -1   2   7   52.20    4.82
  -1  -2   7   48.92    4.68
   1  -2  -7   49.95    4.74
   1   2  -7   40.05    4.53
  -1  -2   6   41.28    3.84
  -1   2   6   36.10    3.72
   1   2  -6   37.00    3.87
   1  -2  -6   37.04    3.75
   1  -2  -5    7.91    1.69
   1   2  -5    7.79    1.68
  -1   2   5   10.44    1.84
  -1  -2   5    8.86    1.76
  -1   2   4  152.89    7.84
  -1  -2   4  148.98    7.74
   1   2  -4  159.43    8.06
   1  -2  -4  156.78    7.88
   1  -2  -3    3.95    0.93
   1   2  -3    5.10    1.02
  -1   2   3    3.85    0.94
  -1  -2   3    4.12    0.93
   1  -2  -2   79.55    4.63
  -1   2   2   81.14    4.56
  -1  -2   2   71.68    3.86
  -1   2   2   76.70    3.91
   1   2  -2   81.95    4.08
   1  -2  -2   77.58    3.95
  -1  -2   1  258.21   10.63
  -1   2   1  262.99   10.61
  -1  -2   1  277.49   10.88
  -1   2   1  293.76   11.48
  -1  -2   1  257.92   10.57
  -1   2   1  261.71   10.51
  -1  -2   0   85.77    3.60
  -1   2   0   79.90    3.60
  -1  -2   0   83.74    4.17
  -1   2   0   91.58    4.30
  -1   2  -1  138.10    5.84
  -1  -2  -1  131.13    5.88
  -1   2  -1  125.56    5.89
  -1  -2  -1  139.61    5.83
  -1   2  -1  154.70    6.25
   1  -2   1  154.67    6.71
  -1   2  -2  213.79    9.20
  -1  -2  -2  205.68    9.09
  -1   2  -3   17.85    1.94
  -1  -2  -3   20.84    2.00
  -1  -2  -4   32.06    2.93
  -1   2  -4   40.33    3.26
  -1   2  -5    1.13    1.13
  -1  -2  -5    1.49    0.97
   1   2   5    0.82    0.88
   1  -2   5    1.04    0.94
  -1  -2  -6  118.02    7.99
  -1   2  -6  142.53    8.57
   1  -2   6  133.83    8.29
   1   2   6  141.15    8.35
   1  -2   7   17.02    2.85
   1   2   7   23.69    3.23
  -1   2  -7   15.33    2.91
  -1  -2  -7   15.69    2.76
  -1   2  -7   19.91    1.03
  -1  -2  -7   20.58    1.02
  -1   2  -8  104.30    4.20
   1   2   8   89.17    7.50
   1  -2   8  111.03    8.12
  -1   2  -8  103.18    8.29
  -1  -2  -8  102.04    4.18
  -1  -2  -8   98.52    7.98
   1   2   9   38.35    1.79
   1  -2   9   39.56    1.79
   1   2   9   39.49    1.74
  -1   2  -9   32.03    4.75
  -1  -2  -9   39.96    5.09
   1  -2   9   35.95    4.74
   1   2   9   34.94    4.76
   1   2   9   39.17    1.80
   1  -2   9   41.27    1.82
  -1  -2  -9   36.67    1.74
  -1  -2  -9   36.00    1.74
  -1  -2  -9   40.98    1.85
  -1   2  -9   40.66    1.86
   1  -2   9   39.65    1.71
   1  -2  10   61.02    2.59
   1   2  10   59.61    2.57
   1   2  10   59.93    2.51
   1  -2  10   61.77    2.47
  -1  -2 -10   45.67    5.90
  -1   2 -10   48.75    6.16
   1  -2  10   59.83    6.43
   1   2  10   51.19    5.98
   1   2  10   59.10    2.57
   1  -2  10   60.91    2.59
  -1  -2 -10   56.43    2.51
  -1  -2 -10   54.00    2.50
  -1   2 -10   58.07    2.42
  -1  -2 -10   57.10    2.59
  -1   2 -10   59.51    2.63
   1   2  11   39.07    1.87
   1  -2  11   40.54    1.89
  -1  -2 -11   36.86    5.42
  -1   2 -11   30.59    4.99
   1  -2  11   39.74    1.89
   1   2  11   37.94    1.87
   1  -2  11   42.33    1.77
   1   2  11   41.32    1.82
  -1  -2 -11   40.09    1.92
  -1   2 -11   42.37    1.95
   1  -2  11   40.89    5.35
   1   2  11   37.01    5.08
  -1   2 -11   38.32    1.72
   1   2  12   41.13    1.76
   1  -2  12   40.17    1.70
  -1   2 -12   39.59    1.87
  -1  -2 -12   35.84    1.82
   1   2  12   37.47    1.81
   1  -2  12   38.97    1.82
  -1   2 -12   36.62    1.65
   1   2  12   38.45    1.81
   1  -2  12   39.80    1.83
  -1   2 -13   39.50    1.90
  -1  -2 -13   39.94    1.89
   1  -2  13   41.42    1.88
   1   2  13   41.31    1.89
   1   2  13   43.54    1.89
   1  -2  13   43.73    1.90
   1   2  13   44.21    1.82
   1  -2  13   41.07    1.85
   1  -2  13   40.11    1.83
  -1   2 -14    2.74    0.35
  -1  -2 -14    2.86    0.34
   1  -2  14    3.17    0.29
   1   2  14    3.32    0.36
   1  -2  14    3.05    0.35
   1   2  14    3.10    0.35
   1  -2  14    2.69    0.35
   1  -2  14    2.92    0.30
   1   2  14    3.50    0.29
  -1  -2 -15    1.82    0.22
   1   2  15    1.69    0.22
   1   2  15    1.71    0.21
   1  -2  15    2.07    0.21
   1  -3 -15    4.53    0.30
  -1  -3  15    4.74    0.30
  -1  -3  14    9.10    0.54
  -1  -3  14    7.81    0.48
  -1  -3  14    8.30    0.50
  -1  -3  13   20.74    1.02
   1   3 -13   16.77    0.98
  -1   3  13   18.24    0.98
  -1   3  13   19.53    1.00
   1  -3 -13   19.70    1.03
  -1   3  13   21.35    0.98
  -1  -3  13   20.03    1.00
  -1  -3  12   39.50    1.78
  -1  -3  12   40.08    1.68
   1  -3 -12   34.62    1.73
   1   3 -12   35.74    1.75
  -1   3  12   34.49    1.72
  -1  -3  12   36.92    1.75
  -1   3  12   37.35    1.74
  -1  -3  12   37.54    1.75
  -1   3  12   39.80    1.72
  -1  -3  12   39.24    1.77
   1  -3 -12   40.96    1.80
   1   3 -11   14.70    0.94
   1  -3 -11   14.56    0.92
  -1  -3  11   16.00    0.85
  -1  -3  11   15.25    0.96
  -1  -3  11   15.33    0.74
  -1   3  11   16.91    0.89
  -1  -3  11   16.40    0.98
  -1  -3  11   14.62    0.92
  -1   3  11   15.57    0.93
  -1  -3  11   15.94    0.94
  -1   3  11   15.59    0.94
   1  -3 -10   11.62    2.92
  -1  -3  10   12.67    3.03
  -1  -3  10   14.14    0.67
   1  -3 -10   10.14    2.83
   1   3 -10   14.01    3.26
   1  -3 -10   13.15    0.84
  -1  -3  10   14.21    0.79
   1   3 -10   13.14    0.85
  -1  -3  10   14.70    0.89
  -1  -3  10   12.36    0.83
  -1  -3  10   13.43    0.85
  -1   3  10   12.39    0.82
  -1   3  10   12.27    0.82
   1   3  -9   71.84    6.99
   1  -3  -9   74.36    7.01
   1  -3  -9   81.68    3.30
  -1  -3   9   82.85    3.13
  -1  -3   9   74.51    3.28
  -1  -3   9   73.98    3.27
  -1   3   9   74.32    7.26
   1  -3  -9   86.77    7.75
  -1  -3   9   68.03    6.69
  -1   3   9   68.90    6.68
  -1   3   8   17.97    3.24
  -1   3   8   29.56    4.11
   1  -3  -8   22.75    3.68
  -1  -3   8   21.85    3.53
   1   3  -8   19.83    3.52
   1  -3  -8   23.47    3.74
  -1  -3   7   68.13    5.57
  -1   3   7   66.36    5.50
   1  -3  -7   60.31    5.39
   1   3  -7   58.85    5.48
  -1  -3   6   42.71    3.94
  -1   3   6   38.72    3.80
   1   3  -6   41.44    4.10
   1  -3  -6   37.38    3.78
   1  -3  -6   42.90    4.56
  -1   3   5    8.86    1.92
   1  -3  -5   12.09    2.32
  -1  -3   5   10.84    1.88
  -1   3   5    7.01    1.66
   1   3  -5   11.20    1.91
   1  -3  -5   10.77    1.80
  -1  -3   4   39.39    3.15
  -1   3   4   39.21    3.11
  -1   3   4   43.00    3.83
   1   3  -4   42.43    3.31
   1  -3  -4   41.90    3.19
  -1   3   3   14.35    1.49
  -1  -3   3   14.90    1.55
   1  -3  -3   14.18    1.52
   1   3  -3   17.54    1.73
  -1   3   2  231.57    9.76
  -1  -3   2  239.07    9.92
   1   3  -2  247.79   10.06
   1  -3  -2  241.31    9.89
   1  -3  -1  137.37    7.30
  -1  -3   1  135.00    6.53
  -1   3   1  134.75    6.82
   1  -3   0  349.39   15.16
  -1   3   0  366.96   14.58
  -1  -3   0  349.27   14.70
   1   3   0  332.55   13.86
  -1  -3  -1   30.64    2.66
   1  -3   1   35.67    2.83
  -1   3  -2  175.91    7.73
  -1   3  -2  174.97    7.89
  -1  -3  -2  177.51    7.80
  -1  -3  -2  186.87    7.74
   1   3   2  185.81    7.81
   1  -3   2  186.77    7.87
  -1   3  -3  346.09   15.57
  -1  -3  -3  390.15   15.67
   1   3   3  373.58   15.53
   1  -3   3  373.84   15.57
  -1   3  -4  176.32    9.17
  -1  -3  -4  193.88    9.28
   1  -3   4  181.48    9.11
   1   3   4  191.73    9.16
   1  -3   5  100.20    6.21
  -1   3  -5   93.05    6.28
  -1  -3  -5   97.44    6.22
   1   3   5   99.48    6.18
  -1   3  -6  250.27   13.13
  -1  -3  -6  231.12   12.67
   1   3   6  253.40   12.83
   1  -3   6  264.83   13.02
  -1   3  -7   54.00    2.26
  -1  -3  -7   51.54    2.23
  -1   3  -7   43.20    4.87
  -1  -3  -7   54.96    5.19
   1  -3   7   51.21    4.97
   1   3   7   53.95    5.01
   1  -3   8   13.87    0.69
   1   3   8   13.40    0.76
   1  -3   8   14.05    0.79
  -1   3  -8   13.60    0.82
  -1  -3  -8   12.26    0.78
  -1   3  -8   11.03    2.56
  -1  -3  -8    9.19    2.37
   1  -3   8    8.84    2.31
   1   3   8   16.72    2.96
   1  -3   9   11.23    2.61
   1   3   9   12.76    2.82
   1   3   9   15.43    0.84
   1  -3   9   16.81    0.78
  -1  -3  -9   14.29    0.88
  -1   3  -9   14.92    0.90
  -1   3  -9   10.66    2.68
  -1  -3  -9   10.44    2.73
   1  -3   9   14.38    0.86
   1  -3   9   14.43    0.82
   1  -3   9   13.76    0.85
   1   3  10   54.31    2.43
   1  -3  10   54.72    2.43
   1   3  10   58.38    2.42
   1  -3  10   52.38    5.95
  -1  -3 -10   54.17    2.45
  -1   3 -10   56.20    2.49
  -1   3 -10   43.80    5.81
  -1  -3 -10   52.73    6.02
   1  -3  10   57.86    2.38
   1   3  10   55.43    2.44
   1  -3  10   54.09    2.43
  -1   3 -10   57.26    2.31
  -1   3 -11    4.45    0.50
  -1  -3 -11    4.83    0.49
  -1   3 -11    4.82    0.38
   1   3  11    5.22    0.50
   1  -3  11    5.28    0.50
   1   3  11    4.47    0.47
   1  -3  11    4.41    0.46
   1  -3  11    5.09    0.43
   1  -3  12   19.66    0.92
  -1   3 -12   16.75    0.99
  -1   3 -12   17.41    0.85
   1   3  12   16.45    0.96
   1   3  12   16.93    0.96
   1  -3  12   17.84    0.98
   1  -3  12   18.63    0.99
   1  -3  12   20.54    1.06
   1   3  13   10.34    0.65
   1   3  13   11.02    0.67
   1  -3  13   11.85    0.71
   1   3  13   13.63    0.69
  -1   3 -13    9.97    0.67
  -1  -3 -13   12.93    0.72
   1  -3  13   12.32    0.71
   1   3  14    3.03    0.27
   1   3  14    3.08    0.27
   1  -3  14    4.26    0.34
   1  -3  14    2.98    0.29
  -1  -3 -14    4.25    0.34
   1   3  14    3.99    0.29
   1  -3  14    3.62    0.31
   1  -3  15    2.17    0.19
  -1  -4  14    1.38    0.20
  -1  -4  14    1.28    0.20
  -1  -4  14    1.00    0.20
   1  -4 -14    1.53    0.21
  -1  -4  13    1.87    0.29
  -1  -4  13    1.96    0.31
   1  -4 -13    2.47    0.32
  -1  -4  13    1.88    0.30
  -1  -4  12    5.30    0.32
  -1  -4  12    5.26    0.50
   1  -4 -12    6.49    0.52
  -1  -4  12    5.24    0.50
  -1  -4  12    5.42    0.42
  -1   4  11   18.79    0.97
  -1  -4  11   19.46    0.89
   1  -4 -11   19.46    1.08
  -1  -4  11   19.30    1.11
  -1  -4  11   20.30    1.11
  -1   4  11   19.79    1.03
  -1  -4  10   14.26    0.71
   1  -4 -10   14.85    0.90
  -1  -4  10   14.87    0.93
  -1   4  10   13.33    0.82
  -1  -4  10   15.01    0.94
  -1  -4  10   13.73    0.76
  -1  -4   9   26.41    1.29
  -1  -4   9   28.66    1.35
  -1  -4   9   28.38    1.25
   1  -4  -9   28.52    1.43
  -1   4   9   22.24    3.97
   1  -4  -9   25.08    4.23
  -1   4   9   29.07    1.38
  -1  -4   9   29.17    1.48
  -1  -4   8  111.66    4.60
  -1  -4   8  113.28    4.63
   1  -4  -8  111.13    4.71
  -1   4   8  117.80    4.67
  -1  -4   8  121.37    4.58
   1  -4  -8  114.84    9.28
  -1   4   8  124.00    9.43
  -1  -4   8  120.19    4.57
  -1  -4   7    7.56    0.48
   1  -4  -7    7.48    0.58
  -1  -4   7    7.41    0.49
  -1   4   7    6.57    2.03
   1  -4  -7    9.36    2.51
  -1  -4   7    7.59    0.47
  -1   4   7    7.56    0.53
  -1  -4   6   73.65    2.97
  -1   4   6   75.44    6.44
  -1  -4   5   35.38    1.53
  -1   4   5   40.28    4.25
  -1  -4   4   47.05    1.96
   1  -4  -4   50.68    4.81
  -1  -4   3   95.64    3.96
   1  -4  -3  107.72    3.97
  -1   4   3  108.88    6.66
   1  -4  -3  107.76    7.07
   1  -4  -2  104.48    4.06
   1  -4  -2  100.66    6.75
  -1   4   2  103.28    6.24
   1  -4  -1   46.18    3.96
  -1  -4   1   46.51    3.45
  -1   4   1   46.15    3.47
  -1   4   0   48.18    3.34
   1  -4   0   53.37    4.11
  -1  -4   0   44.62    3.53
  -1  -4  -1   29.78    2.95
   1  -4   1   32.26    3.07
   1   4   1   30.73    2.41
   1  -4   2  109.79    4.31
   1   4   2  114.46    6.26
  -1  -4  -2  116.90    6.91
   1  -4   3   23.61    1.07
  -1  -4  -3   20.83    2.84
   1   4   3   25.95    2.77
   1  -4   4   16.55    0.82
  -1  -4  -4   17.55    2.69
   1  -4   5   45.13    1.91
  -1  -4  -5   44.56    4.68
  -1  -4  -6   10.40    2.41
  -1  -4  -7   78.54    7.17
   1  -4   7   85.12    3.34
   1   4   7   79.68    3.39
   1  -4   7   85.97    3.43
   1  -4   8   -0.02    0.26
   1  -4   8    0.24    0.18
  -1  -4  -8    0.15    0.25
  -1  -4  -8    0.46    1.20
   1  -4   8   -0.04    0.19
   1   4   8    0.02    0.20
   1  -4   9    9.61    0.54
   1   4   9    8.47    2.54
  -1  -4  -9    6.81    2.35
  -1  -4  -9   10.16    0.71
   1   4   9    9.92    0.67
   1  -4   9   11.33    0.61
   1  -4  10   53.06    2.29
   1  -4  10   52.67    2.29
  -1  -4 -10   55.33    2.36
   1   4  10   52.89    2.32
   1  -4  11   11.37    0.65
   1  -4  11   10.28    0.64
  -1  -4 -11   10.39    0.70
   1  -4  11   10.59    0.76
   1   4  11   10.56    0.68
   1  -4  12   15.51    0.78
   1  -4  12   13.91    0.86
   1  -4  12   15.24    0.77
  -1  -4 -12   15.42    0.83
   1  -4  12   14.86    0.88
   1   4  12   15.25    0.81
   1   4  13    7.92    0.47
   1  -4  13    7.36    0.51
   1  -4  13    7.09    0.50
   1  -4  14    2.46    0.23
   1  -4  14    2.26    0.22
   1  -4  14    2.03    0.21
  -1  -5  14    4.98    0.26
  -1  -5  13    7.67    0.47
  -1  -5  13    7.48    0.45
  -1  -5  12    2.65    0.35
  -1  -5  12    2.23    0.28
  -1  -5  12    1.99    0.17
   1  -5 -12    2.50    0.30
   1  -5 -11   22.17    1.10
  -1  -5  11   21.02    1.02
  -1   5  11   22.34    1.04
  -1  -5  11   20.82    1.07
  -1  -5  11   21.08    0.94
  -1  -5  11   23.05    1.16
  -1  -5  10    0.51    0.31
  -1  -5  10    1.08    0.24
  -1  -5  10    1.01    0.19
   1  -5 -10    1.27    0.32
  -1   5  10    0.63    0.27
  -1  -5   9   15.49    0.78
  -1  -5   9   15.76    0.83
  -1  -5   9   14.25    0.94
  -1  -5   9   15.60    0.76
  -1  -5   9   13.71    0.77
   1  -5  -9   13.28    0.87
  -1  -5   8   97.24    4.02
  -1  -5   8   95.55    4.04
  -1  -5   8   99.43    4.17
  -1  -5   8  107.28    4.01
  -1  -5   8  105.14    4.00
  -1  -5   8  101.48    4.19
  -1   5   8   99.50    4.08
   1  -5  -8   95.98    4.12
  -1   5   8   98.97    8.41
   1  -5  -7  174.76    7.10
   1  -5  -7  155.82   11.69
  -1   5   7  171.25   11.70
  -1  -5   7  176.68    6.98
  -1  -5   7  180.68    6.97
  -1   5   7  175.39    7.04
  -1  -5   7  186.79    7.16
   1  -5  -7  193.02    7.08
  -1  -5   7  178.47    7.00
   1  -5  -6   66.60    2.82
   1  -5  -6   73.55    2.83
  -1  -5   6   67.09    2.66
  -1  -5   6   69.42    2.75
   1  -5  -6   63.72    6.48
  -1   5   6   65.52    6.20
  -1  -5   6   62.03    2.68
  -1  -5   6   67.21    2.74
  -1   5   6   64.72    2.76
  -1  -5   6   63.26    2.70
  -1  -5   6   69.26    2.87
  -1  -5   5   18.01    0.82
  -1  -5   5   16.56    0.87
   1  -5  -5   18.00    3.23
  -1   5   5   15.56    2.81
   1  -5  -5   16.63    0.94
  -1  -5   5   17.46    0.88
  -1  -5   5   17.47    0.85
  -1  -5   4   26.74    1.21
  -1  -5   4   28.06    1.24
  -1   5   4   27.00    3.39
   1  -5  -4   24.77    3.60
  -1  -5   3    3.37    0.29
  -1  -5   3    3.36    0.31
   1  -5  -3    2.64    1.37
  -1   5   3    3.83    1.26
   1  -5  -2   76.62    2.99
  -1  -5   2   72.12    2.97
  -1   5   2   75.24    5.27
   1  -5  -2   78.87    6.13
  -1  -5   1   54.25    2.22
   1  -5  -1   54.12    2.23
   1  -5  -1   56.59    4.88
  -1  -5   0   22.77    1.03
   1  -5   0   20.22    2.86
  -1  -5   0   19.32    2.55
   1  -5   1   21.50    1.02
  -1  -5  -1   22.24    1.00
   1  -5   1   21.29    1.03
  -1  -5  -1   18.82    2.60
   1  -5   2    7.25    0.46
   1  -5   2    5.88    0.44
  -1  -5  -2    5.61    1.56
   1  -5   3   15.95    0.83
  -1  -5  -3   18.93    2.90
   1  -5   4   32.82    1.48
  -1  -5  -4   36.25    4.20
   1   5   4   30.82    3.51
  -1  -5  -5   10.47    0.68
  -1  -5  -5    7.95    2.18
   1   5   5   12.21    2.36
   1  -5   5   11.19    0.59
   1  -5   5   11.61    0.67
  -1  -5  -5   11.50    0.68
   1   5   6    4.22    0.39
  -1  -5  -6    3.62    0.42
   1  -5   6    5.67    0.46
   1  -5   6    4.25    0.39
   1  -5   6    5.29    0.36
   1   5   6    2.58    1.37
  -1  -5  -6    5.86    2.06
  -1  -5  -6    4.68    0.43
   1  -5   6    4.98    0.42
   1   5   7   60.99    2.68
   1  -5   7   64.42    2.65
  -1  -5  -7   65.77    2.71
   1  -5   7   65.96    2.72
  -1  -5  -7   64.36    2.72
  -1  -5  -7   60.49    6.45
   1   5   7   61.09    6.11
   1  -5   7   64.58    2.71
   1  -5   7   64.41    2.64
   1   5   8   71.04    6.98
  -1  -5  -8   71.66    7.24
   1  -5   8   78.33    3.18
  -1  -5  -8   80.17    3.27
   1  -5   8   77.70    3.27
   1   5   8   80.02    3.28
   1  -5   8   82.63    3.22
   1  -5   8   84.91    3.42
  -1  -5  -8   74.77    3.28
   1  -5   9    2.01    0.26
  -1  -5  -9    2.42    0.37
  -1  -5  -9    2.38    0.33
   1  -5   9    2.15    0.31
   1  -5   9    2.86    0.31
   1  -5   9    3.10    0.47
   1   5   9    2.94    0.34
  -1  -5 -10    1.24    0.30
   1  -5  10    0.81    0.17
   1  -5  10    1.32    0.39
   1   5  10    1.14    0.27
   1  -5  10    1.13    0.24
   1   5  11    8.96    0.56
   1  -5  11    9.22    0.55
   1  -5  11    8.06    0.51
   1  -5  12    1.98    0.26
   1  -5  12    2.41    0.33
   1  -5  12    1.91    0.24
   1  -5  13    2.43    0.25
   1  -5  13    2.35    0.25
  -1  -6  12    8.32    0.47
  -1  -6  11   13.57    0.71
  -1  -6  11   13.03    0.64
  -1  -6  11   11.85    0.57
  -1   6  11   13.24    0.66
  -1   6  10    4.49    0.39
  -1  -6  10    3.38    0.40
  -1  -6  10    3.59    0.32
  -1  -6  10    3.91    0.28
  -1  -6  10    4.34    0.44
   1  -6 -10    3.81    0.37
  -1  -6   9   19.68    1.07
  -1  -6   9   19.39    0.98
  -1  -6   9   21.05    0.94
  -1  -6   9   20.96    1.10
   1  -6  -9   19.16    1.02
  -1  -6   8   28.13    1.39
  -1  -6   8   26.03    1.28
   1  -6  -8   26.46    1.34
  -1  -6   8   28.76    1.26
  -1  -6   8   28.61    1.42
  -1  -6   8   28.99    1.26
   1  -6  -7   19.91    1.07
  -1  -6   7   19.68    0.98
  -1  -6   7   18.75    0.98
  -1  -6   7   19.02    1.07
   1  -6  -7   19.81    1.06
  -1  -6   7   20.12    0.98
  -1  -6   7   20.19    0.96
  -1  -6   7   20.19    1.11
  -1  -6   6   61.49    2.36
  -1  -6   6   57.65    2.43
   1  -6  -6   61.12    2.53
  -1  -6   6   58.29    2.43
  -1  -6   6   57.98    2.38
  -1  -6   6   53.80    2.49
   1  -6  -6   54.91    2.48
   1  -6  -6   58.27    6.24
  -1  -6   6   56.58    2.40
  -1  -6   6   59.31    2.55
  -1  -6   5   90.71    3.55
  -1  -6   5   91.89    3.47
   1  -6  -5   86.35    3.58
   1  -6  -5   93.96    3.64
  -1  -6   5   87.42    3.49
  -1  -6   5   81.73    3.56
  -1  -6   5   86.52    3.61
  -1  -6   5   80.86    3.49
   1  -6  -5   94.08    7.90
  -1  -6   4   47.66    1.98
  -1  -6   4   45.53    2.06
  -1  -6   4   46.36    1.98
   1  -6  -4   47.22    2.07
  -1  -6   4   50.06    2.00
  -1  -6   4   46.50    1.95
   1  -6  -4   44.76    2.04
   1  -6  -4   47.64    5.37
   1  -6  -3    1.91    1.36
  -1  -6   3    2.00    0.25
  -1  -6   3    2.00    0.28
   1  -6  -3    0.39    0.47
   1  -6  -3    1.97    0.30
  -1  -6   3    1.35    0.23
  -1  -6   2   12.16    0.67
   1  -6  -2   15.22    0.73
  -1  -6   2   11.93    0.69
   1  -6  -2   10.68    0.78
   1  -6  -2   12.30    0.72
   1  -6  -2   14.63    2.79
   1  -6  -1   29.42    1.46
  -1  -6   1   31.03    1.46
   1  -6  -1   32.07    1.55
  -1  -6   1   38.25    1.58
   1  -6  -1   37.90    4.25
  -1  -6   1   35.67    1.47
   1  -6   0   22.31    1.17
   1  -6   0   23.07    1.26
  -1  -6   0   30.13    1.31
   1  -6   0   26.21    3.51
  -1  -6   0   23.07    3.02
  -1  -6   0   28.00    1.20
   1  -6   1    1.63    0.27
  -1  -6  -1    1.70    1.17
   1  -6   1    1.52    0.27
   1  -6   2   44.49    1.94
   1  -6   2   47.05    1.92
  -1  -6  -2   44.32    1.98
   1  -6   2   43.51    1.91
  -1  -6  -2   40.95    4.44
   1  -6   3   23.47    1.15
   1  -6   3   23.69    1.16
   1  -6   3   27.24    1.15
   1  -6   3   21.36    1.08
  -1  -6  -3   21.49    3.30
  -1  -6  -4   23.59    1.25
   1  -6   4   24.01    1.14
  -1  -6  -4   25.40    3.71
   1  -6   4   27.17    1.25
   1  -6   4   27.30    1.23
   1  -6   5   98.49    4.10
   1  -6   5  107.63    4.16
   1  -6   5  105.57    4.13
   1  -6   5   97.95    4.16
  -1  -6  -5  100.16    4.16
   1  -6   5  100.00    4.11
   1  -6   5  107.22    4.05
  -1  -6  -5   98.18    8.04
   1  -6   6   25.90    1.26
  -1  -6  -6   25.35    1.32
   1  -6   6   26.53    1.25
   1  -6   6   27.03    1.29
   1  -6   6   29.03    1.20
   1  -6   6   26.00    1.25
   1  -6   6   24.39    1.32
   1  -6   7   10.15    0.64
   1  -6   7    9.75    0.59
   1  -6   7   10.29    0.73
   1  -6   7    9.65    0.59
  -1  -6  -7    9.36    0.67
   1  -6   8    3.81    0.38
   1  -6   8    4.39    0.50
   1  -6   8    4.22    0.35
  -1  -6  -8    4.35    0.43
   1  -6   9    4.20    0.37
   1  -6   9    5.39    0.38
   1  -6   9    4.28    0.47
   1  -6   9    4.84    0.48
   1  -6   9    5.09    0.41
   1  -6   9    4.76    0.34
   1  -6  10    6.81    0.52
   1  -6  10    5.62    0.33
   1  -6  10    5.67    0.48
   1  -6  10    5.65    0.41
   1  -6  11    8.20    0.53
   1   6  11    8.42    0.48
   1  -6  11    7.87    0.52
   1  -6  12    0.52    0.17
   1  -6  12    0.88    0.17
  -1  -7  11    1.14    0.16
  -1   7  11    0.97    0.14
  -1  -7  10    5.78    0.38
  -1  -7  10    5.60    0.29
   1  -7 -10    4.40    0.27
  -1   7   9   24.37    1.10
  -1  -7   9   24.48    1.02
  -1  -7   9   22.08    1.11
  -1   7   8   10.67    0.65
  -1  -7   8   11.55    0.59
  -1  -7   8   11.51    0.58
  -1  -7   8   10.55    0.66
  -1   7   7    0.10    0.24
  -1  -7   7    0.57    0.22
  -1  -7   7    0.30    0.26
  -1  -7   7    0.24    0.19
  -1   7   6    9.56    0.62
   1  -7  -6    8.82    0.58
  -1  -7   6   10.01    0.58
  -1  -7   6    8.25    0.61
  -1  -7   6    9.43    0.55
  -1   7   5    1.66    0.32
  -1  -7   5    2.06    0.33
  -1  -7   5    2.15    0.29
   1  -7  -5    2.05    0.31
  -1  -7   5    2.13    0.25
  -1  -7   4   23.13    1.04
  -1  -7   4   20.30    1.03
  -1  -7   4   22.00    1.09
  -1  -7   4   22.26    1.02
   1  -7  -4   22.12    1.09
  -1   7   4   21.89    1.09
   1  -7  -4   22.62    1.16
  -1   7   3   27.08    1.30
  -1  -7   3   29.88    1.29
   1  -7  -3   29.31    1.32
  -1  -7   3   27.30    1.32
  -1  -7   3   29.13    1.27
   1  -7  -3   27.19    1.31
  -1  -7   3   30.71    1.31
   1  -7  -2    0.54    0.26
  -1  -7   2    0.73    0.25
   1  -7  -2    0.37    0.89
   1  -7  -2    1.05    0.26
  -1  -7   2    0.63    0.22
  -1  -7   2    0.97    0.28
  -1  -7   1   73.60    2.95
   1  -7  -1   77.25    2.98
   1  -7  -1   73.06    2.95
  -1  -7   1   79.92    3.13
  -1  -7   0  143.51    5.48
   1  -7   0  135.51    5.35
   1  -7   0  139.32    5.38
   1  -7   0  148.48    5.41
   1  -7   1    7.03    0.53
   1  -7   1    8.11    0.54
   1  -7   1    8.45    0.55
  -1  -7  -2  111.47    4.26
   1  -7   2   98.40    4.15
   1  -7   2  103.95    4.14
   1  -7   3   20.59    1.06
  -1  -7  -3   24.43    1.23
   1  -7   4   55.38    2.45
   1  -7   4   61.58    2.46
  -1  -7  -5    5.20    0.55
   1  -7   5    6.34    0.49
   1  -7   5    5.79    0.45
   1  -7   5    6.60    0.45
  -1  -7  -6   56.90    2.32
   1  -7   6   52.51    2.22
   1  -7   6   51.63    2.20
   1  -7   6   52.98    2.21
   1  -7   7    2.52    0.30
  -1  -7  -7    3.11    0.40
   1  -7   7    3.48    0.32
   1  -7   8    1.47    0.24
   1  -7   8    1.50    0.21
   1  -7   9    0.60    0.18
   1   7   9    0.58    0.21
   1  -7   9    0.46    0.14
   1  -7  10    6.86    0.36
   1   7  10    7.01    0.40
   1  -7  10    5.92    0.29
   1   7  11    7.99    0.39
  -1   8   9    2.11    0.18
  -1  -8   9    2.16    0.14
   1  -8  -8    0.48    0.12
  -1   8   8    0.56    0.16
  -1  -8   8    0.60    0.13
   1  -8  -7    1.75    0.20
  -1   8   7    1.67    0.23
  -1  -8   7    2.04    0.21
  -1  -8   6    2.96    0.25
   1  -8  -6    2.64    0.26
  -1   8   6    2.61    0.29
  -1  -8   6    3.14    0.28
  -1  -8   5   11.96    0.61
  -1   8   5   12.16    0.65
   1  -8  -5   13.17    0.66
  -1  -8   4    1.06    0.21
   1  -8  -4    1.10    0.23
  -1   8   4    0.86    0.21
  -1  -8   4    1.02    0.18
  -1  -8   4    1.13    0.25
  -1  -8   3    7.17    0.46
   1  -8  -3    8.31    0.52
  -1  -8   3    8.05    0.52
  -1  -8   3    8.08    0.46
   1  -8  -2   17.96    0.90
  -1  -8   2   16.84    0.85
  -1  -8   2   16.73    0.90
   1  -8  -1    0.15    0.20
  -1  -8   1    0.05    0.22
  -1  -8   1   -0.04    0.19
   1  -8   0    6.05    0.43
  -1  -8   0    4.95    0.38
  -1  -8   0    4.74    0.40
   1  -8   1    9.14    0.52
  -1  -8  -1    6.25    0.46
  -1  -8  -2    0.77    0.24
   1  -8   2    0.92    0.26
  -1  -8  -3   13.64    0.74
   1  -8   4    8.21    0.50
  -1  -8  -4    8.84    0.54
   1   8   4    7.76    0.48
  -1  -8  -4    9.16    0.63
   1  -8   4    9.00    0.55
   1  -8   5   30.88    1.29
  -1  -8  -5   28.49    1.31
   1   8   5   28.44    1.28
   1  -8   5   30.33    1.31
   1  -8   6    2.99    0.26
  -1  -8  -6    2.19    0.26
   1   8   6    2.30    0.26
   1  -8   6    2.71    0.27
   1  -8   7   29.88    1.17
   1  -8   7   28.58    1.17
   1   8   7   25.50    1.18
  -1  -8  -7   26.53    1.18
   1  -8   8    3.45    0.21
   1   8   8    2.99    0.25
  -1  -8  -8    2.91    0.23
   1   8   9    2.00    0.16
  -1  -8  -9    1.91    0.14
  -1  -9   5   10.94    0.53
   1  -9  -5   12.60    0.53
  -1  -9   4    3.96    0.27
   1  -9  -4    4.54    0.28
  -1  -9   3    3.16    0.22
  -1  -9   3    2.95    0.24
   1  -9  -3    3.98    0.27
  -1  -9   2    8.63    0.43
  -1  -9   2    7.71    0.45
   1  -9  -2    9.40    0.47
  -1  -9   1   13.05    0.57
  -1   9   1   11.01    0.52
  -1  -9   0    2.02    0.20
   1  -9   0    1.75    0.23
  -1  -9  -1    1.30    0.18
   1  -9   1    1.42    0.22
  -1  -9  -2    8.86    0.48
   1  -9   2    9.26    0.52
  -1  -9  -3    3.20    0.24
  -1  -9  -3    3.99    0.28
  -1   9  -4    0.39    0.09
  -1  -9  -4    0.59    0.15
  -1  -9  -4    0.29    0.12
  -1  -9  -5    0.57    0.14
   1  -9   5    0.53    0.12
  -1  -9  -6    3.58    0.21
   1  -9   6    3.39    0.19
   2   0 -16    2.89    0.21
  -2   0  16    5.10    0.27
  -2   0  15   -0.01    0.13
  -2   0  15    0.17    0.23
  -2   0  15    0.08    0.23
  -2   0  14    3.20    0.43
  -2   0  14    2.86    0.42
  -2   0  14    2.41    0.31
  -2   0  13   38.38    1.75
   2   0 -13   36.16    1.85
  -2   0  13   41.18    1.88
  -2   0  13   40.59    1.87
  -2   0  12  170.96    7.09
  -2   0  12  191.90    7.24
  -2   0  12  191.71    7.34
  -2   0  12  193.81    7.35
  -2   0  11  188.95    7.57
  -2   0  11  185.08   13.14
  -2   0  11  200.61    7.79
  -2   0  11  206.82    7.80
   2   0 -11  176.33   13.50
  -2   0  11  197.72   12.15
   2   0 -10   89.77    8.54
  -2   0  10   91.76    3.77
  -2   0  10  103.98    8.75
  -2   0  10   99.79    3.99
  -2   0  10   96.16    3.97
  -2   0  10   88.49    7.23
  -2   0   9  163.11   11.11
   2   0  -9  169.75   11.58
  -2   0   8   31.05    4.03
   2   0  -8   28.34    3.96
  -2   0   7   -0.30    1.07
   2   0  -7   -0.32    1.19
  -2   0   6  173.07    9.36
   2   0  -6  149.57    9.21
  -2   0   5  145.07    8.02
   2   0  -5  142.42    8.04
  -2   0   4   83.38    5.10
  -2   0   3  301.82   13.02
  -2   0   3  289.22   12.41
  -2   0   2  315.95   12.86
  -2   0   2  292.94   12.38
  -2   0   1   53.91    2.89
   2   0  -1   46.34    2.26
  -2   0   1   46.21    2.56
  -2   0   0  654.66   25.56
  -2   0  -1 1257.26   48.45
  -2   0  -2    3.19    0.99
  -2   0  -3  138.65    7.19
  -2   0  -4  137.10    7.59
  -2   0  -5   -0.47    0.87
  -2   0  -6   27.00    3.41
   2   0   7   50.10    4.99
  -2   0  -7   57.82    5.46
  -2   0  -7   52.27    2.26
   2   0   8   75.70    6.80
  -2   0  -8   81.89    3.41
  -2   0  -8   81.48    7.24
  -2   0  -9   37.68    1.85
   2   0   9   40.77    1.83
   2   0   9   36.96    4.92
  -2   0  -9   40.77    5.30
   2   0   9   39.64    1.81
  -2   0 -10   19.70    3.94
   2   0  10   16.17    0.95
  -2   0 -10   14.46    0.82
   2   0  10   16.28    0.96
   2   0  10   19.14    3.61
  -2   0 -10   15.44    0.86
  -2   0 -10   16.25    0.87
   2   0  10   15.45    0.85
  -2   0 -10   15.95    1.00
  -2   0 -11   27.02    4.71
   2   0  11   26.50    1.34
   2   0  11   24.80    1.32
  -2   0 -11   23.98    1.21
  -2   0 -11   22.48    1.20
   2   0  11   25.96    1.21
   2   0  11   20.74    3.92
  -2   0 -11   24.90    1.19
  -2   0 -11   25.25    1.38
   2   0  12    7.95    0.65
   2   0  12    7.66    0.52
  -2   0 -12    6.31    0.53
  -2   0 -12    7.35    0.54
  -2   0 -12    7.99    0.71
   2   0  12    8.06    0.64
   2   0  13   22.89    1.19
   2   0  13   22.79    1.19
  -2   0 -13   20.60    1.20
   2   0  13   22.33    1.04
   2   0  14    1.50    0.32
   2   0  14    1.94    0.33
   2   0  15   14.91    0.76
   2   0  15   15.77    0.77
   2  -1 -16    3.31    0.22
  -2  -1  16    4.21    0.25
  -2   1  16    4.18    0.24
   2   1 -15    4.97    0.41
   2  -1 -15    5.19    0.41
  -2   1  15    5.55    0.42
  -2  -1  15    5.76    0.43
  -2  -1  15    5.73    0.42
  -2   1  15    5.62    0.43
   2  -1 -15    6.05    0.41
  -2  -1  15    5.00    0.36
   2  -1 -14    3.87    0.44
   2   1 -14    4.80    0.47
  -2   1  14    4.48    0.47
  -2  -1  14    4.52    0.47
  -2  -1  14    4.15    0.45
  -2   1  14    4.26    0.46
  -2  -1  14    4.70    0.41
  -2  -1  13   27.84    1.35
  -2   1  13   28.25    1.43
  -2   1  13   27.31    1.41
  -2  -1  13   27.97    1.42
  -2  -1  13   27.82    1.41
  -2  -1  13   26.18    1.26
   2   1 -13   27.55    1.42
   2  -1 -13   25.77    1.41
  -2  -1  12   19.13    1.12
  -2  -1  12   19.88    1.13
  -2   1  12   19.07    1.13
  -2   1  12   19.45    1.13
  -2   1  12   18.90    0.99
  -2  -1  12   17.38    1.00
  -2   1  12   19.91    0.98
  -2  -1  11  200.24    7.96
  -2  -1  11  204.46    8.06
  -2   1  11  203.83    8.07
  -2   1  11  207.68    8.07
  -2  -1  11  212.54    8.08
  -2   1  11  199.86    7.90
  -2  -1  11  192.85   13.50
  -2   1  11  208.18   13.82
  -2   1  11  202.65    7.93
  -2   1  11  187.19   12.64
   2   1 -11  227.42   14.81
   2  -1 -11  170.09   13.39
  -2  -1  10  161.71    6.27
  -2  -1  10  161.20    6.51
  -2   1  10  164.37    6.51
  -2  -1  10  167.40    6.46
  -2  -1  10  163.64    6.37
  -2  -1  10  159.04    6.51
  -2   1  10  167.66    6.53
  -2   1  10  175.31   11.23
  -2  -1  10  165.15   11.72
  -2   1  10  165.58   11.61
   2   1 -10  137.76   11.49
   2  -1 -10  144.96   11.51
  -2   1  10  162.72    6.38
   2   1  -9   62.25    6.48
   2  -1  -9   61.08    6.30
  -2   1   9   68.98    6.63
  -2  -1   9   69.74    6.58
  -2   1   9   64.86    6.02
  -2  -1   9   52.88    4.87
   2  -1  -8   12.30    2.69
   2   1  -8   10.60    2.55
  -2  -1   8    8.66    2.21
  -2   1   8   10.96    2.40
   2  -1  -7  118.73    8.18
   2   1  -7  120.60    8.18
  -2   1   7  116.99    8.02
  -2  -1   7  120.13    8.11
   2   1  -6  190.34   10.81
   2  -1  -6  194.16   10.72
  -2   1   6  198.97   10.77
  -2  -1   6  201.27   10.70
   2   1  -5  167.56    9.12
   2  -1  -5  163.02    8.96
  -2  -1   5  163.75    8.88
  -2   1   5  173.33    9.07
  -2  -1   4  123.43    6.62
  -2   1   4  128.60    6.75
  -2  -1   4  111.90    5.63
  -2   1   3  179.19    8.60
  -2  -1   3  185.02    8.69
  -2   1   3  187.58    8.62
  -2  -1   3  179.35    8.48
  -2  -1   3  174.12    7.62
  -2  -1   2  656.34   25.52
  -2   1   2  665.12   25.53
  -2   1   2  664.72   25.43
  -2  -1   2  649.38   25.40
  -2  -1   2  610.70   24.51
   2  -1  -2  635.29   25.37
  -2   1   1  148.08    6.66
  -2  -1   1  151.38    6.66
  -2   1   1  150.06    6.61
  -2  -1   1  141.24    6.55
   2  -1  -1  142.27    6.62
  -2   1   0  468.16   18.69
  -2  -1   0  478.51   18.69
  -2   1   0  475.70   18.81
   2  -1   0  460.08   18.75
  -2  -1  -1  773.55   29.50
  -2   1  -1  734.98   29.63
  -2  -1  -1  751.68   29.63
  -2   1  -2  697.32   27.67
  -2  -1  -2  684.62   27.61
  -2  -1  -3   28.29    2.61
  -2   1  -3   29.77    2.68
  -2   1  -4  270.42   13.05
  -2  -1  -4  279.43   13.02
  -2  -1  -5  134.74    7.92
  -2   1  -5  130.08    7.95
  -2   1  -6   25.47    1.21
  -2   1  -6   25.11    3.33
  -2  -1  -6   27.09    3.32
  -2   1  -7    2.18    1.40
  -2  -1  -7    1.40    1.19
  -2   1  -7    2.36    0.37
  -2  -1  -7    3.38    0.37
   2   1   7    3.29    1.49
   2  -1   7    1.98    1.23
  -2  -1  -8   35.58    4.65
  -2   1  -8   34.37    4.56
   2  -1   8   34.08    4.41
   2   1   8   31.91    4.29
  -2  -1  -8   35.14    1.68
  -2   1  -8   37.61    1.71
   2  -1   9   38.51    1.81
   2   1   9   41.66    1.84
   2   1   9   35.02    4.90
   2  -1   9   37.52    5.07
  -2  -1  -9   29.79    4.72
  -2   1  -9   43.59    5.50
   2   1   9   41.35    1.83
   2  -1   9   40.71    1.82
  -2   1  -9   40.61    1.70
  -2  -1  -9   37.27    1.70
  -2  -1  -9   37.91    1.73
  -2  -1  -9   36.97    1.73
   2   1   9   39.45    1.74
  -2   1  -9   40.90    1.88
  -2  -1  -9   39.13    1.85
   2  -1  10   31.12    4.64
   2  -1  10   33.39    1.59
   2   1  10   33.19    1.59
   2   1  10   27.41    4.42
  -2  -1 -10   26.85    4.61
  -2   1 -10   24.40    4.45
   2  -1  10   33.96    1.59
   2   1  10   34.03    1.59
  -2   1 -10   30.45    1.44
  -2   1 -10   29.48    1.44
  -2  -1 -10   31.08    1.49
  -2  -1 -10   31.16    1.49
   2  -1  10   32.43    1.43
   2   1  10   34.78    1.51
  -2   1 -10   31.62    1.44
  -2  -1 -10   30.73    1.45
   2  -1  10   31.00    1.44
  -2   1 -10   35.13    1.66
  -2  -1 -10   32.21    1.62
  -2   1 -11   63.45    2.84
  -2  -1 -11   66.23    2.90
  -2  -1 -11   67.43    2.90
  -2   1 -11   66.91    2.85
   2  -1  11   73.84    3.03
   2   1  11   70.87    3.01
  -2   1 -11   69.14    7.60
  -2  -1 -11   56.50    6.99
   2   1  11   74.05    3.02
   2  -1  11   72.10    3.01
  -2   1 -11   67.55    2.84
   2  -1  11   70.68    2.82
   2  -1  11   65.00    7.02
   2   1  11   58.80    6.75
   2  -1  11   70.19    2.85
   2   1  11   72.94    2.91
  -2  -1 -11   69.53    3.05
  -2   1 -11   70.96    3.07
   2  -1  12   81.23    3.25
   2   1  12   79.95    3.25
  -2   1 -12   73.28    3.07
  -2  -1 -12   77.15    3.28
  -2   1 -12   77.26    3.31
   2  -1  12   83.20    3.26
   2   1  12   80.30    3.26
  -2  -1 -12   72.66    3.12
  -2  -1 -12   72.52    3.12
  -2   1 -12   71.45    3.07
  -2   1 -12   73.64    3.08
   2  -1  12   71.98    3.05
   2   1  12   80.99    3.13
   2   1  13   49.96    2.15
   2  -1  13   48.02    2.15
   2   1  13   49.05    2.04
   2   1  13   49.37    2.16
   2  -1  13   48.71    2.16
  -2  -1 -13   44.14    2.15
  -2   1 -13   46.28    2.18
  -2   1 -14    8.65    0.62
  -2  -1 -14    8.93    0.62
   2  -1  14   11.28    0.65
   2  -1  14   10.29    0.64
   2   1  14    8.91    0.61
   2   1  14    9.84    0.63
   2  -1  15    0.47    0.18
   2   1  15    0.62    0.19
   2  -1  15    0.67    0.13
   2   1  15    0.67    0.19
   2  -1  15    0.71    0.19
  -2   2  15   14.38    0.70
  -2  -2  15   14.75    0.71
   2  -2 -15   15.59    0.74
   2  -2 -14    6.06    0.48
   2   2 -14    5.54    0.46
   2  -2 -14    4.99    0.44
  -2  -2  14    5.30    0.43
  -2  -2  14    4.05    0.35
  -2   2  14    5.24    0.45
  -2  -2  14    5.96    0.47
  -2  -2  14    4.92    0.44
  -2   2  14    5.23    0.44
  -2  -2  13    0.53    0.32
  -2   2  13    0.30    0.32
  -2   2  13    0.64    0.34
  -2  -2  13    0.72    0.33
  -2  -2  13    0.36    0.23
  -2  -2  13    1.05    0.32
   2  -2 -13    0.42    0.30
   2   2 -13    0.72    0.34
  -2  -2  13    0.64    0.27
  -2  -2  12    9.81    0.73
  -2   2  12    9.05    0.71
  -2   2  12    9.42    0.73
  -2  -2  12    8.84    0.70
   2   2 -12    9.37    0.73
   2  -2 -12    9.35    0.72
  -2   2  12    9.59    0.62
  -2  -2  12    9.25    0.66
  -2  -2  12   10.34    0.69
  -2   2  11    7.73    0.66
  -2  -2  11    6.33    0.63
  -2   2  11    7.13    0.64
  -2  -2  11    7.48    0.65
  -2  -2  11    7.48    0.44
  -2   2  11    5.36    2.40
   2  -2 -11    5.00    1.96
  -2   2  11    9.02    2.45
  -2  -2  11    4.44    2.13
  -2   2  11    7.73    0.55
  -2  -2  11    7.82    0.62
  -2  -2  11    7.61    0.62
  -2  -2  11    8.76    0.55
   2   2 -11    5.47    2.42
   2  -2 -11    3.22    2.16
  -2  -2  10    4.83    0.52
  -2  -2  10    4.27    0.49
  -2   2  10    4.21    0.51
  -2   2  10    4.22    0.51
  -2  -2  10    4.67    0.33
   2   2 -10    4.65    2.07
   2  -2 -10    2.01    1.70
  -2   2  10    4.14    1.71
  -2  -2  10    3.27    2.01
  -2   2  10    0.93    2.23
   2  -2 -10    5.30    1.95
  -2   2  10    4.40    0.42
  -2  -2  10    4.31    0.47
  -2  -2  10    4.52    0.49
  -2  -2  10    5.52    0.43
   2  -2  -9    6.70    2.23
   2   2  -9   14.32    2.99
  -2   2   9    8.00    2.29
  -2   2   9    9.29    2.43
  -2  -2   9   12.16    2.83
  -2  -2   9   10.57    0.75
  -2  -2   9   11.42    0.66
  -2   2   9   11.55    0.69
  -2  -2   9   13.52    0.79
   2  -2  -8    4.96    1.74
   2   2  -8    2.78    1.59
  -2   2   8    4.49    1.70
  -2   2   8    3.30    1.47
  -2  -2   8    2.53    1.60
   2  -2  -7   34.36    3.98
   2   2  -7   32.23    3.98
  -2  -2   7   33.95    3.88
  -2   2   7   31.22    3.79
   2   2  -6   31.92    3.59
   2  -2  -6   31.48    3.46
  -2  -2   6   35.11    3.58
  -2   2   6   28.67    3.36
  -2  -2   6   30.77    2.37
   2   2  -5  689.69   27.94
   2  -2  -5  694.04   27.79
  -2  -2   5  687.48   27.64
  -2   2   5  727.10   27.91
  -2   2   5  714.78   28.25
   2   2  -4   33.69    3.05
   2  -2  -4   35.25    2.96
  -2  -2   4   35.67    2.97
  -2   2   4   39.65    3.10
  -2  -2   4   29.95    1.71
   2  -2  -4   31.44    3.12
  -2   2   4   36.24    3.20
  -2   2   3   16.18    1.85
  -2  -2   3   17.08    1.86
   2  -2  -3   18.85    2.17
  -2   2   3   16.19    2.04
  -2  -2   2  291.36   12.58
  -2   2   2  291.19   12.55
  -2  -2   2  296.62   12.48
  -2   2   2  293.49   12.42
   2  -2  -2  290.15   13.10
  -2   2   2  311.08   13.20
  -2   2   1   11.47    1.24
  -2  -2   1   11.33    1.23
  -2   2   1   10.66    1.13
  -2  -2   1   11.19    1.19
  -2  -2   1   11.98    0.94
  -2   2   1   10.67    1.44
   2  -2  -1   11.10    1.48
  -2   2   0   37.33    2.33
  -2  -2   0   38.63    2.32
  -2  -2   0   33.58    2.17
   2  -2   0   39.22    2.80
  -2   2  -1  230.37    9.79
  -2  -2  -1  227.25    9.73
  -2   2  -2   22.22    2.09
  -2  -2  -2   25.02    2.17
  -2  -2  -3   75.65    4.68
  -2   2  -3   73.04    4.67
  -2  -2  -4  112.53    6.69
  -2   2  -4  117.50    6.87
  -2   2  -5  198.36   10.91
  -2  -2  -5  210.76   10.94
   2   2   6    7.15    1.87
   2  -2   6    3.91    1.51
  -2  -2  -6    4.95    1.54
  -2   2  -6    6.16    1.75
  -2   2  -6    6.11    0.47
  -2  -2  -6    5.64    0.44
   2   2   7  162.95    9.95
   2  -2   7  148.26    9.83
  -2  -2  -7  143.87    9.69
  -2   2  -7  153.24   10.19
  -2  -2  -7  152.79    6.02
  -2   2  -7  153.78    6.05
   2  -2   8    4.34    1.71
   2   2   8   11.20    2.53
  -2  -2  -8    8.62    0.61
  -2   2  -8    8.61    0.65
  -2   2  -8    8.37    2.55
  -2  -2  -8    6.65    2.24
  -2   2  -9   23.77    4.10
  -2  -2  -9   23.88    4.02
   2   2   9   28.21    1.37
   2  -2   9   27.73    1.37
   2  -2   9   29.47    1.39
   2   2   9   28.32    1.37
  -2  -2  -9   25.84    1.32
  -2  -2  -9   27.56    1.34
   2  -2   9   22.82    4.02
   2   2   9   25.48    4.06
  -2   2  -9   27.94    1.43
  -2  -2  -9   29.33    1.42
   2  -2   9   25.87    1.27
  -2  -2 -10   37.20    1.74
  -2  -2 -10   35.39    1.73
   2  -2  10   40.55    1.81
   2   2  10   37.28    1.78
   2   2  10   37.22    1.77
   2  -2  10   38.87    1.79
   2  -2  10   38.55    1.68
   2  -2  10   36.52    4.94
   2   2  10   41.55    5.32
  -2   2 -10   36.54    1.83
  -2  -2 -10   36.41    1.81
  -2   2 -10   37.71    5.32
  -2  -2 -10   29.41    4.74
  -2   2 -10   39.62    1.66
  -2   2 -11    7.89    0.52
   2  -2  11    8.02    0.52
  -2   2 -11    6.96    0.65
  -2  -2 -11    7.68    0.65
   2   2  11    7.85    0.63
   2  -2  11    7.82    0.63
   2   2  11    8.40    0.57
  -2  -2 -11    6.74    0.58
  -2  -2 -11    6.08    0.55
   2  -2  11    7.21    0.62
   2   2  11    6.95    0.60
  -2   2 -12   12.87    0.72
   2  -2  12   13.58    0.72
  -2   2 -12   13.96    0.90
  -2  -2 -12   13.06    0.86
   2  -2  12   13.53    0.84
   2   2  12   13.65    0.85
   2   2  12   14.39    0.79
   2  -2  12   13.54    0.84
   2   2  12   13.42    0.84
  -2   2 -13    7.49    0.48
   2  -2  13    7.59    0.54
  -2  -2 -13    7.21    0.59
  -2   2 -13    8.05    0.62
   2   2  13    8.24    0.59
   2  -2  13    8.75    0.61
   2  -2  13    8.50    0.59
   2   2  13    8.77    0.54
   2   2  13    8.72    0.60
   2  -2  13    8.14    0.59
   2   2  14    0.36    0.16
   2   2  14    0.30    0.22
   2  -2  14    0.19    0.21
   2  -2  14    0.38    0.19
   2  -2  14    0.21    0.16
   2  -2  14    0.34    0.21
   2   2  14    0.48    0.22
  -2   2 -14    0.45    0.23
   2  -2  15    1.15    0.15
   2   2  15    1.00    0.15
   2   2  15    0.87    0.14
  -2  -3  15   35.59    1.43
   2  -3 -15   34.00    1.43
  -2  -3  14    4.83    0.36
   2  -3 -14    5.25    0.41
  -2   3  14    3.78    0.31
  -2  -3  14    4.42    0.33
  -2  -3  14    5.27    0.40
   2   3 -13    8.04    0.59
  -2  -3  13   10.33    0.62
  -2  -3  13    9.97    0.60
  -2   3  13    8.33    0.59
  -2   3  13    8.19    0.58
  -2   3  12    5.19    0.51
  -2   3  12    5.31    0.52
  -2  -3  12    5.37    0.52
  -2  -3  12    5.30    0.52
  -2   3  12    7.04    0.50
  -2  -3  12    6.92    0.55
   2  -3 -12    5.64    0.53
   2   3 -12    5.73    0.53
  -2  -3  12    5.90    0.36
  -2  -3  12    6.24    0.55
  -2   3  11   59.31    2.50
  -2   3  11   58.84    2.62
  -2  -3  11   57.55    2.62
  -2  -3  11   56.90    2.61
  -2   3  11   57.28    2.61
  -2  -3  11   62.85    2.67
  -2  -3  11   64.09    2.56
  -2  -3  11   62.09    2.65
  -2   3  11   62.59    2.59
   2  -3 -11   58.28    2.62
   2   3 -11   59.56    2.64
  -2  -3  11   62.72    2.44
  -2  -3  10    2.23    0.42
  -2   3  10    1.60    0.38
  -2  -3  10    0.44    1.55
   2  -3 -10    2.87    1.53
  -2  -3  10    2.45    0.25
  -2   3  10    2.62    0.32
  -2  -3  10    3.33    0.45
  -2  -3  10    2.71    0.43
  -2   3  10    2.94    0.37
   2   3 -10    0.48    1.45
   2  -3 -10    0.46    1.48
  -2  -3  10    1.80    0.39
  -2   3  10    1.82    0.38
  -2  -3   9  127.03    5.58
  -2  -3   9  128.49    5.59
  -2   3   9  137.58    5.57
  -2  -3   9  147.05    5.68
  -2  -3   9  144.02    5.67
  -2  -3   9  147.57    5.55
   2  -3  -9  143.28   10.40
   2  -3  -9  125.82    9.79
   2   3  -9  113.15    9.50
  -2   3   9  126.07    9.46
  -2  -3   9  134.97    9.83
  -2  -3   9  151.36    5.47
  -2   3   8   33.00    4.16
  -2  -3   8   36.82    4.36
  -2   3   8   34.46    4.58
   2  -3  -8   34.09    4.50
   2   3  -8   29.57    4.09
   2  -3  -8   33.36    4.15
   2  -3  -7   10.01    2.12
   2   3  -7   10.57    2.23
  -2   3   7    9.03    2.23
  -2   3   7    9.60    2.08
   2  -3  -7    8.52    2.30
  -2  -3   7   10.51    2.18
  -2   3   6   78.36    5.73
  -2  -3   6   79.65    5.79
   2   3  -6   78.07    5.96
   2  -3  -6   70.88    5.62
   2  -3  -6   85.03    6.64
  -2   3   6   89.55    6.73
  -2   3   5  100.84    6.15
  -2  -3   5   90.24    5.96
   2   3  -5   94.23    6.21
   2  -3  -5   94.99    6.13
   2  -3  -5  109.74    7.26
  -2   3   5  105.73    7.06
  -2  -3   4  230.86   11.21
  -2   3   4  231.31   11.18
   2   3  -4  253.58   11.63
   2  -3  -4  241.72   11.39
   2  -3  -4  249.34   12.62
  -2   3   4  266.67   12.64
  -2  -3   3  148.15    7.46
  -2   3   3  157.35    7.46
   2  -3  -3  156.67    7.60
   2   3  -3  157.29    7.74
   2  -3  -3  167.28    8.93
  -2   3   3  172.56    8.79
  -2   3   2  229.78   10.17
  -2  -3   2  239.78   10.32
   2  -3  -2  242.04   11.80
  -2   3   2  265.43   11.74
   2   3  -2  250.57   10.55
   2  -3  -2  245.83   10.40
  -2  -3   1    1.44    0.49
  -2   3   1    1.34    0.50
  -2   3   1    2.26    0.85
  -2  -3   1    1.73    0.59
  -2   3   0  950.04   36.70
  -2  -3   0  930.45   36.64
  -2  -3   0  968.44   37.44
  -2   3   0 1035.51   38.04
  -2  -3  -1    6.01    0.79
  -2   3  -1    5.95    0.84
   2  -3   1    6.27    1.35
  -2  -3  -1    5.48    1.14
  -2  -3  -2   16.12    1.54
  -2   3  -2   15.94    1.54
  -2  -3  -2   18.12    2.10
  -2  -3  -3    5.90    1.17
  -2   3  -3    8.71    1.39
  -2   3  -4   14.36    2.06
  -2  -3  -4   13.78    1.97
  -2  -3  -5   69.40    5.32
  -2   3  -5   73.59    5.50
   2   3   5   70.42    5.22
   2  -3   5   81.88    5.57
  -2  -3  -6   83.50    6.57
  -2   3  -6   87.87    6.81
   2   3   6   91.24    6.61
   2  -3   6   94.30    6.80
  -2  -3  -6   95.62    3.81
  -2   3  -6   96.35    3.83
  -2  -3  -7   24.67    3.47
  -2   3  -7   20.26    3.35
   2   3   7   22.82    3.28
   2  -3   7   27.36    3.63
  -2   3  -7   24.72    1.23
  -2  -3  -7   25.99    1.22
  -2  -3  -8    8.35    0.60
  -2  -3  -8    8.17    0.60
   2   3   8    5.55    2.00
   2  -3   8    5.39    1.91
  -2  -3  -8   10.90    2.57
  -2   3  -8    8.57    2.36
   2  -3   8    9.69    0.53
   2   3   8    9.20    0.59
  -2   3  -8    8.97    0.65
  -2  -3  -8    8.14    0.62
   2   3   9   18.48    1.03
   2  -3   9   19.52    1.05
  -2  -3  -9   18.60    1.03
  -2  -3  -9   19.38    1.04
  -2  -3  -9   16.19    3.44
  -2   3  -9   15.34    3.43
   2  -3   9   18.57    1.05
   2   3   9   18.34    1.04
  -2  -3  -9   17.80    1.06
  -2   3  -9   19.29    1.09
   2   3   9   19.87    1.02
   2  -3   9   23.21    0.96
   2  -3   9   14.07    3.27
   2   3   9   11.88    2.89
   2  -3  10   14.74    3.09
   2   3  10   17.60    0.99
   2  -3  10   17.93    1.01
   2   3  10   17.53    1.00
   2  -3  10   18.48    1.02
   2   3  10   19.89    1.00
  -2   3 -10   17.17    1.04
  -2  -3 -10   17.17    1.02
   2  -3  10   19.77    0.97
  -2  -3 -11   53.00    2.44
  -2   3 -11   53.61    2.47
   2  -3  11   60.45    2.38
   2   3  11   58.83    2.42
   2   3  11   55.71    2.43
   2  -3  11   54.73    2.43
   2  -3  11   52.45    2.42
   2   3  11   54.31    2.43
  -2   3 -11   59.52    2.34
  -2   3 -12   15.72    0.93
   2  -3  12   19.48    0.87
   2   3  12   15.58    0.89
   2  -3  12   16.89    0.91
   2   3  12   15.70    0.90
   2  -3  12   16.72    0.91
  -2   3 -12   16.00    0.81
   2  -3  13    1.19    0.21
   2   3  13    0.82    0.23
  -2   3 -13    0.80    0.18
   2  -3  13    1.16    0.27
  -2  -3 -13    1.33    0.27
   2  -3  13    1.15    0.29
   2   3  13    1.04    0.25
  -2   3 -13    0.88    0.26
   2   3  14    0.18    0.13
   2  -3  14    0.12    0.17
   2   3  14    0.12    0.12
   2   3  14    0.14    0.14
   2  -3  14    0.24    0.17
   2  -3  15    6.23    0.31
  -2  -4  14    0.58    0.16
  -2  -4  14    0.66    0.17
  -2  -4  14    0.84    0.17
   2  -4 -14    1.02    0.20
  -2  -4  13    7.77    0.51
  -2  -4  13    7.25    0.50
   2  -4 -13    6.64    0.51
  -2  -4  13    7.64    0.51
  -2  -4  12    4.21    0.44
   2  -4 -12    4.35    0.46
  -2  -4  12    5.03    0.48
  -2  -4  12    4.06    0.29
  -2  -4  12    3.68    0.43
  -2   4  11   33.05    1.54
  -2  -4  11   34.08    1.65
  -2  -4  11   37.52    1.70
  -2  -4  11   35.02    1.47
   2  -4 -11   34.54    1.66
  -2  -4  11   35.16    1.57
  -2  -4  11   35.38    1.68
  -2   4  10   73.98    3.13
  -2  -4  10   79.31    3.05
  -2   4  10   75.84    3.18
  -2  -4  10   74.28    3.26
   2  -4 -10   72.78    3.24
  -2  -4  10   79.11    3.14
  -2  -4  10   74.98    3.26
   2  -4  -9  136.72   10.61
  -2   4   9  149.19   10.92
  -2  -4   9  148.33    5.63
  -2   4   9  142.69    5.76
  -2  -4   9  149.07    5.85
   2  -4  -9  138.74    5.81
  -2  -4   9  144.11    5.71
  -2  -4   8   28.83    1.44
  -2  -4   8   26.27    1.30
  -2   4   8   28.70    4.41
   2  -4  -8   26.09    4.26
  -2  -4   8   30.30    1.26
  -2  -4   8   26.92    1.42
  -2  -4   8   28.85    1.25
  -2   4   8   27.12    1.34
   2  -4  -8   27.05    1.40
  -2  -4   8   26.51    1.25
  -2  -4   7   35.37    1.64
  -2  -4   7   33.11    1.52
   2  -4  -7   27.13    4.21
  -2   4   7   30.41    4.30
  -2  -4   7   37.11    1.50
  -2  -4   7   32.29    1.48
   2  -4  -7   32.05    1.60
  -2  -4   7   35.37    1.48
  -2   4   7   34.18    1.57
   2  -4  -6   63.30    6.12
  -2   4   6   72.17    6.26
  -2  -4   6   58.48    2.40
   2  -4  -5   12.60    2.50
  -2   4   5   10.89    2.28
  -2  -4   5    7.83    0.46
  -2   4   4   80.01    5.88
  -2  -4   4   68.43    2.74
  -2   4   3  122.94    7.70
   2  -4  -3  127.06    4.91
  -2   4   2    5.74    1.37
   2  -4  -2    4.27    0.31
  -2  -4   1   59.69    3.76
  -2   4   1   67.36    4.47
   2  -4  -1   65.07    4.95
   2  -4  -1   57.67    2.35
  -2   4   0   39.48    3.16
   2  -4   0   39.87    3.71
  -2  -4   0   38.74    3.05
   2  -4   0   37.51    1.59
  -2  -4  -1  161.55    8.35
   2  -4   1  157.63    6.13
  -2  -4  -2  183.79    9.73
   2  -4   2  186.76    7.18
  -2  -4  -3   36.47    3.66
  -2  -4  -4  121.79    7.93
  -2  -4  -5    7.79    2.07
  -2  -4  -6   47.97    5.15
  -2  -4  -7   41.60    1.91
   2  -4   7   46.67    1.90
   2  -4   7   47.23    2.01
   2  -4   7   43.25    1.91
   2   4   7   47.55    1.98
  -2  -4  -7   46.72    1.96
  -2  -4  -7   40.15    5.00
   2  -4   8   30.10    1.44
   2  -4   8   31.26    1.35
   2   4   8   28.57    1.40
  -2  -4  -8   26.54    4.18
  -2  -4  -9   30.52    1.47
   2  -4   9   31.80    1.37
   2   4   9   28.87    1.42
  -2  -4 -10   53.77    2.28
   2   4  10   51.61    2.25
   2  -4  10   51.06    2.23
  -2   4 -11    2.95    0.29
   2  -4  11    2.77    0.33
  -2  -4 -11    2.32    0.35
   2   4  11    3.16    0.35
   2  -4  11    2.46    0.32
   2  -4  12    8.30    0.49
   2  -4  12    8.03    0.60
   2   4  12    8.73    0.53
  -2   4 -12    6.57    0.42
   2  -4  12    8.40    0.50
   2  -4  13   23.87    1.16
   2  -4  13   25.41    1.18
   2   4  13   27.20    1.14
   2  -4  14    8.77    0.46
   2  -4  14   10.23    0.48
   2  -4  14    9.76    0.48
  -2  -5  14    4.26    0.23
  -2  -5  13   13.51    0.70
   2  -5 -13   15.34    0.71
  -2  -5  13   14.57    0.71
  -2  -5  12    1.16    0.15
  -2  -5  12    1.56    0.30
   2  -5 -12    1.16    0.26
   2  -5 -11   17.69    0.92
  -2   5  11   16.36    0.84
  -2  -5  11   15.03    0.86
  -2  -5  11   16.52    0.76
  -2  -5  11   16.45    0.83
  -2  -5  11   16.15    0.94
  -2   5  10    2.32    0.34
  -2  -5  10    3.15    0.29
  -2  -5  10    2.69    0.32
  -2  -5  10    2.67    0.41
   2  -5 -10    2.75    0.40
  -2  -5  10    2.91    0.37
  -2  -5  10    3.06    0.47
  -2   5   9    9.84    0.64
   2  -5  -9    9.56    0.69
  -2  -5   9    8.25    0.69
  -2  -5   9    9.07    0.59
  -2  -5   9    8.02    0.61
  -2  -5   9    9.42    0.54
  -2  -5   8    3.63    0.35
   2  -5  -8    3.34    0.44
  -2  -5   8    3.58    0.33
  -2  -5   8    3.31    0.49
  -2  -5   8    3.18    0.46
  -2  -5   8    3.07    0.35
  -2  -5   8    3.15    0.38
  -2  -5   7   62.14    2.45
   2  -5  -7   59.45    2.57
  -2  -5   7   57.99    2.42
  -2  -5   7   61.60    2.42
  -2  -5   7   62.01    2.61
  -2  -5   7   56.76    2.57
  -2  -5   7   56.37    2.45
   2  -5  -7   57.63    2.51
  -2   5   7   57.89    6.11
  -2  -5   7   54.70    2.48
  -2  -5   6   91.31    3.75
  -2  -5   6   98.70    3.68
   2  -5  -6   92.03    3.86
  -2  -5   6  104.76    3.79
   2  -5  -6   99.10    3.84
  -2  -5   6   88.71    3.85
   2  -5  -6   91.07    3.83
  -2   5   6  100.47    7.97
  -2  -5   6   89.91    3.73
  -2  -5   6   88.62    3.71
  -2  -5   6   93.46    3.88
   2  -5  -5   73.32    2.82
  -2  -5   5   66.39    2.71
   2  -5  -5   65.44    2.81
  -2  -5   5   66.78    2.73
  -2  -5   5   64.85    2.65
  -2   5   5   69.73    6.22
  -2  -5   5   62.84    2.68
  -2  -5   5   71.45    2.86
  -2   5   4   89.23    6.95
   2  -5  -4   97.94    7.73
  -2  -5   4   93.97    3.68
  -2  -5   4   91.51    3.64
  -2   5   3   72.29    5.74
   2  -5  -3   81.83    6.57
   2  -5  -3   77.50    3.00
  -2  -5   3   71.72    2.95
  -2   5   2   31.32    3.38
   2  -5  -2   31.27    3.92
   2  -5  -2   32.73    1.44
  -2  -5   2   33.00    1.40
  -2   5   1   19.89    2.57
   2  -5  -1   25.15    3.33
   2  -5  -1   22.80    1.07
  -2  -5   1   23.67    1.04
  -2  -5   0  141.86    8.20
   2  -5   0  157.20    6.10
  -2  -5  -1   28.05    3.11
   2  -5   1   32.20    1.43
  -2  -5  -2   59.83    4.90
  -2  -5  -3    8.37    2.00
  -2  -5  -4   31.30    3.92
   2  -5   4   31.79    1.46
   2  -5   5   27.22    1.30
  -2  -5  -5   28.51    1.32
  -2  -5  -5   23.65    1.27
   2  -5   5   28.74    1.21
  -2  -5  -5   28.58    3.98
   2  -5   5   28.48    1.32
   2   5   6   21.64    1.14
   2  -5   6   23.22    1.14
  -2  -5  -6   22.00    1.17
   2  -5   6   27.48    1.24
  -2  -5  -6   25.02    1.23
   2  -5   6   24.14    1.15
   2  -5   6   28.71    1.13
  -2  -5  -6   25.10    3.81
   2   5   6   25.54    3.60
   2  -5   6   25.17    1.23
   2  -5   7  134.33    5.13
   2   5   7  120.34    5.15
  -2  -5  -7  135.85    5.18
   2  -5   7  131.07    5.20
   2  -5   7  136.51    5.22
   2  -5   7  129.60    5.12
  -2  -5  -7  117.33    9.45
   2   5   7  127.14    9.33
  -2  -5  -7  128.16    5.16
   2  -5   8   50.95    2.13
   2  -5   8   49.63    2.23
  -2  -5  -8   52.32    2.21
  -2  -5  -8   49.21    2.21
   2  -5   8   54.33    2.27
   2  -5   8   54.74    2.18
   2   5   8   50.53    2.21
  -2  -5  -9   29.33    1.38
   2  -5   9   31.91    1.45
   2  -5   9   30.10    1.31
   2  -5   9   33.83    1.38
   2   5   9   28.95    1.41
   2  -5  10   14.72    0.80
   2  -5  10   15.14    0.80
   2   5  10   13.67    0.79
   2  -5  10   15.00    0.91
  -2   5 -11    7.07    0.42
   2  -5  11    8.93    0.51
   2   5  11    7.68    0.50
   2  -5  11    7.83    0.49
   2  -5  12    1.96    0.22
   2  -5  13   17.61    0.80
   2  -5  13   18.02    0.81
  -2  -6  12    2.00    0.23
  -2  -6  12    2.45    0.26
  -2  -6  11    5.57    0.42
   2  -6 -11    5.50    0.40
  -2  -6  11    5.43    0.31
  -2   6  11    5.47    0.38
  -2   6  10    9.11    0.56
  -2  -6  10    8.63    0.51
  -2  -6  10    8.59    0.59
   2  -6 -10    8.48    0.57
  -2  -6  10    8.78    0.47
  -2  -6  10    8.81    0.63
  -2  -6   9    5.45    0.50
  -2  -6   9    5.36    0.41
   2  -6  -9    5.09    0.48
  -2  -6   9    5.60    0.38
  -2  -6   9    6.43    0.55
  -2   6   8   10.61    0.69
  -2  -6   8    9.66    0.61
  -2  -6   8   10.47    0.72
   2  -6  -8   10.30    0.70
  -2  -6   8   11.08    0.62
  -2  -6   8   10.60    0.75
  -2  -6   8   11.79    0.61
  -2   6   7    6.79    0.54
   2  -6  -7    5.92    0.53
  -2  -6   7    6.01    0.45
  -2  -6   7    6.31    0.54
  -2  -6   7    7.02    0.47
  -2  -6   7    5.84    0.43
  -2  -6   7    6.31    0.57
  -2  -6   6    8.87    0.57
  -2  -6   6    9.41    0.49
  -2   6   6    9.47    0.63
  -2  -6   6    7.42    0.52
  -2  -6   6    7.84    0.62
   2  -6  -6    8.35    0.63
   2  -6  -6    6.75    0.58
  -2  -6   6    8.40    0.52
  -2  -6   6    8.37    0.65
   2  -6  -5  124.29    5.12
  -2  -6   5  128.98    4.97
  -2  -6   5  142.15    5.05
   2  -6  -5  137.56    5.15
  -2   6   5  135.16    5.11
  -2  -6   5  117.78    5.06
   2  -6  -5  123.32    5.12
   2  -6  -5  116.37    9.41
  -2  -6   5  127.05    5.14
  -2  -6   5  118.80    4.99
  -2  -6   4    9.42    0.59
  -2  -6   4    8.70    0.51
   2  -6  -4    8.35    0.61
  -2  -6   4    7.97    0.54
  -2   6   4    8.68    0.60
  -2  -6   4    9.34    0.54
  -2  -6   4    8.93    0.50
   2  -6  -4    9.38    0.65
  -2  -6   4    7.93    0.62
  -2  -6   4    7.20    0.51
   2  -6  -3  136.09    9.77
  -2  -6   3  141.44    5.56
   2  -6  -3  138.41    5.59
  -2  -6   3  129.28    5.47
  -2  -6   3  139.26    5.53
  -2  -6   3  144.63    5.57
  -2  -6   3  142.60    5.52
  -2  -6   3  151.30    5.51
   2  -6  -3  147.79    5.66
  -2   6   3  143.04    5.57
   2  -6  -3  144.57    5.63
  -2  -6   3  139.05    5.59
  -2  -6   2   39.23    1.69
  -2  -6   2   44.20    1.78
   2  -6  -2   35.40    1.68
  -2  -6   2   36.49    1.67
   2  -6  -2   41.54    1.71
  -2  -6   2   42.41    1.67
   2  -6  -2   37.94    1.73
  -2  -6   2   34.93    1.68
   2  -6  -2   40.25    4.67
   2  -6  -2   38.53    1.78
  -2   6   2   38.50    1.70
  -2  -6   1   35.14    1.56
  -2  -6   1   35.06    1.62
  -2  -6   1   35.46    1.57
   2  -6  -1   33.25    1.57
   2  -6  -1   38.86    1.61
   2  -6  -1   36.09    1.67
   2  -6  -1   36.75    1.62
   2  -6  -1   33.23    4.17
   2  -6   0   37.00    1.62
   2  -6   0   36.71    1.64
   2  -6   0   36.89    1.65
  -2  -6   0   36.61    1.66
   2  -6   0   36.91    1.68
  -2  -6  -1   31.34    1.49
   2  -6   1   32.00    1.47
   2  -6   1   33.40    1.46
   2  -6   2   37.98    1.58
   2  -6   2   34.33    1.60
   2  -6   2   34.61    1.59
  -2  -6  -2   34.90    1.58
   2  -6   2   34.88    1.59
  -2  -6  -3   64.28    2.78
   2  -6   3   69.61    2.85
   2  -6   3   69.72    2.85
   2  -6   3   68.46    2.77
   2  -6   3   69.83    2.83
  -2  -6  -3   61.46    5.65
   2  -6   3   68.88    2.84
  -2  -6  -4   44.75    2.00
   2  -6   4   46.10    1.98
   2  -6   4   45.82    1.98
   2  -6   4   43.53    1.88
  -2  -6  -4   41.41    4.64
   2  -6   4   45.58    1.98
   2  -6   5   53.07    2.26
  -2  -6  -5   48.91    2.25
   2  -6   5   56.45    2.29
   2  -6   5   51.40    2.24
   2  -6   5   49.84    2.27
   2  -6   5   55.76    2.16
   2  -6   5   49.66    2.21
  -2  -6  -5   47.83    5.28
   2  -6   6   77.88    3.29
   2  -6   6   79.01    3.39
   2  -6   6   83.59    3.36
   2  -6   6   81.02    3.33
  -2  -6  -6   77.11    3.34
   2  -6   6   79.95    3.29
   2  -6   6   87.83    3.25
   2  -6   6   81.12    3.34
   2  -6   7    7.83    0.51
   2  -6   7    8.16    0.62
   2  -6   7    7.46    0.52
   2  -6   7    7.34    0.54
  -2  -6  -7    6.35    0.55
   2  -6   7    7.46    0.50
   2  -6   7    7.50    0.55
   2  -6   8    5.00    0.38
   2  -6   8    4.82    0.49
   2  -6   8    4.19    0.34
  -2  -6  -8    3.65    0.41
   2  -6   8    4.53    0.41
   2  -6   8    4.47    0.37
   2  -6   9    5.15    0.33
   2  -6   9    5.30    0.41
   2  -6   9    5.36    0.38
   2  -6   9    4.66    0.48
   2  -6  10    4.56    0.34
   2  -6  10    4.17    0.42
   2  -6  10    4.56    0.42
   2  -6  11    3.03    0.32
   2   6  11    3.54    0.28
   2  -6  11    3.42    0.27
   2  -6  11    3.35    0.32
   2  -6  12   12.12    0.57
   2  -6  12   11.71    0.54
   2  -6  12   12.41    0.57
  -2   7  11    5.39    0.29
  -2  -7  11    4.87    0.24
  -2  -7  10   31.17    1.26
  -2  -7  10   31.57    1.35
  -2  -7   9    4.28    0.39
  -2   7   9    5.40    0.40
  -2  -7   9    5.46    0.32
   2  -7  -9    4.26    0.29
  -2  -7   8    5.14    0.44
  -2   7   8    5.26    0.42
  -2  -7   8    5.39    0.36
   2  -7  -8    4.35    0.34
  -2  -7   7    8.28    0.47
  -2  -7   7    7.57    0.57
  -2   7   7    8.61    0.56
   2  -7  -7    8.00    0.55
  -2  -7   7    8.30    0.50
   2  -7  -7    6.96    0.48
  -2  -7   6    5.33    0.38
  -2  -7   6    5.02    0.47
  -2   7   6    5.64    0.47
   2  -7  -6    5.79    0.47
   2  -7  -6    4.60    0.39
  -2  -7   5  120.64    4.75
  -2  -7   5  114.36    4.63
  -2   7   5  121.20    4.73
   2  -7  -5  118.39    4.73
  -2  -7   5  121.85    4.70
  -2  -7   5  124.45    4.61
   2  -7  -5  109.61    4.67
  -2   7   4   29.73    1.37
   2  -7  -4   26.83    1.34
  -2  -7   4   28.75    1.37
  -2  -7   4   26.50    1.28
  -2  -7   4   33.96    1.35
  -2  -7   4   30.75    1.29
   2  -7  -4   28.58    1.38
  -2  -7   4   30.32    1.36
   2  -7  -3   36.61    1.63
  -2   7   3   31.84    1.51
  -2  -7   3   36.49    1.51
   2  -7  -3   33.08    1.52
  -2  -7   3   30.72    1.45
   2  -7  -3   34.63    1.55
  -2  -7   3   32.66    1.45
  -2  -7   3   34.55    1.53
  -2  -7   3   35.36    1.49
   2  -7  -2    2.41    0.33
   2  -7  -2    1.18    1.11
  -2  -7   2    2.55    0.31
   2  -7  -2    1.89    0.30
  -2  -7   2    2.23    0.32
  -2  -7   2    2.22    0.28
   2  -7  -2    1.32    0.40
   2  -7  -1   61.92    2.50
   2  -7  -1   60.32    2.48
  -2  -7   1   57.11    2.46
   2  -7  -1   56.35    2.48
  -2  -7   1   53.88    2.45
   2  -7  -1   57.91    2.52
  -2  -7   0    5.35    0.46
   2  -7   0    6.55    0.48
   2  -7   0    5.86    0.49
  -2  -7   0    5.86    0.45
   2  -7   1   38.90    1.89
  -2  -7  -1   37.33    1.88
   2  -7   1   43.13    1.90
   2  -7   2   74.75    3.22
   2  -7   2   88.09    3.22
   2  -7   2   70.31    3.15
   2  -7   2   77.19    3.20
  -2  -7  -2   90.46    3.35
   2  -7   3    3.09    0.36
   2  -7   3    2.64    0.32
   2  -7   4   35.76    1.67
   2  -7   4   35.84    1.60
   2  -7   5   16.58    0.86
   2  -7   5   15.91    0.85
   2  -7   5   17.66    0.80
   2  -7   6    6.52    0.46
   2  -7   6    6.73    0.46
  -2  -7  -6    5.69    0.55
  -2  -7  -7   14.87    0.80
   2  -7   7   12.81    0.69
   2  -7   7   14.54    0.72
   2  -7   8   11.08    0.64
   2  -7   8   12.03    0.59
   2  -7   9    7.64    0.44
   2  -7   9    7.12    0.36
   2   7   9    8.02    0.47
   2  -7  10    1.05    0.15
   2   7  10    1.10    0.18
  -2  -8   9    7.50    0.35
  -2   8   9    7.45    0.38
  -2  -8   8    1.86    0.17
  -2   8   8    1.73    0.21
   2  -8  -7    0.30    0.12
  -2   8   7    0.31    0.17
   2  -8  -6   13.02    0.63
  -2   8   6   12.49    0.66
   2  -8  -5    0.29    0.18
  -2  -8   5    0.50    0.20
  -2   8   5    0.28    0.19
   2  -8  -4    2.91    0.29
  -2  -8   4    2.51    0.23
  -2  -8   4    3.00    0.29
  -2   8   4    2.48    0.27
  -2  -8   3    0.69    0.17
  -2  -8   3    0.81    0.23
   2  -8  -3    0.78    0.21
  -2  -8   2   30.60    1.31
   2  -8  -2   31.63    1.36
  -2  -8   2   33.58    1.36
  -2  -8   1    1.67    0.24
  -2  -8   1    1.90    0.27
   2  -8  -1    2.30    0.28
  -2  -8   1    2.65    0.29
  -2  -8   0    9.53    0.56
   2  -8   0    9.46    0.57
  -2  -8   0   10.47    0.60
   2  -8   1   14.52    0.77
  -2  -8  -1   16.49    0.81
   2  -8   2    5.29    0.39
   2  -8   2    4.67    0.36
   2  -8   3    4.89    0.36
   2  -8   3    3.84    0.32
   2  -8   3    3.73    0.38
   2  -8   4   16.74    0.78
   2  -8   4   14.91    0.77
   2   8   4   13.20    0.72
   2  -8   4   15.08    0.79
   2  -8   4   17.57    0.75
   2   8   5    0.27    0.18
  -2  -8  -5    0.60    0.34
   2  -8   5    0.31    0.15
  -2   8  -5    0.15    0.12
   2  -8   5    0.33    0.18
   2  -8   5    0.28    0.19
  -2  -8  -5    0.19    0.19
   2  -8   6    3.13    0.27
   2   8   6    2.96    0.27
  -2  -8  -6    3.14    0.29
   2  -8   7    7.15    0.37
   2   8   7    7.38    0.41
  -2  -8  -7    6.37    0.40
   2  -8   8    1.10    0.11
   2   8   8    1.19    0.16
  -2  -8  -8    0.93    0.16
   2   8   9    7.58    0.41
  -2  -8  -9   12.16    0.43
   2  -9  -6   16.12    0.73
  -2  -9   6   19.72    0.74
  -2  -9   5    3.58    0.22
   2  -9  -4   10.60    0.56
  -2  -9   4   13.71    0.56
   2  -9  -3    0.33    0.14
   2  -9  -2    2.59    0.23
  -2   9   1    6.04    0.32
   2  -9  -1    6.18    0.36
   2  -9  -1    5.81    0.38
  -2   9   0    0.59    0.12
   2  -9   0    0.55    0.16
   2  -9   0    0.41    0.18
   2  -9   1   -0.06    0.13
   2  -9   1    0.01    0.17
  -2  -9  -1    0.01    0.14
   2  -9   2    0.81    0.14
   2  -9   2    0.60    0.16
   2  -9   3    1.22    0.15
   2  -9   3    1.08    0.16
  -2   9  -3    0.89    0.14
   2  -9   4    4.96    0.29
   2  -9   4    4.56    0.27
  -2   9  -4    4.14    0.23
  -2  -9  -5    6.14    0.32
   2  -9   5    5.65    0.30
   2  -9   5    6.04    0.31
   2  -9   6    1.93    0.12
  -2  -9  -6    2.21    0.15
  -3   0  16    5.78    0.32
  -3   0  15    0.02    0.11
   3   0 -15   -0.15    0.17
  -3   0  14   21.17    1.12
  -3   0  14   22.50    1.13
  -3   0  14   20.58    1.01
  -3   0  13    7.32    0.55
   3   0 -13    7.67    0.66
  -3   0  13    8.42    0.69
  -3   0  13    7.87    0.67
  -3   0  12   11.93    0.76
  -3   0  12   10.90    0.84
  -3   0  12   11.00    0.84
  -3   0  11  131.39   10.88
  -3   0  11  150.69    6.12
  -3   0  11  151.59    6.12
  -3   0  11  153.30    6.03
   3   0 -11  132.08   11.23
   3   0 -10   99.36    9.14
  -3   0  10  113.44    8.25
  -3   0  10  118.39    9.48
  -3   0  10  112.55    4.67
  -3   0  10  115.80    4.69
  -3   0   9  220.23   12.53
   3   0  -9  222.38   14.00
  -3   0   9  233.54   13.94
  -3   0   8    9.37    2.32
  -3   0   8    7.82    1.81
   3   0  -8    7.24    2.25
  -3   0   7  116.17    7.41
   3   0  -7  132.29    8.68
  -3   0   7  126.02    8.39
  -3   0   6  203.53   10.62
   3   0  -6  225.20   11.79
  -3   0   6  219.63   11.58
  -3   0   5  186.35    9.46
  -3   0   5  204.81   10.31
  -3   0   4   38.32    2.94
  -3   0   4   38.01    3.40
  -3   0   4   42.80    3.44
   3   0  -3  105.41    5.11
  -3   0   3  102.70    5.47
  -3   0   3  110.43    6.08
  -3   0   3  114.20    6.05
  -3   0   2  246.07   10.55
   3   0  -2  236.70    9.93
  -3   0   2  254.29   11.10
  -3   0   2  248.14   10.97
  -3   0   1   78.38    4.54
   3   0  -1   88.56    3.86
  -3   0   1   80.55    4.30
  -3   0   0   38.17    2.67
  -3   0  -1 9999.00  374.29
  -3   0  -1 9886.96  374.53
  -3   0  -2   24.58    2.46
  -3   0  -3  288.94   13.43
  -3   0  -4  107.19    6.71
  -3   0  -5    1.62    1.08
  -3   0  -6   70.40    5.97
  -3   0  -6   65.93    2.75
  -3   0  -7   47.71    5.17
  -3   0  -7   46.99    2.07
  -3   0  -8   15.57    3.32
   3   0   8   11.67    2.75
  -3   0  -8   13.65    0.86
  -3   0  -9    1.04    0.25
   3   0   9    1.10    0.33
  -3   0  -9    1.33    0.26
   3   0   9    0.95    1.34
  -3   0  -9    1.24    0.36
   3   0   9    1.42    0.33
  -3   0  -9    1.17    0.27
  -3   0  -9    1.14    0.27
  -3   0  -9    1.14    0.26
  -3   0  -9    0.53    1.26
  -3   0 -10    0.59    0.26
   3   0  10    0.57    0.33
   3   0  10    0.52    1.24
  -3   0 -10    0.58    1.39
   3   0  10    0.82    0.24
  -3   0 -10    0.67    0.24
  -3   0 -10    0.84    0.28
   3   0  10    1.00    0.32
  -3   0 -10    0.75    0.40
  -3   0 -11   23.34    1.37
   3   0  11   26.83    1.22
  -3   0 -11   24.25    1.20
   3   0  11   24.73    1.33
   3   0  11   24.86    1.32
  -3   0 -11   25.73    1.24
  -3   0 -11   24.11    1.23
  -3   0 -12   16.34    1.05
   3   0  12   17.66    0.89
   3   0  12   18.00    1.02
   3   0  12   16.02    0.99
  -3   0 -12   17.10    0.91
  -3   0 -12   17.34    0.92
  -3   0 -12   16.07    0.88
   3   0  13    0.72    0.20
  -3   0 -13    0.43    0.31
   3   0  13    0.82    0.33
  -3   0 -13    0.69    0.24
   3   0  13    0.57    0.31
  -3   0 -13    0.75    0.25
   3   0  14    2.50    0.34
   3   0  14    2.50    0.33
   3   0  15    2.90    0.27
   3   0  15    2.89    0.27
  -3  -1  16    2.23    0.17
   3   1 -15    7.17    0.43
   3  -1 -15    8.51    0.49
  -3  -1  15    8.93    0.51
  -3   1  15    8.82    0.50
   3   1 -15    7.68    0.50
   3  -1 -15    7.54    0.50
  -3  -1  15    8.09    0.46
  -3   1  14    0.88    0.30
  -3  -1  14    1.43    0.32
  -3  -1  14    1.18    0.26
   3  -1 -14    1.14    0.28
   3  -1 -14    0.88    0.30
   3   1 -14    1.24    0.30
  -3   1  14    1.53    0.34
  -3  -1  14    1.02    0.31
  -3   1  13    0.77    0.36
  -3  -1  13    0.75    0.37
  -3  -1  13    0.89    0.30
  -3   1  13    1.01    0.23
   3   1 -13    1.46    0.39
   3  -1 -13    0.85    0.35
  -3  -1  13    1.22    0.25
  -3   1  13    0.84    0.38
  -3  -1  13    0.79    0.36
  -3   1  12    4.37    0.51
  -3  -1  12    4.31    0.53
  -3  -1  12    4.47    0.47
  -3   1  12    3.39    0.49
  -3  -1  12    3.98    0.51
  -3   1  12    3.86    0.39
  -3  -1  12    3.61    0.41
  -3   1  11   10.43    0.63
  -3   1  11    9.74    0.66
   3  -1 -11   10.21    3.05
   3   1 -11   13.13    3.19
  -3   1  11   12.40    3.10
  -3  -1  11    9.81    2.78
  -3   1  11   11.04    2.59
  -3  -1  11    9.66    0.76
  -3   1  11   10.84    0.79
  -3   1  11    9.92    0.77
  -3  -1  11   10.29    0.78
  -3  -1  11    9.96    0.68
  -3  -1  10   25.63    1.15
  -3  -1  10   27.33    1.31
  -3   1  10   25.96    1.27
  -3   1  10   26.27    3.90
  -3  -1  10   24.71    4.09
  -3   1  10   24.88    4.18
   3  -1 -10   23.88    3.64
  -3   1  10   26.13    1.23
   3  -1 -10   23.77    4.26
   3   1 -10   25.05    4.29
  -3   1  10   26.31    1.38
  -3  -1  10   24.63    1.36
  -3  -1  10   26.71    1.39
  -3   1  10   27.33    1.41
   3   1  -9    8.96    2.60
   3  -1  -9   12.13    2.97
  -3   1   9   13.56    2.94
  -3  -1   9    7.78    2.34
  -3  -1   9    8.77    1.85
  -3   1   9   12.38    2.68
  -3  -1   8   85.45    7.05
  -3   1   8   84.96    7.04
  -3  -1   8   79.74    5.65
  -3   1   8   92.14    6.92
   3  -1  -8   84.89    7.21
   3   1  -8   75.82    6.90
  -3   1   7   37.70    4.28
  -3  -1   7   38.77    4.21
  -3  -1   7   31.03    3.14
  -3   1   7   42.09    4.12
   3   1  -7   39.25    4.34
   3  -1  -7   35.70    4.18
  -3  -1   6  118.38    7.84
  -3   1   6  129.04    8.16
  -3  -1   6  125.48    6.86
  -3   1   6  138.31    8.07
   3   1  -6  137.40    8.39
   3  -1  -6  132.45    8.23
  -3  -1   5  250.27   11.50
  -3   1   5  260.56   12.66
  -3   1   5  283.23   13.14
  -3  -1   5  260.92   12.82
  -3  -1   4  368.78   15.94
   3  -1  -4  397.35   16.89
  -3   1   4  382.95   17.07
  -3   1   4  377.70   17.24
  -3  -1   4  400.95   17.46
  -3   1   4  410.97   17.39
  -3  -1   4  400.66   17.26
   3  -1  -3  309.07   12.76
  -3  -1   3  315.66   12.04
  -3   1   3  324.63   13.34
  -3  -1   3  324.21   13.30
  -3  -1   3  327.24   13.17
  -3   1   3  342.81   13.31
   3  -1  -2   51.09    3.24
  -3  -1   2   52.00    2.79
  -3   1   2   56.24    3.62
  -3  -1   2   47.20    3.40
  -3  -1   2   53.17    3.48
  -3   1   2   51.46    3.44
  -3   1   1  210.22   10.04
   3  -1  -1  222.75    9.83
  -3   1   1  234.18   10.20
  -3  -1   1  231.81   10.14
  -3   1   1  235.86   10.13
  -3  -1   1  225.60   10.10
  -3   1   0 3226.85  121.20
  -3  -1   0 3081.53  121.11
   3  -1   0 3286.72  120.98
  -3   1   0 3161.81  121.18
  -3   1  -1 1154.96   44.45
  -3  -1  -1 1123.18   44.38
  -3  -1  -2 2158.59   82.89
  -3   1  -2 2140.21   82.83
  -3  -1  -3   18.34    2.26
  -3   1  -3   14.67    2.10
  -3  -1  -4  122.47    7.31
  -3   1  -4  118.37    7.28
  -3   1  -5   14.04    2.42
  -3  -1  -5   12.33    2.38
  -3   1  -6   10.33    2.36
  -3  -1  -6   11.61    2.48
  -3   1  -6   13.21    0.76
  -3  -1  -6   13.05    0.76
  -3  -1  -7   29.58    4.10
  -3   1  -7   36.63    4.63
  -3   1  -7   33.69    1.56
  -3  -1  -7   32.43    1.54
  -3  -1  -8    7.59    0.62
  -3   1  -8    9.03    0.66
   3  -1   8    6.28    2.17
   3   1   8    7.08    2.20
  -3  -1  -8    4.95    2.22
  -3   1  -8    5.61    2.14
  -3   1  -9    6.42    2.29
  -3  -1  -9    3.60    1.92
  -3   1  -9    5.55    0.58
  -3  -1  -9    5.56    0.56
   3   1   9    6.23    0.55
   3  -1   9    6.30    0.56
   3   1   9    6.30    0.54
   3  -1   9    6.13    0.54
  -3  -1  -9    5.89    0.49
  -3  -1  -9    5.70    0.48
  -3   1  -9    5.59    0.45
  -3   1  -9    5.92    0.46
  -3  -1  -9    5.98    0.46
   3   1   9    5.73    0.47
  -3   1  -9    5.84    0.45
   3   1   9    3.30    1.76
   3  -1   9    4.74    1.97
   3   1  10   20.41    3.91
   3  -1  10   18.99    3.89
   3   1  10   24.19    1.23
   3  -1  10   23.23    1.23
   3  -1  10   24.49    1.25
   3   1  10   23.75    1.23
  -3   1 -10   21.15    1.10
  -3  -1 -10   21.33    1.14
  -3  -1 -10   21.95    1.15
  -3   1 -10   20.82    1.09
  -3   1 -10   22.27    4.33
  -3  -1 -10   29.95    4.83
  -3  -1 -10   22.49    1.26
  -3   1 -10   23.88    1.30
   3   1  10   24.43    1.16
   3  -1  10   23.26    1.11
  -3   1 -10   22.48    1.10
  -3  -1 -10   20.67    1.10
   3  -1  11    3.14    0.33
   3   1  11    3.92    0.39
  -3   1 -11    3.63    0.37
   3   1  11    3.53    0.46
   3  -1  11    3.62    0.47
  -3   1 -11    3.18    0.51
  -3  -1 -11    3.17    0.50
   3  -1  11    3.22    0.46
   3   1  11    3.86    0.48
  -3  -1 -11    3.76    0.42
  -3  -1 -11    3.51    0.42
  -3   1 -11    2.88    0.36
  -3   1 -11    3.23    0.37
   3   1  12    5.75    0.46
   3  -1  12    5.34    0.41
  -3   1 -12    5.83    0.45
   3   1  12    4.48    0.51
   3  -1  12    6.38    0.57
  -3   1 -12    5.30    0.44
  -3   1 -12    5.46    0.45
  -3  -1 -12    5.22    0.49
  -3  -1 -12    5.07    0.48
   3   1  12    5.50    0.54
   3  -1  12    5.14    0.54
  -3  -1 -12    5.44    0.56
  -3   1 -12    5.44    0.58
  -3   1 -13   49.29    2.22
  -3  -1 -13   48.18    2.21
   3   1  13   54.19    2.10
   3  -1  13   50.96    2.18
   3   1  13   52.19    2.19
  -3   1 -13   45.48    2.04
  -3   1 -13   46.16    2.04
   3  -1  13   51.72    2.19
   3   1  13   52.54    2.20
   3   1  14    6.86    0.40
   3  -1  14    5.95    0.39
   3  -1  14    6.11    0.47
   3   1  14    6.96    0.49
   3   1  14    7.20    0.49
   3  -1  14    7.17    0.50
  -3  -1 -14    6.08    0.48
  -3   1 -14    6.06    0.49
   3  -1  15    0.82    0.11
   3  -1  15    1.43    0.19
   3   1  15    1.63    0.20
   3  -1  15    1.57    0.19
   3   1  15    1.29    0.18
  -3  -2  15    3.29    0.28
   3  -2 -15    3.56    0.30
  -3   2  15    3.72    0.27
  -3  -2  14    7.42    0.45
   3  -2 -14    8.00    0.54
  -3  -2  14    7.65    0.51
   3   2 -14    7.16    0.52
   3  -2 -14    6.64    0.51
   3  -2 -13   15.47    0.87
  -3   2  13   14.54    0.87
  -3  -2  13   16.06    0.90
  -3   2  13   14.62    0.87
  -3  -2  13   14.50    0.87
  -3  -2  13   14.16    0.85
  -3  -2  13   13.92    0.80
   3  -2 -13   14.59    0.88
   3   2 -13   14.01    0.87
  -3  -2  13   13.26    0.75
  -3   2  12   11.65    0.81
  -3  -2  12   11.94    0.82
  -3   2  12   10.57    0.79
  -3  -2  12   11.15    0.80
  -3  -2  12   10.74    0.70
  -3  -2  12   12.27    0.79
  -3  -2  12   12.08    0.76
  -3   2  11   41.20    1.79
  -3  -2  11   39.30    1.83
  -3   2  11   34.60    5.00
  -3  -2  11   39.79    5.30
   3  -2 -11   39.58    5.53
   3  -2 -11   42.25    5.12
  -3   2  11   42.42    5.27
  -3  -2  11   37.45    1.66
  -3  -2  11   42.69    1.88
  -3   2  11   41.25    1.92
  -3  -2  11   40.38    1.91
  -3   2  11   41.19    1.93
  -3  -2  11   39.82    1.91
   3   2 -11   34.03    5.08
   3   2 -10    5.17    2.16
   3  -2 -10    7.62    2.44
  -3  -2  10    7.99    0.66
  -3   2  10    7.88    0.65
  -3  -2  10    7.37    0.64
  -3   2  10    7.38    0.63
  -3  -2  10    8.02    2.38
  -3   2  10   11.01    2.79
  -3   2  10    3.31    1.78
   3  -2 -10    7.26    2.30
  -3  -2  10    8.73    0.49
  -3  -2  10    8.79    0.66
  -3   2  10    8.62    0.58
  -3  -2  10    8.30    0.63
   3  -2  -9   27.92    4.28
   3   2  -9   27.58    4.39
  -3   2   9   31.56    1.53
  -3   2   9   30.12    1.51
  -3  -2   9   29.29    1.50
  -3  -2   9   30.69    1.52
  -3  -2   9   31.80    1.34
  -3  -2   9   33.36    1.53
  -3   2   9   30.28    4.29
  -3   2   9   29.96    1.43
  -3  -2   9   31.13    1.49
  -3  -2   9   27.78    4.04
   3  -2  -9   28.31    4.05
  -3   2   9   29.92    4.32
  -3   2   8    2.28    1.35
  -3  -2   8    1.86    1.38
  -3   2   8    1.15    1.16
   3  -2  -8    2.15    1.58
   3   2  -8    0.81    1.37
   3  -2  -8    1.99    1.34
  -3   2   7   14.99    2.67
  -3  -2   7   15.51    2.73
   3  -2  -7   18.23    2.99
  -3   2   7   21.51    3.27
   3  -2  -7   17.13    2.82
   3   2  -7   13.12    2.65
   3  -2  -6    5.17    1.63
  -3   2   6    5.47    1.69
  -3  -2   6    3.71    1.37
   3  -2  -6    5.89    1.71
   3   2  -6    6.64    1.73
  -3   2   5  420.29   18.16
  -3  -2   5  371.67   17.74
   3   2  -5  400.27   18.26
   3  -2  -5  391.53   18.03
   3  -2  -5  387.94   18.12
  -3   2   4   32.31    3.05
  -3  -2   4   36.56    3.17
   3  -2  -4   34.14    3.30
  -3   2   4   31.79    3.24
  -3   2   4   32.26    3.11
  -3  -2   4   30.06    3.07
  -3   2   3    5.70    1.26
   3  -2  -3    8.61    1.61
  -3   2   3    9.28    1.62
  -3  -2   3    5.85    1.21
  -3   2   3    7.48    1.51
  -3  -2   3    7.29    1.40
  -3   2   2  213.71    9.54
  -3  -2   2  204.78    9.50
   3  -2  -2  205.15    9.93
  -3   2   2  209.46    9.98
  -3   2   2  204.15    9.61
  -3  -2   2  198.61    9.55
  -3  -2   1   48.09    3.20
  -3   2   1   54.45    3.68
   3  -2  -1   50.23    3.52
  -3   2   1   46.90    3.21
  -3  -2   1   48.31    3.24
  -3   2   0  171.02    7.98
   3  -2   0  168.77    8.01
  -3  -2   0  151.58    6.78
  -3  -2   0  162.02    7.54
  -3   2   0  159.92    7.57
  -3   2  -1   67.56    4.03
  -3  -2  -1   69.54    4.07
  -3   2  -2   45.29    3.23
  -3  -2  -2   42.56    3.33
  -3  -2  -2   47.57    3.31
  -3   2  -2   39.38    3.25
  -3   2  -3   55.75    4.23
  -3  -2  -3   58.90    4.33
  -3   2  -4   13.45    2.23
  -3  -2  -4   13.38    2.16
  -3   2  -5   78.65    6.19
  -3  -2  -5   91.22    6.35
  -3  -2  -6   67.86    2.78
  -3   2  -6   66.95    2.80
  -3   2  -6   57.28    5.60
  -3  -2  -6   67.12    5.80
  -3   2  -7  110.16    4.40
  -3  -2  -7  107.58    4.38
   3   2   7  116.53    8.30
   3  -2   7   97.53    7.86
  -3  -2  -7  102.68    8.10
  -3   2  -7  111.90    8.50
   3  -2   8   43.80    5.18
   3   2   8   43.06    5.06
  -3  -2  -8   34.26    4.72
  -3   2  -8   41.58    5.26
   3   2   8   42.19    1.84
   3  -2   8   43.36    1.86
  -3  -2  -8   41.55    1.84
  -3  -2  -8   40.44    1.83
  -3   2  -8   42.18    1.94
  -3  -2  -8   40.46    1.90
   3   2   9    9.82    0.64
  -3   2  -9    9.55    2.74
  -3  -2  -9    7.01    2.48
  -3   2  -9   10.18    0.74
  -3  -2  -9    8.98    0.71
   3  -2   9    8.95    0.68
   3   2   9    9.63    0.71
   3   2   9   10.39    0.71
   3  -2   9    9.82    0.68
   3  -2   9    8.93    0.58
  -3  -2  -9    9.88    0.67
  -3   2  -9    9.86    0.60
  -3  -2  -9   10.56    0.68
  -3   2  -9    9.98    0.60
   3  -2   9    8.37    2.51
   3   2   9    8.69    2.47
  -3   2 -10    2.12    0.31
  -3  -2 -10    2.04    0.36
   3   2  10    2.57    0.40
   3  -2  10    2.10    0.38
   3   2  10    1.46    1.27
   3  -2  10    1.48    1.50
  -3  -2 -10    2.74    0.43
  -3   2 -10    2.17    0.42
   3  -2  10    2.54    0.41
   3   2  10    2.84    0.41
   3  -2  10    2.51    0.30
  -3  -2 -10    2.69    1.91
  -3   2 -10    1.71    1.49
  -3  -2 -10    2.44    0.38
  -3   2 -10    2.47    0.32
   3  -2  10    2.47    0.29
  -3   2 -10    2.50    0.32
  -3   2 -11   32.74    1.48
  -3  -2 -11   31.24    1.62
  -3   2 -11   33.56    1.66
  -3   2 -11   32.57    1.47
  -3  -2 -11   32.45    1.55
  -3   2 -11   30.13    1.45
  -3  -2 -11   32.47    1.55
   3  -2  11   33.28    1.60
   3   2  11   34.57    1.61
   3  -2  11   32.78    1.59
   3   2  11   34.69    1.61
   3  -2  11   32.73    1.45
  -3   2 -12   15.63    0.81
   3  -2  12   15.52    0.78
  -3   2 -12   15.27    0.96
  -3  -2 -12   15.39    0.95
   3   2  12   17.95    0.89
   3  -2  12   17.38    0.95
   3   2  12   15.91    0.93
   3   2  12   17.66    0.95
   3  -2  12   15.89    0.92
  -3   2 -12   14.95    0.80
  -3   2 -12   14.20    0.79
  -3   2 -13    0.95    0.21
   3   2  13    1.29    0.24
  -3   2 -13    0.90    0.28
  -3  -2 -13    0.95    0.28
   3   2  13    0.90    0.28
   3  -2  13    1.41    0.30
   3   2  13    1.02    0.28
   3  -2  13    1.09    0.29
   3  -2  13    0.94    0.25
  -3   2 -14    2.51    0.31
   3  -2  14    2.74    0.23
   3   2  14    3.24    0.30
   3   2  14    3.58    0.31
   3   2  14    3.29    0.27
   3  -2  14    2.49    0.27
   3  -2  15    3.81    0.22
   3  -3 -15    0.80    0.15
  -3  -3  15    0.73    0.15
  -3  -3  14   17.95    0.81
  -3   3  14   15.58    0.75
  -3  -3  14   17.61    0.85
  -3  -3  14   15.36    0.75
   3  -3 -14   18.72    0.86
  -3   3  13    7.95    0.51
  -3  -3  13    7.67    0.54
   3   3 -13    6.73    0.52
   3  -3 -13    9.06    0.60
  -3  -3  13    7.43    0.51
  -3  -3  12    1.09    0.19
   3  -3 -12    1.42    0.35
   3   3 -12    1.66    0.32
   3  -3 -12    1.45    0.32
  -3   3  12    1.09    0.32
  -3  -3  12    1.51    0.34
  -3  -3  12    1.84    0.35
  -3   3  12    1.26    0.34
  -3  -3  12    0.98    0.32
  -3  -3  12    1.35    0.34
  -3  -3  11    3.87    0.47
  -3   3  11    3.80    0.35
  -3  -3  11    3.94    0.32
   3  -3 -11    3.93    0.50
  -3   3  11    3.64    0.45
  -3  -3  11    3.72    0.46
  -3  -3  11    4.15    0.48
  -3  -3  11    4.31    0.49
  -3   3  11    3.42    0.44
  -3  -3  11    3.66    0.46
   3  -3 -10  118.90    9.72
  -3   3  10  142.57   10.54
  -3  -3  10  137.72    5.10
   3  -3 -10  137.96    5.33
  -3  -3  10  120.00    5.24
  -3   3  10  127.06    5.27
  -3  -3  10  121.45    5.25
  -3   3  10  124.82    5.26
  -3   3  10  128.54    5.15
  -3  -3  10  102.84    9.03
  -3  -3  10  138.26    5.30
  -3   3  10  136.54    5.24
   3   3 -10  101.66    9.24
   3  -3 -10  133.71   10.14
  -3  -3  10  132.24    5.31
  -3  -3  10  134.71    5.19
   3  -3  -9   48.55    5.80
  -3  -3   9   64.57    2.42
   3  -3  -9   60.44    2.61
  -3   3   9   54.26    2.55
  -3  -3   9   55.17    2.55
  -3  -3   9   54.10    2.54
  -3   3   9   51.17    2.53
   3   3  -9   46.04    5.61
   3  -3  -9   59.10    6.16
  -3   3   9   58.92    2.47
  -3  -3   9   62.63    2.61
  -3   3   9   59.04    2.52
  -3   3   9   52.71    5.72
  -3  -3   9   58.64    5.94
  -3  -3   9   65.36    2.50
  -3  -3   9   62.44    2.61
  -3  -3   8   50.84    1.95
   3  -3  -8   43.42    2.09
  -3  -3   8   46.22    2.10
  -3   3   8   45.44    2.04
  -3  -3   8   48.57    2.00
  -3  -3   8   45.89    2.09
  -3   3   8   45.96    2.00
   3   3  -8   39.52    4.89
   3  -3  -8   37.03    4.62
   3  -3  -8   41.06    5.11
  -3   3   8   39.83    4.74
  -3  -3   8   40.62    4.73
   3  -3  -7  123.28    8.70
   3   3  -7  128.56    8.91
   3  -3  -7  153.31    9.85
  -3   3   7  144.95    9.70
  -3   3   7  132.38    8.77
  -3  -3   7  139.27    8.86
  -3  -3   6   10.51    2.03
  -3   3   6    9.77    2.03
  -3   3   6   11.01    2.39
   3  -3  -6   10.07    2.30
   3   3  -6   12.37    2.25
   3  -3  -6   11.56    2.12
   3  -3  -5   72.95    5.34
   3   3  -5   72.68    5.40
   3  -3  -5   78.00    6.03
  -3   3   5   77.12    6.02
  -3  -3   5   70.74    5.14
  -3   3   5   74.08    5.26
   3  -3  -4   40.89    3.56
   3   3  -4   44.73    3.70
   3  -3  -4   49.78    4.45
  -3   3   4   44.12    4.20
  -3   3   4   45.37    3.59
  -3  -3   4   41.20    3.46
   3  -3  -3   31.16    3.31
  -3   3   3   29.58    3.16
  -3   3   3   26.79    2.50
  -3  -3   3   31.45    2.72
  -3   3   2   28.87    2.92
   3  -3  -2   25.28    2.92
  -3   3   2   25.44    2.34
  -3  -3   2   24.67    2.27
  -3  -3   2   23.14    2.15
  -3  -3   1   52.03    2.72
  -3   3   1   59.43    4.12
   3  -3  -1   53.46    4.17
  -3   3   1   51.92    3.35
  -3  -3   1   48.39    3.23
  -3  -3   0   60.12    3.45
  -3   3   0   72.28    4.49
   3  -3   0   64.94    4.59
  -3  -3   0   61.52    3.66
  -3   3   0   60.04    3.71
  -3  -3  -1  137.54    6.87
  -3   3  -1  133.55    6.75
  -3  -3  -1  145.18    6.79
  -3   3  -2  227.33   10.85
  -3  -3  -2  257.13   11.02
  -3   3  -3  237.86   11.88
  -3   3  -3  249.76   11.62
  -3  -3  -3  259.94   11.67
  -3   3  -4  153.40    8.86
  -3  -3  -4  152.23    8.82
  -3  -3  -4  171.27    8.74
  -3   3  -5   42.49    4.27
  -3  -3  -5   46.60    4.40
   3   3   6   19.90    2.91
   3  -3   6   16.04    2.76
  -3   3  -6   19.87    1.01
  -3  -3  -6   19.82    1.00
  -3  -3  -6   15.96    2.81
  -3   3  -6   17.59    2.96
   3  -3   7   55.85    5.40
   3   3   7   51.37    5.12
  -3   3  -7   38.65    4.81
  -3  -3  -7   48.98    5.20
  -3  -3  -7   49.96    2.16
  -3   3  -7   48.88    2.16
  -3   3  -8   12.45    0.69
   3  -3   8   14.17    0.82
   3  -3   8   13.23    0.79
  -3   3  -8   12.48    0.81
  -3  -3  -8   13.08    0.82
   3  -3   8   13.24    0.68
   3   3   8   13.99    0.78
  -3   3  -8   12.94    0.70
   3   3   8   15.16    2.98
   3  -3   8   12.92    2.80
  -3   3  -8   13.64    2.95
  -3  -3  -8   15.48    3.09
   3  -3   8   13.01    0.79
  -3   3  -9   47.13    2.15
  -3  -3  -9   48.97    2.15
  -3   3  -9   38.33    5.40
  -3  -3  -9   41.61    5.30
  -3   3  -9   46.33    1.99
  -3   3  -9   45.58    1.99
   3   3   9   39.43    4.96
   3  -3   9   39.76    5.08
   3  -3   9   52.78    1.99
   3   3   9   48.68    2.08
   3  -3   9   47.00    2.10
   3   3   9   46.03    2.09
   3   3   9   44.29    2.07
   3  -3   9   46.38    2.09
   3  -3  10   26.30    1.28
   3   3  10   23.70    1.25
  -3   3 -10   23.50    1.30
  -3  -3 -10   22.57    1.27
   3  -3  10   27.15    1.22
   3   3  10   27.64    1.27
   3  -3  10   24.34    1.26
   3   3  10   24.94    1.26
   3   3  11    2.70    0.37
   3  -3  11    3.04    0.40
   3  -3  11    3.53    0.35
  -3  -3 -11    2.99    0.40
  -3   3 -11    2.60    0.41
  -3   3 -11    3.39    0.34
   3   3  11    3.53    0.38
   3  -3  11    3.31    0.42
   3   3  11    2.88    0.39
   3   3  12   50.55    2.26
   3  -3  12   55.80    2.22
  -3   3 -12   50.10    2.30
  -3   3 -12   56.16    2.22
   3   3  12   57.72    2.29
   3   3  12   50.80    2.27
   3   3  13    8.21    0.51
   3   3  13    8.03    0.51
   3  -3  13    9.59    0.58
   3  -3  13    9.17    0.55
  -3   3 -13    8.86    0.47
   3  -3  13    9.27    0.51
  -3   3 -13    7.24    0.52
   3  -3  14   12.42    0.59
   3  -3  14   12.87    0.62
  -3  -4  14   13.90    0.65
  -3  -4  14   12.74    0.62
  -3  -4  13    0.48    0.21
  -3  -4  13    0.51    0.22
  -3  -4  13    0.62    0.24
  -3  -4  12    0.56    0.26
  -3  -4  12    0.29    0.27
  -3  -4  12    0.16    0.14
  -3  -4  12    0.44    0.29
  -3   4  11   17.26    0.90
  -3  -4  11   18.28    0.91
  -3  -4  11   17.87    1.02
  -3  -4  11   16.30    0.97
  -3  -4  11   18.10    0.84
  -3  -4  11   17.74    1.01
  -3   4  10   10.03    0.64
  -3  -4  10   10.83    0.64
  -3  -4  10   11.26    0.76
   3  -4 -10    8.85    0.65
  -3  -4  10   10.03    0.57
  -3  -4  10   10.65    0.76
  -3  -4  10    9.59    0.70
  -3  -4   9  100.22    4.07
  -3  -4   9   98.19    4.16
   3  -4  -9   99.63    8.70
  -3   4   9   92.17    8.46
  -3  -4   9  102.91    4.21
  -3  -4   9  104.55    4.01
  -3   4   9  100.67    4.09
   3  -4  -8   33.57    4.81
  -3   4   8   29.41    4.53
  -3  -4   8   36.23    1.69
  -3  -4   8   40.19    1.84
  -3  -4   8   37.68    1.83
  -3  -4   8   41.93    1.67
  -3   4   8   37.37    1.73
  -3  -4   7    1.17    0.34
  -3  -4   7    1.36    0.21
  -3  -4   7    1.21    0.33
  -3  -4   7    1.32    0.25
  -3  -4   7    1.51    0.25
   3  -4  -7    0.44    1.14
  -3   4   7    0.88    1.05
   3  -4  -6   34.96    4.58
  -3   4   6   48.72    5.22
   3  -4  -5  128.43    8.95
  -3   4   5  122.64    8.66
   3  -4  -4   27.04    3.68
  -3   4   4   24.91    3.38
   3  -4  -4   28.56    1.22
  -3   4   3   16.18    2.57
   3  -4  -3   19.82    2.94
   3  -4  -3   17.23    0.81
  -3   4   2    0.48    0.82
   3  -4  -2    1.67    1.15
   3  -4  -2    1.46    0.20
  -3   4   1   15.07    2.18
   3  -4  -1   12.38    0.63
  -3   4   0   15.54    2.18
  -3  -4   0   15.86    1.75
   3  -4   0   17.10    0.81
  -3  -4  -1  266.90   12.07
   3  -4   1  260.84    9.98
  -3  -4  -2   16.57    2.24
   3  -4   2   19.20    0.91
  -3  -4  -3   41.32    3.88
   3  -4   3   39.78    1.71
  -3  -4  -4   37.22    3.90
   3  -4   4   33.28    1.48
  -3  -4  -5    4.90    1.75
   3  -4   6   11.76    0.66
   3  -4   6   13.56    0.64
   3  -4   6   11.95    0.76
   3  -4   7    0.98    0.30
   3  -4   7    1.06    0.24
  -3  -4  -7    1.35    0.25
   3   4   7    1.20    0.24
  -3  -4  -7    1.19    0.26
   3  -4   8    8.97    0.53
   3   4   8    8.04    0.57
  -3  -4  -8    6.35    2.19
  -3  -4  -8    8.03    0.56
  -3  -4  -9   64.87    2.88
   3  -4   9   73.81    2.82
   3   4   9   68.38    2.90
   3  -4  10    3.42    0.37
   3  -4  10    4.42    0.40
   3   4  10    3.26    0.38
   3  -4  11   27.39    1.24
  -3   4 -11   26.68    1.21
   3  -4  11   27.39    1.27
   3   4  11   27.07    1.27
   3  -4  12    1.80    0.23
  -3   4 -12    1.45    0.21
   3   4  12    1.91    0.26
   3  -4  12    1.75    0.34
   3  -4  12    1.73    0.23
   3  -4  13    4.10    0.34
   3  -4  13    4.03    0.35
   3   4  13    4.94    0.32
   3  -4  13    4.06    0.29
   3  -4  14    2.01    0.16
   3  -4  14    2.02    0.16
   3  -5 -13    7.31    0.43
  -3  -5  13    6.82    0.42
  -3  -5  13    6.87    0.42
  -3  -5  12   18.19    0.90
  -3  -5  12   16.73    0.76
   3  -5 -12   18.81    0.90
   3  -5 -11    2.05    0.35
  -3  -5  11    1.53    0.29
  -3   5  11    1.67    0.27
  -3  -5  11    1.50    0.35
  -3  -5  11    2.02    0.22
  -3  -5  10    1.47    0.22
   3  -5 -10    1.06    0.33
  -3   5  10    0.90    0.27
  -3  -5  10    1.30    0.29
  -3  -5  10    1.20    0.35
  -3  -5  10    1.27    0.25
  -3  -5  10    1.35    0.34
  -3  -5   9   15.06    0.73
   3  -5  -9   13.82    0.87
  -3   5   9   13.73    0.80
  -3  -5   9   13.09    0.74
  -3  -5   9   14.51    0.88
  -3  -5   9   13.16    0.88
   3  -5  -9   13.62    0.80
  -3  -5   9   12.08    0.78
  -3  -5   8    2.02    0.28
   3  -5  -8    1.43    0.37
  -3   5   8    2.08    0.34
  -3   5   8    1.42    1.24
   3  -5  -8    2.92    1.64
  -3  -5   8    1.79    0.37
  -3  -5   8    2.11    0.30
  -3  -5   8    1.75    0.31
   3  -5  -8    2.17    0.35
   3  -5  -7    4.66    0.49
  -3  -5   7    3.92    0.40
  -3  -5   7    4.42    0.47
  -3  -5   7    4.10    0.37
  -3  -5   7    4.88    0.39
   3  -5  -7    3.97    0.45
  -3  -5   7    4.26    0.35
  -3  -5   7    4.67    0.50
  -3   5   7    1.82    1.30
   3  -5  -7    4.30    1.78
  -3   5   6   22.15    3.69
   3  -5  -6   19.56    3.72
   3  -5  -6   22.17    1.24
  -3  -5   6   25.78    1.18
  -3  -5   6   20.23    1.10
  -3  -5   6   19.18    1.19
  -3  -5   6   25.89    1.07
   3  -5  -6   24.08    1.25
  -3  -5   6   22.71    1.09
  -3  -5   6   23.17    1.25
  -3   5   6   24.91    1.21
  -3   5   5   45.80    5.06
   3  -5  -5   48.17    5.41
  -3  -5   5   43.70    1.91
   3  -5  -5   44.69    2.01
  -3  -5   5   39.16    1.90
  -3  -5   5   45.66    1.98
  -3  -5   5   45.59    1.82
  -3  -5   5   45.07    1.90
  -3   5   5   47.87    1.97
  -3  -5   5   43.27    1.84
  -3  -5   5   45.75    2.01
   3  -5  -5   45.58    2.01
   3  -5  -4  161.75    6.59
  -3   5   4  166.69   10.53
  -3   5   4  173.70    6.56
  -3  -5   4  166.53    6.50
   3  -5  -3   69.98    2.85
  -3  -5   3   70.58    2.79
   3  -5  -2    1.66    0.24
  -3   5   2    1.64    1.24
   3  -5  -2    1.04    1.29
   3  -5  -1    7.67    0.49
  -3   5   1    9.04    1.79
   3  -5  -1    7.23    1.88
   3  -5   0   50.83    2.15
   3  -5   0   59.32    5.22
   3  -5   1   41.22    1.80
   3  -5   1   42.34    1.81
   3  -5   2   55.13    2.30
  -3  -5  -2   49.71    4.36
   3  -5   3   11.01    0.65
  -3  -5  -3    9.86    2.00
   3  -5   4   37.50    1.70
  -3  -5  -4   38.03    1.73
   3  -5   4   38.39    1.60
  -3  -5  -4   34.31    4.10
   3  -5   4   37.31    1.69
  -3  -5  -4   36.71    1.70
   3  -5   5    4.66    0.34
  -3  -5  -5    3.60    1.50
   3  -5   5    3.60    0.43
  -3  -5  -5    4.40    0.44
   3  -5   6    7.51    0.53
   3  -5   6    9.39    0.50
  -3  -5  -6    8.97    0.60
  -3  -5  -6    7.09    0.56
   3  -5   6    8.10    0.53
  -3  -5  -6    8.39    2.36
   3  -5   6    9.09    0.63
   3  -5   7   72.14    2.97
   3  -5   7   77.98    3.02
   3   5   7   68.55    3.01
  -3  -5  -7   79.82    3.09
   3  -5   7   70.29    3.07
  -3  -5  -7   70.28    3.02
   3  -5   7   80.76    3.12
  -3  -5  -7   62.85    6.51
  -3  -5  -8   16.56    0.89
   3  -5   8   17.84    0.95
  -3  -5  -8   16.90    0.90
   3  -5   8   18.13    0.96
   3  -5   8   17.81    0.86
   3   5   8   15.41    0.88
   3   5   9    1.35    0.26
   3  -5   9    1.54    0.25
   3  -5   9    1.52    0.28
   3  -5  10   41.76    1.87
   3  -5  10   45.90    1.91
   3   5  10   43.57    1.88
   3  -5  10   44.84    1.99
  -3   5 -11   18.59    0.86
   3   5  11   20.16    0.93
   3  -5  11   19.35    1.01
   3  -5  11   20.62    0.94
   3  -5  11   19.38    0.92
   3  -5  12   18.60    0.78
   3  -5  12   17.97    0.77
   3  -5  13   14.28    0.64
  -3  -6  12    0.25    0.15
   3  -6 -12    0.16    0.14
  -3  -6  12    0.27    0.17
  -3  -6  11    3.62    0.33
  -3  -6  11    3.34    0.24
   3  -6 -11    3.69    0.33
  -3   6  11    3.62    0.30
  -3  -6  10   10.21    0.63
  -3  -6  10   10.09    0.52
   3  -6 -10    9.80    0.62
  -3   6  10    9.90    0.59
  -3  -6   9   18.80    1.02
  -3  -6   9   18.26    0.91
  -3  -6   9   21.18    0.92
   3  -6  -9   19.71    1.04
  -3  -6   9   20.34    1.08
  -3   6   8    9.31    0.63
  -3  -6   8    9.50    0.55
  -3  -6   8    9.50    0.65
  -3  -6   8    8.66    0.54
   3  -6  -8    9.04    0.65
  -3  -6   8    8.60    0.68
  -3   6   7   16.69    0.89
  -3  -6   7   14.42    0.86
  -3  -6   7   13.96    0.76
   3  -6  -7   14.89    0.86
   3  -6  -7   14.76    0.89
  -3  -6   7   15.96    0.76
  -3  -6   7   14.18    0.91
  -3  -6   6   24.93    1.27
  -3  -6   6   23.55    1.16
   3  -6  -6   27.54    1.34
   3  -6  -6   25.70    1.31
  -3   6   6   27.89    1.30
  -3  -6   6   27.17    1.17
  -3  -6   6   25.89    1.33
  -3  -6   5  115.80    4.45
  -3   6   5  119.34    4.52
  -3  -6   5   98.20    4.44
  -3  -6   5  114.66    4.35
  -3  -6   5  113.39    4.44
   3  -6  -5  113.69    4.55
   3  -6  -5  115.90    9.15
   3  -6  -5  115.12    4.56
  -3  -6   5  113.69    4.55
  -3  -6   5  106.22    4.37
  -3  -6   4    3.73    0.33
  -3  -6   4    4.97    0.49
  -3  -6   4    4.35    0.36
  -3  -6   4    3.73    0.38
  -3  -6   4    4.07    0.32
  -3  -6   4    4.44    0.41
   3  -6  -4    3.73    0.45
   3  -6  -4    3.97    0.46
  -3   6   4    4.05    0.42
  -3  -6   3   63.14    2.73
   3  -6  -3   66.22    2.76
  -3  -6   3   63.01    2.60
  -3  -6   3   65.31    2.67
  -3  -6   3   68.04    2.70
  -3  -6   3   61.11    2.70
   3  -6  -3   71.05    2.83
  -3  -6   3   62.89    2.64
   3  -6  -3   61.50    2.67
  -3   6   3   71.09    2.74
   3  -6  -3   68.95    6.56
   3  -6  -2   47.87    2.08
  -3  -6   2   47.94    2.07
   3  -6  -2   48.94    2.12
  -3  -6   2   38.45    2.04
   3  -6  -2   50.22    2.16
  -3  -6   2   44.98    2.01
  -3  -6   2   50.20    2.10
  -3  -6   2   46.84    2.12
   3  -6  -2   56.96    2.26
   3  -6  -2   51.90    2.11
  -3   6   2   48.95    2.10
   3  -6  -2   53.80    2.19
   3  -6  -2   47.17    5.35
   3  -6  -1   47.14    2.15
  -3  -6   1   46.61    2.08
  -3  -6   1   49.95    2.13
  -3  -6   1   46.42    2.16
  -3  -6   1   45.71    2.08
   3  -6  -1   49.94    2.10
   3  -6  -1   46.93    2.13
   3  -6  -1   49.79    2.12
   3  -6  -1   55.43    5.69
   3  -6   0   11.01    0.67
   3  -6   0   11.21    0.63
   3  -6   0   11.09    0.65
   3  -6   0   10.69    0.68
  -3  -6   0    9.65    0.59
  -3  -6   0    9.52    0.68
  -3  -6   0   10.13    0.64
   3  -6   1   68.67    2.84
   3  -6   1   72.04    2.80
   3  -6   1   70.28    2.84
   3  -6   1   66.43    2.83
  -3  -6  -1   63.36    2.82
  -3  -6  -1   66.58    2.82
   3  -6   2   22.41    1.13
   3  -6   2   22.66    1.11
   3  -6   2   20.25    1.02
  -3  -6  -2   19.31    1.08
  -3  -6  -2   22.81    1.12
   3  -6   3   37.91    1.69
  -3  -6  -3   39.47    1.72
   3  -6   3   39.63    1.69
   3  -6   3   37.12    1.67
   3  -6   3   37.46    1.59
   3  -6   3   37.29    1.68
  -3  -6  -3   34.82    1.63
  -3   6  -3   35.69    1.55
  -3  -6  -3   33.89    1.66
  -3  -6  -4   25.42    1.33
  -3  -6  -4   27.33    1.28
  -3  -6  -4   27.45    1.37
   3  -6   4   27.55    1.34
   3  -6   4   29.19    1.26
  -3  -6  -4   30.28    1.40
   3  -6   4   29.27    1.37
   3  -6   5  220.73    7.92
   3  -6   5  186.71    8.01
  -3  -6  -5  219.22    8.08
  -3  -6  -5  204.34    8.03
  -3  -6  -5  188.58    8.00
   3  -6   5  215.28    8.05
   3  -6   5  206.63    8.03
   3  -6   6  107.44    4.51
   3  -6   6  109.60    4.58
   3  -6   6  110.82    4.52
   3  -6   6  104.34    4.59
  -3  -6  -6  110.13    4.57
  -3  -6  -6  107.10    4.56
   3  -6   6  119.05    4.60
   3  -6   7   87.52    3.45
   3  -6   7   86.31    3.55
   3  -6   7   86.13    3.52
   3  -6   7   93.81    3.50
   3  -6   7   83.86    3.58
  -3  -6  -7   79.90    3.51
  -3  -6  -7   86.93    3.53
   3  -6   7   88.03    3.55
  -3  -6  -8    5.10    0.43
   3  -6   8    6.05    0.45
   3  -6   8    5.36    0.41
   3  -6   8    5.84    0.41
   3   6   8    4.45    0.36
   3  -6   8    5.95    0.52
   3  -6   8    5.46    0.35
  -3  -6  -8    4.44    0.43
   3  -6   9    9.93    0.61
   3  -6   9   10.29    0.61
   3  -6   9   11.88    0.58
   3  -6   9   10.61    0.67
  -3  -6  -9    9.13    0.57
   3  -6  10    2.08    0.23
  -3   6 -10    2.43    0.21
   3  -6  10    1.77    0.30
   3  -6  10    2.09    0.31
   3  -6  10    2.39    0.26
   3  -6  11    3.48    0.30
   3  -6  11    3.83    0.27
   3  -6  11    3.70    0.31
   3  -6  12    4.74    0.27
   3  -6  12    5.33    0.28
  -3   7  11    1.94    0.15
  -3  -7  11    1.63    0.12
  -3  -7  10    1.68    0.16
  -3   7   9    8.11    0.48
  -3  -7   9    8.57    0.52
  -3  -7   9    7.49    0.42
   3  -7  -9    7.21    0.47
  -3   7   8    1.36    0.27
  -3  -7   8    1.47    0.30
   3  -7  -8    0.94    0.25
  -3  -7   8    1.50    0.22
  -3   7   7    0.99    0.26
  -3  -7   7    0.91    0.29
   3  -7  -7    0.84    0.27
   3  -7  -7    0.81    0.19
  -3   7   6    4.54    0.42
  -3  -7   6    3.77    0.42
   3  -7  -6    3.83    0.41
  -3  -7   6    4.43    0.36
   3  -7  -6    3.24    0.32
  -3   7   5   19.79    1.01
  -3  -7   5   18.95    1.02
  -3  -7   5   20.71    0.89
  -3  -7   5   19.21    0.96
   3  -7  -5   20.52    1.04
   3  -7  -5   18.29    0.94
   3  -7  -4  108.65    4.33
   3  -7  -4  106.57    4.40
  -3  -7   4  112.34    4.27
  -3  -7   4  106.85    4.33
  -3  -7   4  111.03    4.33
  -3   7   4  109.55    4.38
  -3  -7   3   42.18    1.74
   3  -7  -3   38.86    1.74
  -3  -7   3   38.42    1.74
  -3  -7   3   40.92    1.69
   3  -7  -3   40.20    1.81
  -3  -7   3   41.00    1.75
  -3   7   3   40.45    1.77
  -3  -7   2    8.10    0.52
   3  -7  -2    7.99    0.53
  -3   7   2    7.51    0.52
  -3  -7   2    7.88    0.48
  -3  -7   2    7.64    0.51
   3  -7  -2    7.37    0.56
  -3  -7   2    7.85    0.52
   3  -7  -1    9.44    0.57
  -3  -7   1    8.92    0.56
   3  -7  -1    9.11    0.58
   3  -7  -1    9.38    0.62
  -3  -7   1    7.83    0.50
  -3  -7   1    7.88    0.53
  -3  -7   1    8.27    0.55
  -3  -7   0   44.72    2.02
   3  -7   0   52.65    2.04
   3  -7   0   49.18    2.07
  -3  -7   0   52.35    2.24
   3  -7   0   48.67    2.07
  -3  -7   0   41.41    1.96
  -3  -7   0   48.68    2.03
   3  -7   1    4.22    0.41
  -3  -7  -1    3.67    0.39
   3  -7   1    5.38    0.41
  -3  -7  -1    4.06    0.37
   3  -7   1    3.74    0.36
   3  -7   1    4.36    0.42
  -3   7  -2   35.36    1.55
   3  -7   2   35.02    1.64
  -3  -7  -2   35.73    1.62
   3  -7   2   35.64    1.59
   3  -7   2   36.75    1.65
   3  -7   3   33.04    1.47
   3  -7   3   31.44    1.45
  -3   7  -3   29.37    1.33
   3  -7   3   33.65    1.39
  -3  -7  -3   31.32    1.42
   3  -7   4   15.34    0.87
   3  -7   4   13.35    0.84
  -3  -7  -4   13.64    0.81
   3  -7   5   15.31    0.84
   3  -7   5   15.77    0.85
   3  -7   5   17.27    0.78
   3  -7   5   13.90    0.81
  -3   7  -5   16.34    0.76
   3  -7   5   13.60    0.81
   3  -7   6   15.89    0.78
   3  -7   6   14.66    0.76
  -3  -7  -6   13.31    0.87
   3  -7   6   14.87    0.78
   3  -7   7    0.40    0.19
   3  -7   7    0.26    0.16
   3  -7   7    0.33    0.17
   3  -7   8    2.45    0.24
   3  -7   8    2.20    0.26
   3  -7   8    2.46    0.20
   3  -7   9    2.91    0.25
   3   7  10    4.28    0.28
  -3  -8   9    1.41    0.11
  -3   8   9    1.12    0.13
  -3   8   8    9.61    0.49
  -3  -8   7    7.27    0.38
  -3   8   7    6.49    0.41
   3  -8  -6    1.39    0.17
  -3  -8   6    1.61    0.20
  -3   8   6    1.03    0.22
   3  -8  -5    5.31    0.34
  -3  -8   5    5.39    0.36
  -3   8   5    4.79    0.37
   3  -8  -4   16.93    0.76
  -3  -8   4   15.37    0.76
  -3   8   4   15.21    0.77
   3  -8  -3    7.57    0.44
  -3  -8   3    7.17    0.44
   3  -8  -2    2.25    0.26
  -3  -8   2    1.97    0.25
  -3  -8   2    1.51    0.21
  -3  -8   2    1.52    0.23
  -3  -8   2    1.82    0.24
  -3  -8   1   53.00    2.14
   3  -8  -1   57.18    2.15
   3  -8   0    6.64    0.45
  -3  -8   0    7.00    0.42
  -3  -8  -1    6.29    0.43
  -3   8  -1    5.69    0.37
   3  -8   1    6.35    0.41
  -3  -8  -1    5.54    0.38
  -3  -8  -2    1.99    0.27
   3  -8   2    1.78    0.24
  -3   8  -2    1.92    0.21
   3  -8   2    1.80    0.24
  -3  -8  -3    7.96    0.49
   3  -8   3    7.91    0.48
   3  -8   3    7.01    0.43
   3  -8   3    6.42    0.48
   3   8   4    3.92    0.32
   3  -8   4    6.01    0.38
  -3   8  -4    4.73    0.32
  -3  -8  -4    5.04    0.39
   3  -8   4    5.78    0.34
   3  -8   4    4.70    0.38
   3  -8   5   29.00    1.18
   3  -8   5   27.06    1.16
  -3   8  -5   27.06    1.09
   3  -8   6    3.42    0.25
  -3  -8  -6    3.06    0.35
   3   8   6    2.91    0.26
   3  -8   6    3.72    0.27
   3  -8   7    6.02    0.32
  -3  -8  -7    6.08    0.37
   3   8   7    6.26    0.36
   3   8   8    0.74    0.12
  -3  -8  -8    0.76    0.13
   3  -9  -6   20.16    0.81
   3  -9  -5   16.53    0.70
   3  -9  -4    4.61    0.27
   3  -9  -3    0.94    0.15
  -3   9   3    1.00    0.15
   3  -9  -2    5.45    0.32
  -3   9   2    5.72    0.31
   3  -9  -1    9.47    0.47
   3  -9  -1    9.09    0.49
  -3   9   1    9.27    0.44
   3  -9   0   18.66    0.85
  -3   9   0   17.41    0.77
   3  -9   1    4.43    0.28
  -3   9  -1    4.52    0.29
  -3  -9  -1    5.22    0.31
   3  -9   2    1.79    0.16
   3  -9   2    1.76    0.21
  -3   9  -2    1.79    0.18
   3  -9   2    1.31    0.18
  -3  -9  -2    1.97    0.19
  -3   9  -3    9.83    0.43
  -3  -9  -3    8.45    0.50
  -3  -9  -3   10.83    0.48
   3  -9   3    9.54    0.48
   3  -9   3    8.34    0.45
  -3  -9  -4    0.95    0.14
  -3   9  -4    0.71    0.09
   3  -9   4    0.90    0.13
   3  -9   4    0.86    0.13
   3  -9   5    0.52    0.09
  -4   0  16    0.02    0.08
   4   0 -15    0.50    0.15
  -4   0  15    0.83    0.21
  -4   0  15    0.49    0.12
   4   0 -14   -0.03    0.20
  -4   0  14   -0.05    0.17
  -4   0  13    0.28    0.33
  -4   0  13   -0.26    0.33
  -4   0  13    0.02    0.22
  -4   0  12   42.49    2.01
  -4   0  12   40.52    1.99
  -4   0  12   41.75    1.89
  -4   0  11    1.45    0.34
  -4   0  11    0.53    1.48
  -4   0  11    0.83    0.39
  -4   0  11    1.32    0.40
  -4   0  10  113.51    4.37
  -4   0  10  100.21    7.71
  -4   0  10  105.69    4.43
  -4   0  10  102.23    4.42
  -4   0  10  105.94    9.01
  -4   0   9   13.82    0.81
  -4   0   9   10.86    2.69
  -4   0   9   10.18    2.15
   4   0  -9   12.70    3.13
  -4   0   9   13.54    0.86
  -4   0   9   12.91    0.85
   4   0  -8   19.56    3.50
  -4   0   8   24.62    3.67
  -4   0   8   22.06    2.98
   4   0  -7   87.16    6.92
  -4   0   7   85.93    5.92
   4   0  -7   76.55    5.31
  -4   0   7   80.62    6.62
  -4   0   6  111.37    6.79
   4   0  -6  103.50    6.14
  -4   0   6  112.53    4.48
  -4   0   6  119.26    7.76
  -4   0   5  275.08   13.53
  -4   0   5  274.18   13.32
   4   0  -5  243.34   11.58
  -4   0   5  272.54   12.43
  -4   0   4  203.99   10.19
  -4   0   4  195.99    9.91
   4   0  -4  182.89    8.43
  -4   0   4  177.40    9.03
  -4   0   3   19.66    2.37
  -4   0   3   18.87    2.35
  -4   0   3   19.82    2.01
   4   0  -3   19.32    1.58
  -4   0   2  355.75   15.62
  -4   0   2  355.28   15.50
   4   0  -2  350.02   14.06
  -4   0   2  342.61   14.91
  -4   0   1  282.00   13.39
  -4   0   1  308.20   13.51
  -4   0   1  308.58   13.05
  -4   0   0 1247.75   49.07
  -4   0  -1  194.07    9.46
  -4   0  -2    3.78    1.32
  -4   0  -2    5.62    1.36
  -4   0  -3  129.57    7.71
  -4   0  -4   74.27    5.75
  -4   0  -5  450.09   17.18
  -4   0  -5  479.64   21.60
  -4   0  -6   59.51    2.55
  -4   0  -6   69.83    6.14
  -4   0  -7    0.02    0.28
  -4   0  -7    0.43    1.38
   4   0   8   41.18    1.84
   4   0   8   41.57    1.84
  -4   0  -8   36.34    5.24
  -4   0  -8   37.61    1.89
  -4   0  -9   33.00    5.28
  -4   0  -9   45.39    2.07
   4   0   9   46.14    2.00
  -4   0  -9   42.68    1.87
  -4   0  -9   42.16    1.87
   4   0   9   34.49    5.10
   4   0   9   45.93    2.00
  -4   0  -9   43.78    1.90
  -4   0  -9   43.62    1.90
  -4   0  -9   39.06    1.86
  -4   0 -10    7.78    2.72
  -4   0 -10    7.27    0.66
   4   0  10    5.05    0.54
   4   0  10    6.41    0.58
  -4   0 -10    4.65    0.45
   4   0  10    3.72    1.97
  -4   0 -10    5.97    0.50
  -4   0 -10    5.59    0.49
  -4   0 -10    5.85    0.47
   4   0  10    5.71    0.47
  -4   0 -10    5.18    0.45
   4   0  11    8.22    0.68
  -4   0 -11    7.60    0.56
   4   0  11    8.43    0.57
   4   0  11    8.63    0.69
  -4   0 -11    8.83    0.61
  -4   0 -11    7.62    0.58
  -4   0 -11    7.43    0.70
   4   0  12   44.71    1.97
  -4   0 -12   41.16    1.85
  -4   0 -12   40.09    2.00
  -4   0 -12   42.05    1.88
  -4   0 -12   41.38    1.88
   4   0  12   46.00    1.88
   4   0  12   45.10    1.99
   4   0  13   19.30    0.90
   4   0  13   19.31    1.01
   4   0  13   20.87    1.03
  -4   0 -13   17.42    0.91
  -4   0 -13   17.83    0.91
   4   0  14    0.50    0.23
   4   0  14    0.45    0.22
   4   0  15    0.20    0.12
   4   0  15    0.22    0.12
   4  -1 -15    4.88    0.33
  -4  -1  15    4.47    0.31
  -4   1  15    4.88    0.36
  -4  -1  15    5.48    0.37
   4   1 -15    4.83    0.37
  -4  -1  14    8.27    0.52
   4  -1 -14    8.56    0.54
   4   1 -14    6.84    0.46
   4  -1 -14    7.23    0.56
   4   1 -14    8.08    0.57
   4  -1 -13    7.07    0.56
  -4  -1  13    6.93    0.48
  -4  -1  13    7.88    0.57
  -4   1  13    6.61    0.47
  -4  -1  13    8.00    0.64
  -4   1  13    6.45    0.60
  -4   1  13    7.64    0.63
  -4  -1  13    7.60    0.63
  -4  -1  12    0.79    0.27
  -4  -1  12    1.02    0.31
  -4   1  12    1.36    0.28
  -4   1  12    1.31    0.39
  -4  -1  12    0.83    0.36
  -4   1  12    0.76    0.34
  -4  -1  12    1.23    0.38
  -4   1  11   44.94    2.09
  -4  -1  11   45.44    2.10
  -4   1  11   42.97    2.07
  -4  -1  11   43.56    2.08
   4   1 -11   39.08    5.52
  -4  -1  11   44.15    1.97
  -4  -1  11   45.11    2.03
  -4   1  11   40.93    5.58
  -4  -1  11   37.67    5.40
  -4   1  11   37.85    4.75
  -4   1  11   43.12    1.95
   4  -1 -11   35.20    5.40
   4   1 -10  198.99   14.02
   4  -1 -10  195.26   14.11
  -4  -1  10  225.29    8.45
  -4  -1  10  217.09    8.47
  -4   1  10  199.77   13.72
  -4  -1  10  197.74   13.57
  -4   1  10  205.37   13.02
  -4   1  10  219.35    8.42
  -4   1  10  214.70    8.54
  -4  -1  10  207.99    8.51
  -4   1  10  219.33    8.55
  -4  -1  10  211.43    8.53
  -4  -1   9   37.00    1.56
   4   1  -9   27.71    4.50
  -4   1   9   35.11    1.76
  -4  -1   9   35.92    1.75
  -4   1   9   37.71    1.79
  -4  -1   9   36.67    1.76
  -4  -1   9   38.27    1.73
  -4   1   9   36.40    4.91
  -4  -1   9   37.61    4.86
  -4  -1   9   38.95    1.72
   4  -1  -9   41.18    5.23
   4  -1  -9   30.00    3.86
  -4   1   9   37.74    4.52
   4  -1  -8    2.55    1.64
   4   1  -8    0.85    1.02
  -4   1   8    2.81    1.55
  -4  -1   8    3.14    1.57
  -4  -1   8    2.66    0.98
  -4   1   8    2.03    1.20
   4  -1  -8    4.08    1.36
  -4   1   7   46.84    4.86
  -4  -1   7   45.35    4.69
   4   1  -7   41.00    4.85
   4  -1  -7   43.02    4.80
   4  -1  -7   43.03    4.15
  -4  -1   7   43.28    3.61
  -4   1   7   49.30    4.63
  -4   1   6  113.89    4.45
  -4  -1   6  109.68    4.44
  -4   1   6  110.27    7.67
  -4  -1   6  103.95    7.43
   4   1  -6  113.35    7.83
   4  -1  -6  120.47    8.03
   4  -1  -6  108.93    6.83
  -4  -1   6   95.38    6.05
  -4   1   6  115.26    7.33
   4  -1  -5  484.82   20.98
  -4  -1   5  468.19   20.25
  -4   1   5  502.47   21.66
  -4  -1   5  492.75   21.89
  -4   1   5  541.05   22.33
  -4   1   5  476.27   22.06
  -4  -1   5  481.06   22.02
   4  -1  -4  121.62    6.68
  -4  -1   4  115.31    6.11
  -4   1   4  123.99    7.12
  -4   1   4  140.59    7.59
  -4  -1   4  128.13    7.36
  -4  -1   4  125.52    7.43
  -4   1   4  124.30    7.44
   4  -1  -3  111.74    6.08
  -4  -1   3  118.65    5.76
  -4   1   3  107.91    6.45
  -4   1   3  125.40    6.89
  -4  -1   3  119.65    6.74
  -4   1   3  119.32    6.84
  -4  -1   3  116.69    6.79
   4  -1  -2   40.90    2.92
  -4   1   2   40.09    3.31
  -4  -1   2   42.39    3.39
  -4   1   2   49.49    3.62
  -4  -1   2   41.00    3.32
   4  -1  -1  627.93   24.61
  -4   1   1  608.99   25.21
  -4  -1   1  606.45   25.21
  -4   1   1  596.21   25.13
  -4  -1   1  608.73   25.16
  -4   1   0  254.96   11.66
  -4  -1   0  249.55   11.61
  -4   1  -1  377.46   16.39
  -4  -1  -1  374.06   16.32
  -4   1  -2   62.16    4.65
  -4  -1  -2   69.28    4.57
  -4  -1  -2   63.57    4.67
  -4   1  -2   65.45    4.48
  -4  -1  -3   87.62    5.99
  -4   1  -3   88.78    6.03
  -4  -1  -4   71.12    5.58
  -4   1  -4   72.47    5.68
  -4  -1  -5  101.52    7.46
  -4   1  -5  117.25    7.96
  -4   1  -5  112.72    4.41
  -4  -1  -5  108.60    4.40
  -4   1  -6   14.70    2.95
  -4  -1  -6   19.05    3.18
  -4   1  -6   19.45    0.99
  -4  -1  -6   17.19    0.96
  -4  -1  -7   31.14    4.43
  -4   1  -7   35.72    4.80
  -4   1  -7   38.34    1.77
  -4  -1  -7   37.46    1.75
  -4   1  -8   64.16    2.76
  -4  -1  -8   63.13    2.74
   4   1   8   64.59    2.69
   4  -1   8   64.10    2.68
  -4  -1  -8   61.51    2.60
  -4  -1  -8   60.61    2.58
   4  -1   8   63.94    2.69
   4   1   8   64.06    2.69
  -4  -1  -8   61.82    2.61
  -4   1  -8   62.97    2.59
  -4   1  -8   62.73    2.59
  -4  -1  -8   63.21    2.62
  -4  -1  -8   59.84    2.60
  -4   1  -8   56.21    6.51
  -4  -1  -8   58.83    6.54
  -4   1  -9   33.96    5.24
  -4  -1  -9   24.53    4.33
   4   1   9   22.80    4.03
   4  -1   9   24.37    4.18
  -4   1  -9   30.56    1.53
  -4  -1  -9   28.16    1.48
   4   1   9   30.29    1.45
   4  -1   9   30.67    1.45
  -4  -1  -9   27.96    1.34
  -4   1  -9   28.12    1.32
  -4   1  -9   28.97    1.33
  -4   1  -9   27.88    1.34
  -4  -1  -9   28.49    1.37
  -4  -1  -9   29.34    1.38
  -4   1  -9   28.36    1.34
   4   1   9   32.07    1.48
   4  -1   9   28.99    1.44
  -4   1  -9   26.89    1.31
  -4  -1  -9   28.05    1.34
  -4   1 -10    2.39    0.31
   4   1  10    1.98    0.40
   4  -1  10    2.50    0.42
   4   1  10    2.32    0.35
  -4  -1 -10    2.54    0.35
  -4   1 -10    2.44    0.34
  -4   1 -10    2.30    0.33
  -4  -1 -10    2.00    0.35
  -4   1 -10    2.29    0.48
  -4  -1 -10    1.64    0.43
  -4   1 -10    3.02    1.93
  -4  -1 -10    1.16    1.64
   4   1  10    2.08    0.40
   4  -1  10    2.47    0.42
  -4  -1 -10    1.85    0.36
  -4   1 -10    2.25    0.34
   4   1  10    1.56    1.47
   4  -1  10    2.09    1.58
  -4   1 -10    1.79    0.30
   4   1  11    9.26    0.70
   4  -1  11    9.79    0.72
  -4   1 -11   10.29    0.63
   4  -1  11    9.93    0.61
   4   1  11   10.04    0.65
   4  -1  11    9.98    0.74
   4   1  11    9.30    0.71
  -4  -1 -11    9.68    0.67
  -4  -1 -11    9.00    0.66
  -4   1 -11    8.87    0.62
  -4   1 -11    9.07    0.62
  -4   1 -11    9.16    0.77
  -4  -1 -11    8.40    0.72
   4  -1  12   41.25    1.85
   4   1  12   39.70    1.84
  -4   1 -12   41.00    1.73
  -4   1 -12   38.90    1.89
  -4  -1 -12   37.71    1.87
   4  -1  12   39.70    1.71
   4   1  12   41.86    1.76
   4  -1  12   39.37    1.83
   4   1  12   39.37    1.84
  -4  -1 -12   39.22    1.77
  -4   1 -12   39.04    1.73
  -4   1 -12   38.06    1.73
  -4  -1 -12   39.10    1.77
  -4   1 -13   74.23    3.13
  -4  -1 -13   69.33    3.10
   4  -1  13   77.39    3.09
   4   1  13   77.29    3.09
   4   1  13   80.09    3.02
   4  -1  13   76.81    3.10
   4   1  13   79.72    3.11
  -4   1 -13   70.67    2.98
  -4   1 -13   69.90    2.97
   4   1  14   29.38    1.23
   4   1  14   29.14    1.24
   4  -1  14   30.98    1.24
   4  -1  14   28.35    1.23
  -4   1 -14   26.44    1.24
  -4  -1 -14   25.31    1.23
   4  -1  14   22.90    1.12
   4   1  14   29.54    1.17
   4   1  15    0.06    0.09
   4  -1  15   -0.02    0.09
   4  -1  15   -0.01    0.10
   4   1  15   -0.04    0.10
  -4   2  15    7.29    0.41
  -4  -2  15    8.43    0.44
   4  -2 -15    8.29    0.44
   4  -2 -14   23.64    1.04
  -4  -2  14   19.79    0.95
   4   2 -14   19.83    1.03
   4  -2 -14   19.52    1.02
  -4  -2  14   22.40    1.03
  -4   2  14   22.17    1.02
  -4  -2  14   23.06    1.04
   4  -2 -13    1.88    0.35
   4   2 -13    2.47    0.37
  -4  -2  13    2.09    0.34
   4  -2 -13    2.13    0.36
  -4  -2  13    2.13    0.31
  -4  -2  12    8.46    0.67
  -4  -2  12    8.01    0.67
  -4   2  12    8.17    0.68
  -4   2  12    9.02    0.69
  -4  -2  12    8.58    0.58
  -4  -2  12    9.20    0.63
  -4  -2  12    9.12    0.66
   4  -2 -12    9.34    0.67
   4  -2 -11   24.67    1.31
  -4  -2  11   24.84    1.27
  -4  -2  11   24.37    1.32
  -4   2  11   25.03    1.34
  -4  -2  11   24.79    1.32
  -4   2  11   26.22    1.34
  -4  -2  11   25.29    1.29
  -4  -2  11   22.82    1.09
  -4  -2  11   24.81    1.23
  -4  -2  10   22.87    1.01
  -4   2  10   21.90    1.21
  -4  -2  10   20.12    1.18
  -4   2  10   22.08    1.20
  -4  -2  10   21.39    1.19
  -4  -2  10   21.09    1.16
   4   2 -10   17.10    3.59
   4  -2 -10   15.44    3.39
  -4  -2  10   20.91    1.17
  -4   2  10   19.69    3.75
  -4  -2  10   24.30    4.06
  -4   2  10   20.09    3.64
   4  -2 -10   22.86    3.62
  -4  -2  10   21.29    1.13
  -4  -2   9   38.64    1.62
  -4  -2   9   38.04    1.73
  -4  -2   9   33.84    4.58
  -4   2   9   41.21    5.06
  -4   2   9   33.97    1.71
  -4  -2   9   33.47    1.71
  -4  -2   9   33.79    1.71
  -4   2   9   34.76    1.72
   4   2  -9   35.34    4.87
  -4  -2   9   39.03    1.55
   4  -2  -9   30.82    4.25
  -4   2   9   36.82    4.77
  -4  -2   9   36.81    1.68
  -4   2   9   34.72    1.57
   4  -2  -9   29.35    4.53
   4  -2  -8   40.94    4.76
  -4   2   8   43.47    4.90
   4   2  -8   33.41    4.54
   4  -2  -8   40.60    4.98
  -4   2   8   51.75    5.46
  -4  -2   8   46.05    5.06
   4  -2  -7   60.19    5.52
  -4   2   7   64.13    5.93
   4  -2  -7   74.03    6.28
   4   2  -7   64.95    6.11
  -4   2   7   68.55    6.02
  -4  -2   7   75.79    6.24
   4  -2  -6   61.63    5.12
  -4   2   6   56.84    5.19
   4   2  -6   53.74    5.12
   4  -2  -6   56.29    5.21
  -4   2   6   58.17    5.22
  -4  -2   6   49.58    4.74
   4  -2  -5  293.46   14.19
  -4  -2   5  276.92   14.01
  -4   2   5  286.05   14.17
   4  -2  -4   48.31    3.99
  -4   2   4   43.21    3.92
  -4  -2   4   37.54    3.77
  -4  -2   4   40.02    3.72
  -4   2   3   25.77    2.86
   4  -2  -3   24.38    2.66
  -4  -2   3   24.04    2.69
  -4   2   3   24.17    2.74
  -4   2   3   25.48    2.69
  -4  -2   3   27.19    2.79
  -4   2   2   25.10    2.67
   4  -2  -2   28.59    2.77
  -4   2   2   27.13    2.73
  -4  -2   2   25.85    2.61
  -4   2   2   29.50    2.68
  -4  -2   2   24.39    2.54
  -4  -2   1   18.58    2.08
  -4   2   1   14.80    1.95
  -4   2   1   16.30    2.16
   4  -2  -1   21.25    2.29
  -4   2   0  282.37   12.92
  -4  -2   0  277.34   12.83
   4  -2   0  293.51   13.08
  -4   2   0  291.69   13.24
  -4   2  -1  124.59    6.80
  -4  -2  -1  126.00    6.81
  -4   2  -2   38.60    3.33
  -4  -2  -2   42.39    3.48
  -4   2  -3    0.81    0.81
  -4  -2  -3    0.80    0.78
  -4   2  -3    1.18    1.10
  -4  -2  -3    1.65    1.01
  -4  -2  -4   17.21    2.70
  -4   2  -4   21.15    2.98
  -4   2  -5   15.77    2.80
  -4  -2  -5   15.62    2.67
  -4   2  -5   14.54    0.81
  -4  -2  -5   15.34    0.83
  -4   2  -6   30.10    4.03
  -4  -2  -6   21.83    3.48
  -4   2  -6   27.45    1.31
  -4  -2  -6   25.99    1.29
  -4  -2  -7   24.72    3.90
  -4   2  -7   26.92    4.12
  -4   2  -7   24.65    1.30
  -4  -2  -7   26.46    1.31
  -4   2  -8   20.39    0.99
   4  -2   8   22.01    1.07
  -4   2  -8   21.39    1.16
  -4  -2  -8   19.70    1.10
  -4   2  -8   15.79    3.44
  -4  -2  -8   19.24    3.60
   4   2   8   19.97    1.07
   4  -2   8   21.41    1.09
  -4   2  -8   19.58    0.98
  -4   2  -8   19.30    0.96
   4   2   8   20.28    1.03
  -4  -2  -8   18.26    0.98
   4   2   8   14.96    3.24
   4  -2   8   12.48    3.14
   4  -2   8   21.47    1.09
   4   2   8   20.71    1.08
  -4   2  -9   20.07    3.95
  -4  -2  -9   24.74    4.22
  -4  -2  -9   22.77    1.17
  -4  -2  -9   22.52    1.17
  -4   2  -9   22.27    1.10
  -4   2  -9   21.79    1.10
   4   2   9   23.11    1.15
  -4   2  -9   23.47    1.27
  -4  -2  -9   22.35    1.25
   4   2   9   22.60    1.19
   4  -2   9   23.10    1.20
   4   2   9   22.93    1.20
   4  -2   9   24.65    1.23
   4   2   9   25.21    4.24
   4  -2   9   17.34    3.52
   4  -2  10   14.39    3.29
  -4   2 -10   11.78    0.68
   4  -2  10   10.18    0.62
  -4   2 -10   10.47    0.80
  -4  -2 -10   11.28    0.80
   4   2  10   11.50    0.78
   4  -2  10   10.63    0.75
   4   2  10   11.32    0.71
  -4  -2 -10   10.78    0.72
  -4   2 -10   10.86    0.67
  -4   2 -10   10.12    0.66
  -4  -2 -10   11.34    0.74
   4   2  10   11.46    0.76
   4  -2  10   12.59    0.79
  -4   2 -11    6.69    0.48
   4  -2  11    6.25    0.42
   4   2  11    6.21    0.56
   4  -2  11    6.26    0.57
  -4  -2 -11    5.81    0.59
  -4   2 -11    5.30    0.57
   4  -2  11    5.76    0.42
  -4  -2 -11    6.27    0.53
  -4  -2 -11    5.96    0.53
  -4   2 -11    5.65    0.46
  -4   2 -11    5.66    0.46
   4   2  11    6.43    0.56
   4  -2  11    6.23    0.55
   4   2  12   75.41    3.09
   4  -2  12   76.58    3.09
  -4   2 -12   70.00    3.12
  -4  -2 -12   69.42    3.10
  -4   2 -12   78.29    3.00
  -4   2 -12   70.35    2.97
  -4   2 -12   71.71    2.97
   4   2  12   75.72    3.08
   4  -2  12   77.04    3.09
   4  -2  13   45.59    1.85
   4   2  13   43.42    1.83
  -4  -2 -13   39.67    1.84
  -4   2 -13   41.34    1.86
  -4   2 -13   43.25    1.76
   4  -2  13   45.27    1.84
   4   2  13   44.99    1.84
  -4   2 -13   38.84    1.71
  -4   2 -13   38.16    1.71
   4   2  13   48.96    1.82
   4   2  14   19.69    0.81
   4  -2  14   17.05    0.80
   4   2  14   16.73    0.81
   4   2  14   18.41    0.82
   4  -3 -15    5.74    0.31
  -4  -3  15    5.97    0.32
  -4  -3  14   39.47    1.63
  -4  -3  14   43.81    1.68
   4  -3 -14   44.62    1.68
   4  -3 -13    0.02    0.25
  -4   3  13    0.25    0.20
  -4  -3  13    0.38    0.23
  -4  -3  13    0.41    0.21
   4   3 -13    0.16    0.20
  -4  -3  12    4.64    0.45
  -4   3  12    3.66    0.40
  -4  -3  12    4.40    0.42
  -4  -3  12    4.21    0.42
   4   3 -12    3.78    0.42
   4  -3 -12    3.79    0.46
   4  -3 -11   15.25    0.93
  -4  -3  11   15.35    0.90
  -4   3  11   14.24    0.77
  -4  -3  11   14.66    0.89
  -4  -3  11   14.75    0.90
  -4  -3  11   15.01    0.74
  -4  -3  10   16.37    0.96
  -4  -3  10   17.27    0.98
  -4   3  10   16.59    0.85
  -4  -3  10   16.76    0.81
   4  -3 -10   16.97    1.00
  -4  -3  10   16.11    0.95
  -4   3  10   15.92    0.95
  -4   3  10   17.12    3.44
   4  -3 -10   13.61    2.95
  -4  -3  10   11.83    2.79
  -4  -3  10   15.51    0.94
  -4   3  10   14.24    0.93
  -4  -3  10   14.50    0.93
   4  -3 -10   12.51    3.15
  -4  -3   9   19.53    1.07
  -4  -3   9   19.14    1.07
  -4   3   9   18.88    0.96
  -4   3   9   18.20    3.26
  -4  -3   9   20.00    3.40
   4  -3  -9   24.05    3.80
  -4   3   9   19.63    3.68
  -4  -3   9   20.23    0.91
   4  -3  -9   17.17    1.07
  -4  -3   9   20.63    0.98
  -4  -3   9   19.58    1.07
  -4   3   9   16.74    1.03
  -4   3   9   18.73    1.06
  -4  -3   9   17.35    1.03
  -4  -3   9   16.71    1.02
   4   3  -9   15.23    3.18
   4  -3  -9   13.68    2.99
  -4  -3   8  134.84    5.32
   4  -3  -8  128.78    9.64
  -4  -3   8  145.17    5.19
   4  -3  -8  137.00    5.37
  -4  -3   8  118.67    5.28
  -4  -3   8  115.57    5.27
  -4  -3   8  135.96    5.23
  -4  -3   8  140.28    5.36
  -4   3   8  139.72    9.56
  -4  -3   8  124.95    9.13
  -4   3   8  132.36    5.24
  -4  -3   8  137.15    5.34
   4  -3  -8  126.98    9.41
   4   3  -8  105.56    8.92
   4   3  -7   42.77    4.80
   4  -3  -7   48.15    4.94
   4  -3  -7   48.00    5.17
  -4   3   7   49.47    4.97
  -4  -3   7   47.30    4.83
   4  -3  -6    2.42    1.26
   4   3  -6    2.48    1.38
   4  -3  -6    7.56    1.98
  -4  -3   6    8.07    1.90
  -4   3   6    5.14    1.72
  -4   3   6    5.52    1.65
   4   3  -5   43.58    4.27
   4  -3  -5   50.08    4.50
   4  -3  -5   44.77    4.62
  -4   3   5   54.21    5.01
  -4  -3   5   51.13    4.38
  -4   3   5   48.69    4.30
   4  -3  -4   50.46    4.68
  -4   3   4   59.55    5.00
  -4   3   4   45.23    3.97
  -4  -3   4   55.86    4.31
  -4   3   3   20.77    2.52
  -4  -3   3   19.56    2.42
  -4   3   3   16.86    2.62
   4  -3  -3   19.65    2.73
  -4   3   3   22.61    2.40
  -4  -3   3   20.95    2.46
  -4   3   2   27.31    3.08
   4  -3  -2   22.69    2.86
  -4   3   2   23.15    2.56
  -4  -3   2   24.77    2.53
  -4   3   1    1.29    0.92
   4  -3  -1    0.89    1.11
  -4   3   1    0.16    0.78
  -4  -3   1   -0.15    0.75
  -4   3   0   14.05    2.03
   4  -3   0   17.09    2.31
  -4  -3   0   11.84    1.17
  -4   3   0   13.51    1.79
  -4  -3   0   11.35    1.61
  -4  -3  -1   39.60    2.90
  -4  -3  -1   45.73    3.40
  -4   3  -1   44.45    3.42
  -4   3  -2  199.75    9.40
  -4  -3  -2  202.95    9.42
   4  -3   2  178.55    6.93
  -4   3  -3  169.01    9.33
  -4  -3  -3  190.46    9.56
  -4   3  -4  118.32    7.43
  -4  -3  -4  127.90    7.61
  -4   3  -5   15.17    0.83
  -4  -3  -5   15.82    0.84
  -4   3  -5   13.37    2.39
  -4  -3  -5   13.98    2.41
  -4  -3  -5   18.20    2.87
  -4   3  -5   14.69    2.69
  -4   3  -6    5.63    0.48
  -4  -3  -6    4.48    0.43
  -4  -3  -6    1.58    1.45
  -4   3  -6    2.67    1.42
  -4  -3  -6    5.52    1.77
  -4   3  -6    3.26    1.64
   4   3   7   44.13    4.95
   4  -3   7   46.75    5.16
  -4   3  -7   38.80    5.09
  -4   3  -7   39.15    4.69
  -4  -3  -7   38.77    4.68
  -4  -3  -7   47.13    5.29
   4   3   7   46.11    1.99
   4  -3   7   46.89    1.91
  -4   3  -7   44.90    1.93
   4  -3   7   48.66    2.05
  -4  -3  -7   46.83    2.02
  -4   3  -7   44.80    1.92
  -4  -3  -7   44.10    2.00
  -4   3  -7   46.37    2.07
  -4  -3  -7   45.84    2.05
  -4   3  -8   74.60    3.02
  -4  -3  -8   73.98    3.12
  -4  -3  -8   71.56    3.11
   4  -3   8   71.67    3.11
   4   3   8   70.58    3.09
   4   3   8   62.55    6.43
   4  -3   8   55.72    6.20
  -4  -3  -8   64.70    6.78
  -4   3  -8   73.10    7.33
  -4   3  -8   76.54    6.93
  -4  -3  -8   62.03    6.28
  -4   3  -8   71.49    3.17
  -4  -3  -8   73.19    3.15
  -4  -3  -8   77.82    3.08
   4   3   8   73.82    3.10
   4  -3   8   73.33    3.11
   4  -3   8   81.04    3.00
   4   3   8   75.74    3.10
   4  -3   8   77.67    3.14
  -4   3  -8   75.32    3.03
   4  -3   9    6.38    0.54
   4  -3   9    3.54    1.78
   4   3   9    5.04    0.49
   4  -3   9    5.59    0.50
   4   3   9    5.60    0.51
   4  -3   9    6.08    0.51
   4   3   9    5.10    0.46
  -4  -3  -9    4.54    0.49
  -4  -3  -9    5.42    0.52
  -4   3  -9    5.22    0.43
  -4   3  -9    5.57    0.44
  -4  -3  -9    4.17    1.73
  -4  -3  -9    2.42    1.64
  -4   3  -9    5.14    2.21
  -4   3  -9    5.16    0.54
  -4  -3  -9    5.16    0.51
  -4   3 -10    2.50    0.30
   4  -3  10    2.54    0.32
  -4   3 -10    1.67    0.37
  -4  -3 -10    1.99    0.38
   4   3  10    2.38    0.35
   4  -3  10    2.32    0.37
  -4   3 -10    2.12    0.29
   4  -3  10    2.20    0.36
   4   3  10    2.66    0.37
   4   3  10    2.40    0.35
   4   3  11   10.13    0.65
   4  -3  11   10.23    0.66
  -4   3 -11    9.03    0.57
  -4   3 -11   10.32    0.59
   4  -3  11   10.23    0.59
  -4   3 -11    9.47    0.70
  -4   3 -11   11.25    0.62
   4   3  11   10.86    0.65
   4  -3  11   10.34    0.67
   4   3  11   10.18    0.66
   4   3  12    6.45    0.46
   4  -3  12    6.54    0.39
  -4   3 -12    5.67    0.48
   4   3  12    5.58    0.44
  -4   3 -12    6.13    0.42
   4   3  12    6.05    0.46
   4   3  13    5.45    0.39
   4   3  13    5.87    0.39
   4  -3  13    6.65    0.44
   4   3  13    7.96    0.43
   4  -3  13    7.17    0.47
  -4   3 -13    6.07    0.38
   4  -3  13    7.19    0.41
   4  -3  14    1.47    0.17
  -4  -4  14    5.31    0.34
   4  -4 -14    6.14    0.36
  -4  -4  14    6.33    0.35
   4  -4 -13   11.52    0.65
  -4  -4  13   10.64    0.61
  -4  -4  13   12.01    0.64
  -4  -4  13   11.62    0.64
  -4  -4  12    6.50    0.52
  -4  -4  12    6.76    0.50
  -4  -4  12    6.53    0.50
  -4  -4  12    5.84    0.37
   4  -4 -12    7.09    0.54
  -4  -4  11    0.54    0.19
  -4   4  11    0.78    0.23
   4  -4 -11    1.22    0.34
  -4  -4  11    0.67    0.32
  -4  -4  11    0.63    0.28
  -4  -4  11    1.14    0.33
  -4  -4  10    1.10    0.21
   4  -4 -10    1.07    0.35
   4  -4 -10    0.96    0.30
  -4   4  10    0.96    0.26
  -4  -4  10    0.96    0.34
  -4  -4  10    1.04    0.23
  -4  -4  10    0.74    0.33
  -4  -4  10    0.87    0.31
   4  -4  -9   51.09    2.42
  -4   4   9   55.21    2.33
  -4  -4   9   56.07    2.43
  -4  -4   9   57.26    2.25
   4  -4  -9   42.51    5.48
  -4   4   9   41.80    5.61
  -4  -4   9   50.59    2.36
  -4  -4   9   54.91    2.29
  -4   4   8   30.12    4.49
  -4   4   8   28.34    1.34
  -4  -4   8   28.59    1.44
   4  -4  -8   27.83    1.43
  -4  -4   8   30.55    1.27
  -4  -4   8   26.25    1.36
  -4  -4   8   26.16    1.28
  -4  -4   8   28.00    1.43
  -4   4   7   81.32    3.26
  -4  -4   7   80.15    3.34
  -4  -4   7   77.87    3.19
  -4  -4   7   79.51    3.33
  -4  -4   7   73.60    3.26
  -4  -4   7   84.07    3.24
   4  -4  -7   78.36    3.34
   4  -4  -7   73.72    7.11
  -4   4   7   68.07    6.98
  -4  -4   6   50.58    2.17
   4  -4  -6   48.46    2.25
  -4  -4   6   52.78    2.13
  -4  -4   6   52.87    2.26
   4  -4  -6   47.24    5.45
  -4   4   6   56.58    5.83
  -4   4   5   29.21    4.10
   4  -4  -5   33.31    4.28
   4  -4  -4   16.40    3.02
  -4   4   4   23.54    3.40
   4  -4  -4   21.60    0.97
  -4   4   3   13.47    2.53
   4  -4  -3   17.73    2.89
   4  -4  -3   16.99    0.80
  -4   4   2   84.16    6.07
   4  -4  -2   76.45    6.02
   4  -4  -2   73.97    2.97
  -4   4   1   31.51    3.40
   4  -4  -1   33.63    3.71
   4  -4  -1   29.47    1.30
   4  -4   0  138.43    8.27
   4  -4   0  120.41    4.73
   4  -4   1   36.58    1.57
  -4  -4  -2  119.99    7.07
   4  -4   2  126.05    4.92
  -4  -4  -3   38.66    3.74
   4  -4   3   40.48    1.74
  -4  -4  -4  109.78    7.72
   4  -4   4  120.91    4.76
  -4  -4  -5    0.98    1.11
   4  -4   5    0.74    0.22
  -4  -4  -6   66.05    2.63
  -4   4  -6   64.46    2.54
   4  -4   6   60.79    2.54
   4   4   6   57.80    2.56
  -4   4  -6   59.01    2.51
  -4   4  -6   65.41    2.54
  -4  -4  -6   63.83    2.64
   4  -4   7   10.75    0.63
   4   4   7   11.11    0.68
  -4  -4  -7   11.86    0.72
  -4   4  -7   11.90    0.64
  -4   4  -7   11.69    0.64
  -4   4  -8   90.83    3.63
   4  -4   8   90.30    3.75
  -4  -4  -8   93.34    3.71
   4  -4   8   95.21    3.63
   4   4   8   87.44    3.69
  -4  -4  -8   81.61    7.59
  -4   4  -8   89.07    3.63
   4  -4   9   34.27    1.38
   4   4   9   30.62    1.45
  -4   4  -9   29.09    1.37
  -4   4  -9   29.47    1.38
   4  -4   9   33.70    1.52
  -4  -4  -9   31.50    1.42
   4  -4  10    7.13    0.49
   4   4  10    6.32    0.49
   4   4  11   11.71    0.67
   4  -4  11   11.68    0.64
   4  -4  11   11.78    0.68
  -4   4 -11   12.49    0.64
   4   4  12    6.85    0.42
   4  -4  12    6.64    0.49
   4  -4  12    6.35    0.38
   4  -4  12    6.15    0.41
  -4   4 -12    6.26    0.38
   4  -4  13   10.84    0.57
   4   4  13   11.63    0.54
   4  -4  13   10.18    0.55
  -4  -5  13    1.36    0.20
  -4  -5  12   11.61    0.66
  -4   5  11   10.32    0.59
  -4  -5  11   10.13    0.53
  -4  -5  11   11.32    0.69
  -4  -5  10   24.86    1.25
  -4  -5  10   23.62    1.17
  -4   5  10   23.95    1.16
  -4  -5  10   24.12    1.08
  -4  -5  10   23.65    1.22
  -4  -5   9    1.75    0.31
  -4   5   9    1.90    0.34
  -4  -5   9    2.31    0.41
  -4  -5   9    1.86    0.27
  -4  -5   9    1.19    0.37
   4  -5  -9    2.15    0.35
  -4  -5   9    1.97    0.26
  -4  -5   8    8.77    0.67
  -4  -5   8    8.05    0.53
  -4  -5   8    8.12    0.59
  -4   5   8    8.99    0.62
   4  -5  -8    8.44    0.65
  -4  -5   8    9.30    0.54
  -4  -5   7    7.47    0.60
  -4  -5   7    7.25    0.48
  -4  -5   7    7.21    0.53
   4  -5  -7    7.45    0.61
  -4   5   7    7.97    2.31
   4  -5  -7    8.58    2.46
   4  -5  -6   57.68    6.28
  -4  -5   6   54.71    2.17
  -4  -5   6   51.53    2.20
  -4  -5   6   45.39    2.14
  -4  -5   6   52.45    2.28
  -4  -5   6   52.85    2.11
  -4  -5   6   51.42    2.31
  -4   5   6   52.53    2.25
   4  -5  -6   53.97    2.31
  -4   5   5   57.60    5.98
   4  -5  -5   59.75    6.35
  -4  -5   5   65.16    2.49
  -4  -5   5   64.03    2.58
  -4  -5   5   65.64    2.63
  -4  -5   5   56.69    2.58
  -4  -5   5   62.16    2.66
  -4  -5   5   62.67    2.70
  -4  -5   5   56.74    2.58
  -4   5   5   64.95    2.66
   4  -5  -5   67.06    2.73
   4  -5  -4   13.38    0.86
  -4  -5   4   15.47    0.87
  -4  -5   4   14.33    0.75
  -4  -5   4   15.88    0.81
   4  -5  -4   14.04    0.85
  -4  -5   4   13.96    0.79
  -4  -5   4   13.96    0.79
  -4   5   4   14.68    2.86
   4  -5  -4   11.63    2.68
   4  -5  -4   13.31    0.82
  -4   5   4   16.27    0.84
   4  -5  -3   29.83    1.48
  -4  -5   3   32.21    1.43
  -4  -5   3   29.53    1.44
  -4   5   3   25.95    3.72
   4  -5  -3   31.45    4.26
   4  -5  -3   33.26    1.53
  -4   5   3   32.09    1.44
   4  -5  -3   31.81    1.39
   4  -5  -2    5.77    0.42
  -4   5   2    5.91    1.67
   4  -5  -1   47.34    2.01
   4  -5   0   10.08    0.60
   4  -5   1   32.41    1.46
   4  -5   2   88.16    3.66
   4  -5   2   93.54    3.65
  -4  -5  -2   84.65    3.65
  -4  -5  -2   96.47    3.72
   4  -5   3   47.85    2.07
  -4  -5  -3   46.28    2.07
  -4  -5  -3   48.90    2.08
   4  -5   3   47.35    2.02
  -4  -5  -3   46.49    2.06
  -4  -5  -3   45.94    2.01
  -4   5  -3   46.50    1.93
   4  -5   3   45.59    1.93
   4  -5   3   45.95    2.03
  -4  -5  -3   48.22    2.05
  -4   5  -4   30.29    1.32
   4  -5   4   28.65    1.37
  -4  -5  -4   30.25    1.46
   4  -5   4   30.87    1.43
  -4  -5  -4   28.82    1.45
  -4   5  -4   31.55    1.35
   4  -5   4   30.11    1.46
   4  -5   4   31.65    1.32
  -4   5  -4   30.93    1.33
  -4   5  -5   64.25    2.73
  -4   5  -5   67.68    2.75
  -4   5  -5   70.59    2.73
  -4  -5  -5   65.97    2.87
   4  -5   5   68.83    2.87
   4  -5   5   73.80    2.75
  -4   5  -5   66.78    2.76
   4  -5   5   65.53    2.88
  -4  -5  -5   69.07    2.89
  -4   5  -6   14.53    0.74
   4  -5   6   13.88    0.77
  -4  -5  -6   13.75    0.80
   4  -5   6   16.04    0.86
  -4  -5  -6   14.88    0.85
   4  -5   6   13.50    0.74
  -4   5  -6   14.35    0.74
   4  -5   6   15.46    0.89
  -4  -5  -6   14.06    2.77
  -4  -5  -7   15.34    0.85
   4  -5   7   14.35    0.83
   4  -5   7   14.63    0.76
   4   5   7   12.39    0.75
  -4  -5  -7   12.98    0.77
   4  -5   7   16.39    0.89
  -4   5  -7   14.43    0.74
  -4   5  -7   14.67    0.74
   4  -5   8   11.79    0.63
   4   5   8   10.21    0.64
  -4  -5  -8   11.15    0.68
   4  -5   8   12.03    0.74
  -4  -5  -8   10.22    0.63
  -4  -5  -9   12.53    0.71
   4   5   9   12.70    0.73
   4  -5  10    2.32    0.28
   4   5  10    2.14    0.27
   4  -5  10    2.36    0.29
   4  -5  11    8.86    0.48
   4  -5  11    8.10    0.49
   4   5  11    8.08    0.48
   4  -5  11    9.05    0.57
  -4   5 -11    8.77    0.46
  -4  -5 -11    7.98    0.50
   4  -5  12    1.85    0.23
  -4   5 -12    1.62    0.15
  -4  -5 -12    1.52    0.17
   4  -5  12    1.98    0.17
   4  -6 -12    5.57    0.32
  -4  -6  12    5.06    0.31
   4  -6 -11    0.94    0.22
  -4   6  11    1.07    0.19
  -4  -6  11    1.01    0.15
  -4  -6  11    0.94    0.21
  -4  -6  11    1.04    0.25
  -4   6  10    6.66    0.46
  -4  -6  10    6.60    0.39
   4  -6 -10    6.94    0.50
  -4  -6  10    6.73    0.49
   4  -6  -9   10.92    0.70
  -4  -6   9   11.52    0.60
  -4  -6   9   11.41    0.70
  -4  -6   8    9.92    0.66
  -4  -6   8    9.81    0.70
   4  -6  -8   10.42    0.70
   4  -6  -8    9.56    0.65
  -4   6   7   51.54    2.14
  -4  -6   7   46.73    2.12
   4  -6  -7   43.45    2.08
  -4  -6   7   52.24    2.21
   4  -6  -7   49.45    2.17
  -4  -6   7   51.59    2.05
   4  -6  -7   45.94    2.15
  -4  -6   6   23.21    1.06
  -4   6   6   21.77    1.09
  -4  -6   6   17.66    1.02
   4  -6  -6   19.86    1.05
  -4  -6   6   19.20    0.92
  -4  -6   6   20.99    1.12
   4  -6  -6   18.94    1.10
  -4  -6   6   21.68    0.99
   4  -6  -6   21.11    1.12
   4  -6  -5   40.90    1.96
  -4  -6   5   37.50    1.85
  -4  -6   5   42.89    1.82
  -4  -6   5   44.20    1.74
   4  -6  -5   39.84    1.93
  -4  -6   5   40.28    1.84
  -4  -6   5   42.64    1.96
   4  -6  -5   39.09    1.88
  -4   6   5   40.63    1.89
  -4   6   5   39.41    4.73
   4  -6  -5   35.12    4.92
  -4  -6   4  162.85    6.53
   4  -6  -4  163.53    6.49
  -4  -6   4  165.18    6.33
   4  -6  -4  164.70    6.53
  -4  -6   4  164.02    6.40
  -4  -6   4  169.90    6.46
  -4  -6   4  147.83    6.43
  -4  -6   4  162.79    6.45
  -4   6   4  178.28    6.51
   4  -6  -4  177.32    6.60
   4  -6  -3    7.65    0.57
  -4  -6   3    6.22    0.41
  -4  -6   3    6.84    0.48
   4  -6  -3    7.18    0.57
  -4  -6   3    7.90    0.54
  -4  -6   3    6.16    0.54
   4  -6  -3    6.90    0.48
  -4  -6   3    6.45    0.45
   4  -6  -3    7.19    0.49
  -4   6   3    7.05    0.53
   4  -6  -3    8.06    0.65
  -4  -6   2    2.12    0.24
   4  -6  -2    1.96    0.34
  -4  -6   2    2.39    0.29
  -4  -6   2    2.40    0.33
   4  -6  -2    2.02    0.35
  -4   6   2    2.42    0.32
  -4  -6   2    2.25    0.28
  -4  -6   2    2.75    0.38
   4  -6  -2    2.62    0.30
   4  -6  -2    2.67    0.31
   4  -6  -2    3.04    0.44
   4  -6  -2    2.97    1.57
  -4  -6   1    0.31    0.23
   4  -6  -1    0.25    0.28
  -4  -6   1    0.51    0.27
   4  -6  -1    0.37    0.20
  -4  -6   1    0.63    0.21
  -4  -6   1    0.47    0.27
  -4   6   1    0.55    0.22
  -4  -6   1    0.54    0.19
   4  -6  -1    0.59    0.29
   4  -6  -1    0.55    0.22
  -4  -6   0   93.40    3.71
   4  -6   0   96.33    3.64
  -4  -6   0   93.53    3.76
   4  -6   0   88.62    3.71
   4  -6   0   93.88    3.73
  -4  -6   0   79.60    3.68
   4  -6   0   91.32    3.69
   4  -6   1   12.32    0.77
  -4  -6  -1   13.56    0.80
  -4  -6  -1   11.33    0.78
   4  -6   1   12.05    0.73
  -4  -6  -1   14.41    0.86
   4  -6   1   12.47    0.79
   4  -6   1   13.20    0.81
  -4  -6  -1   12.31    0.79
   4  -6   2   15.99    0.90
  -4  -6  -2   15.41    0.89
   4  -6   2   15.48    0.87
   4  -6   2   14.68    0.80
  -4  -6  -2   15.08    0.86
   4  -6   2   16.85    0.89
   4  -6   2   15.78    0.79
  -4  -6  -2   15.73    0.89
  -4  -6  -3    7.85    0.59
   4  -6   3    7.67    0.52
   4  -6   3    8.69    0.58
  -4  -6  -3    9.66    0.65
   4  -6   3    7.83    0.62
  -4   6  -3    8.10    0.51
  -4  -6  -3    7.36    0.57
   4  -6   3    8.89    0.52
   4  -6   3    9.28    0.62
  -4  -6  -4   73.06    3.04
  -4   6  -4   74.22    2.90
   4  -6   4   69.31    2.93
  -4   6  -4   73.31    2.91
   4  -6   4   75.32    3.05
  -4  -6  -4   64.77    2.92
  -4   6  -4   70.71    2.88
   4  -6   4   77.60    2.91
  -4  -6  -4   71.04    3.04
   4  -6   4   74.16    3.02
  -4   6  -5   37.09    1.60
   4  -6   5   42.99    1.62
  -4  -6  -5   39.07    1.76
  -4   6  -5   34.25    1.58
  -4  -6  -5   38.32    1.75
   4  -6   5   39.15    1.73
  -4  -6  -5   34.24    1.70
  -4   6  -5   39.27    1.59
   4  -6   5   37.80    1.74
  -4   6  -5   37.49    1.61
  -4   6  -6   24.63    1.12
   4  -6   6   25.26    1.25
  -4  -6  -6   26.54    1.26
   4  -6   6   25.92    1.17
   4  -6   6   23.12    1.22
   4  -6   6   26.20    1.24
   4  -6   6   24.90    1.16
  -4  -6  -6   23.23    1.20
  -4  -6  -6   27.24    1.27
  -4   6  -6   24.65    1.12
   4  -6   7   17.71    0.92
   4  -6   7   17.10    0.82
   4  -6   7   16.43    0.91
   4  -6   7   15.71    0.78
  -4  -6  -7   15.26    0.88
  -4  -6  -7   15.59    0.86
   4  -6   8    2.00    0.34
   4  -6   8    2.41    0.26
  -4  -6  -8    1.20    0.29
  -4  -6  -8    1.64    0.29
   4  -6   8    1.98    0.26
   4  -6   9   17.89    0.79
   4  -6   9   16.26    0.87
  -4  -6  -9   16.08    0.83
   4  -6   9   16.72    0.83
   4  -6   9   18.00    0.86
   4  -6   9   16.27    0.81
   4  -6  10    8.64    0.46
   4  -6  10    8.23    0.51
  -4  -6 -10    7.26    0.43
   4  -6  10    8.64    0.47
  -4   6 -10    8.09    0.42
   4  -6  11    2.23    0.22
   4  -6  11    2.70    0.20
  -4   7  11    0.77    0.10
  -4  -7  10    7.85    0.39
   4  -7 -10    8.13    0.43
   4  -7  -9   15.71    0.78
  -4   7   9   16.04    0.77
   4  -7  -8    2.50    0.31
  -4   7   8    2.30    0.30
  -4  -7   7   30.55    1.33
   4  -7  -7   32.51    1.44
  -4   7   7   31.21    1.42
  -4  -7   6    5.07    0.37
   4  -7  -6    4.46    0.43
  -4   7   6    4.71    0.42
   4  -7  -5   18.87    1.03
  -4  -7   5   18.21    0.93
  -4   7   5   19.35    1.01
  -4   7   4   19.95    0.99
  -4  -7   4   19.22    0.95
   4  -7  -4   18.10    0.90
   4  -7  -4   19.19    1.02
  -4  -7   4   19.80    0.93
  -4   7   3    1.87    0.30
   4  -7  -3    1.15    0.30
  -4  -7   3    1.19    0.27
  -4  -7   3    1.49    0.19
  -4  -7   3    1.43    0.24
  -4  -7   3    1.68    0.25
   4  -7  -3    1.71    0.25
   4  -7  -2    9.93    0.56
  -4  -7   2    9.54    0.56
  -4  -7   2    9.56    0.59
   4  -7  -2    9.47    0.61
  -4  -7   2    9.03    0.50
  -4  -7   2    8.86    0.54
   4  -7  -2    8.62    0.62
  -4   7   2    8.69    0.57
   4  -7  -1    0.27    0.21
   4  -7  -1   -0.27    0.30
  -4  -7   1   -0.02    0.20
  -4  -7   1    0.04    0.17
  -4  -7   1    0.30    0.18
   4  -7  -1    0.05    0.25
  -4  -7   1    0.15    0.20
   4  -7  -1    0.62    0.22
  -4  -7   0   27.51    1.29
   4  -7   0   29.06    1.32
  -4  -7   0   29.10    1.32
   4  -7   0   28.27    1.33
  -4  -7   0   24.11    1.20
   4  -7   0   27.56    1.34
  -4  -7  -1    8.66    0.59
   4  -7   1    9.89    0.63
   4  -7   1    9.25    0.64
   4  -7   1    8.39    0.56
   4  -7   1    8.62    0.63
  -4  -7  -1    9.29    0.61
  -4  -7  -2   35.93    1.25
  -4   7  -2   21.24    1.05
   4  -7   2   22.43    1.15
   4  -7   2   21.03    1.14
  -4  -7  -2   33.75    1.45
   4  -7   2   21.04    1.06
   4  -7   2   23.53    1.17
  -4  -7  -2   22.20    1.14
  -4   7  -3   41.34    1.70
   4  -7   3   41.65    1.71
   4  -7   3   40.01    1.80
  -4   7  -3   40.08    1.70
  -4   7  -3   39.24    1.69
  -4  -7  -3   41.75    1.80
  -4   7  -4   17.61    0.84
   4  -7   4   17.07    0.94
  -4   7  -4   15.82    0.82
   4  -7   4   17.92    0.95
  -4   7  -4   17.04    0.84
  -4  -7  -4   17.23    0.92
   4  -7   4   18.90    0.86
  -4   7  -4   18.98    0.86
   4  -7   5    9.89    0.62
   4  -7   5   11.16    0.68
   4  -7   5    9.36    0.61
  -4   7  -5   11.81    0.58
  -4  -7  -5   10.51    0.64
   4  -7   5   10.24    0.65
   4  -7   6    3.34    0.30
   4  -7   6    3.26    0.35
   4  -7   6    3.45    0.32
  -4  -7  -6    3.54    0.33
   4  -7   6    3.56    0.33
  -4  -7  -7   45.21    1.90
   4  -7   7   51.67    1.91
   4  -7   7   50.00    1.94
   4  -7   7   46.35    1.86
   4  -7   8    7.26    0.37
  -4  -7  -8    4.74    0.40
  -4   7  -9   10.51    0.47
   4   7  10    3.43    0.22
   4  -7  10    4.22    0.22
  -4   8   9    2.96    0.17
  -4   8   8   22.99    1.02
  -4  -8   8   25.76    1.00
  -4   8   7    3.01    0.26
  -4  -8   7    3.33    0.22
  -4   8   6    1.39    0.22
  -4  -8   6    1.38    0.18
  -4   8   5    3.94    0.32
  -4  -8   5    4.42    0.29
   4  -8  -5    3.95    0.34
  -4   8   4   13.17    0.67
  -4  -8   4   13.64    0.65
   4  -8  -4   13.66    0.71
  -4   8   3    9.58    0.58
   4  -8  -3   11.39    0.65
  -4  -8   2    0.33    0.18
   4  -8  -2    0.81    0.24
   4  -8  -1   -0.12    0.19
  -4  -8   1    0.11    0.17
   4  -8  -1   -0.11    0.21
  -4  -8   1   -0.38    0.21
  -4  -8   0   15.21    0.78
  -4   8   0   15.91    0.77
   4  -8   0   15.71    0.78
   4  -8   0   17.16    0.84
  -4  -8   0   17.33    0.80
  -4   8  -1   11.69    0.59
  -4  -8  -1   11.79    0.61
  -4   8  -1   11.59    0.59
  -4   8  -1   12.10    0.59
   4  -8   1   12.96    0.66
  -4  -8  -1   13.16    1.40
   4  -8   1   11.73    0.61
  -4  -8  -1   12.11    0.64
  -4   8  -2    2.88    0.25
   4  -8   2    3.38    0.27
  -4   8  -2    3.06    0.26
  -4  -8  -2    3.32    0.27
  -4   8  -2    2.63    0.24
  -4  -8  -2    3.44    0.31
  -4   8  -3    3.25    0.27
  -4   8  -3    2.72    0.24
   4  -8   3    3.68    0.26
   4  -8   3    2.84    0.31
  -4  -8  -3    3.26    0.31
  -4   8  -4   43.15    1.60
   4  -8   4   42.11    1.67
   4  -8   4   41.05    1.65
   4  -8   4   37.29    1.64
  -4  -8  -4   41.74    1.67
   4   8   5    0.44    0.15
   4  -8   5    0.65    0.15
  -4   8  -5    0.58    0.13
   4  -8   5    0.61    0.18
   4  -8   5    0.57    0.17
  -4  -8  -5    0.72    0.19
  -4  -8  -6   23.39    1.01
   4   8   6   19.73    0.94
   4  -8   6   24.79    0.97
   4  -8   6   20.62    0.92
   4  -8   6   24.37    0.96
  -4  -8  -6   22.64    0.97
   4   8   7    0.88    0.14
   4  -8   7    1.57    0.14
  -4  -8  -7    1.48    0.17
   4  -8   7    1.38    0.16
   4  -8   8    9.04    0.40
   4  -9  -5    1.85    0.13
  -4   9   5    2.43    0.16
   4  -9  -4   31.86    1.33
  -4   9   4   36.10    1.34
   4  -9  -3   13.52    0.60
  -4   9   3   14.02    0.60
  -4   9   2    9.00    0.41
   4  -9  -2    8.76    0.41
  -4   9   2    7.99    0.38
  -4   9   2    9.22    0.41
  -4   9   2    7.85    0.39
  -4   9   1    3.55    0.20
  -4   9   1    3.77    0.23
   4  -9  -1    3.43    0.22
  -4   9   1    2.91    0.19
  -4   9   0    1.42    0.15
   4  -9   0    1.37    0.15
  -4   9   0    1.82    0.18
   4  -9   1    5.69    0.27
   4  -9   1    4.60    0.30
  -4   9  -1    5.83    0.29
   4  -9   2    1.40    0.18
  -4   9  -2    1.46    0.15
   4  -9   3    2.93    0.21
  -4   9  -3    2.56    0.17
  -4  -9  -3    2.15    0.24
  -4  -9  -3    3.04    0.20
   4  -9   4    5.36    0.28
   4  -9   4    5.95    0.29
  -4  -9  -4    5.97    0.29
   4  -9   5    5.44    0.25
  -5   0  15    1.88    0.23
   5   0 -14    6.81    0.43
  -5   0  14    7.01    0.45
  -5   0  13    0.22    0.22
   5   0 -13    0.10    0.22
  -5   0  12    0.14    0.36
  -5   0  12    0.42    0.36
  -5   0  12    0.40    0.26
  -5   0  11    1.39    0.41
  -5   0  11    1.36    0.33
  -5   0  11    1.13    0.39
   5   0 -10  311.24   18.88
  -5   0  10  322.30   18.61
  -5   0  10  322.80   12.64
  -5   0  10  320.66   12.63
  -5   0  10  331.65   12.55
  -5   0   9  144.97    9.38
   5   0  -9  154.46   11.48
  -5   0   9  171.51   11.48
  -5   0   9  143.79    6.02
  -5   0   9  143.80    6.01
  -5   0   9  159.71    5.98
   5   0  -8   91.06    8.01
  -5   0   8   98.05    6.97
  -5   0   8  104.34    8.26
  -5   0   7   36.21    1.68
  -5   0   7   36.70    4.42
   5   0  -7   37.55    4.67
  -5   0   7   28.31    3.39
  -5   0   6   73.83    6.28
  -5   0   6   72.72    6.09
  -5   0   6   71.95    5.30
  -5   0   6   74.35    3.09
  -5   0   5  309.43   15.78
  -5   0   5  323.16   15.83
  -5   0   5  322.15   14.70
  -5   0   5  313.84   12.05
  -5   0   4   21.45    2.39
   5   0  -4   18.99    1.69
  -5   0   4   20.99    2.84
  -5   0   4   18.84    2.75
   5   0  -3    5.42    0.82
  -5   0   3    4.97    1.42
  -5   0   3    3.12    1.04
  -5   0   3    5.41    1.47
  -5   0   2    7.45    1.35
  -5   0   2    4.53    1.33
  -5   0   1   -0.60    0.95
  -5   0   0   57.41    4.34
  -5   0  -1  236.92   11.68
  -5   0  -2    1.53    0.90
  -5   0  -3  397.92   19.10
  -5   0  -3  404.10   18.58
  -5   0  -4  186.94   10.91
  -5   0  -4  186.73   10.40
  -5   0  -4  178.47    6.98
  -5   0  -5   78.14    6.77
  -5   0  -5   79.79    3.29
  -5   0  -6    1.70    1.37
  -5   0  -6    4.66    0.47
  -5   0  -7    2.42    1.79
  -5   0  -7    0.68    0.33
  -5   0  -8   71.54    3.04
   5   0   8   69.87    2.95
  -5   0  -8   69.07    2.87
  -5   0  -8   69.49    2.87
  -5   0  -8   66.85    2.86
  -5   0  -8   73.25    2.86
   5   0   8   69.24    2.96
  -5   0  -8   67.43    2.86
  -5   0  -8   70.04    7.50
  -5   0  -9   98.69    9.62
   5   0   9  102.24    9.19
  -5   0  -9  106.70    4.52
  -5   0  -9  106.12    4.33
  -5   0  -9  107.90    4.35
  -5   0  -9  109.66    4.36
   5   0   9  111.98    4.46
  -5   0  -9  106.15    4.33
   5   0   9  111.49    4.46
  -5   0 -10    8.90    0.78
   5   0  10    9.94    0.73
  -5   0 -10    9.48    0.63
   5   0  10    9.04    0.71
   5   0  10   10.84    0.67
  -5   0 -10    9.23    0.62
  -5   0 -10   10.23    0.67
  -5   0 -10    9.69    0.66
  -5   0 -11    5.49    0.61
  -5   0 -11    6.11    0.49
   5   0  11    6.47    0.59
   5   0  11    7.42    0.52
   5   0  11    6.59    0.59
  -5   0 -11    6.70    0.53
  -5   0 -11    6.26    0.53
  -5   0 -12   11.64    0.81
   5   0  12   12.19    0.69
   5   0  12   13.88    0.82
  -5   0 -12   12.12    0.73
  -5   0 -12   12.14    0.72
   5   0  12   13.42    0.81
   5   0  13    0.72    0.28
   5   0  13    0.64    0.27
  -5   0 -13    0.43    0.22
  -5   0 -13    0.44    0.21
   5   0  13    0.44    0.16
   5   0  14   21.94    0.99
   5   0  14   21.53    0.99
  -5  -1  15   12.64    0.56
  -5   1  15   14.08    0.61
  -5  -1  15   14.34    0.62
   5   1 -14    7.44    0.54
   5  -1 -14    7.15    0.54
  -5   1  14    7.53    0.52
  -5  -1  14    8.72    0.55
   5  -1 -14    8.15    0.49
  -5  -1  14    8.07    0.50
  -5   1  13    0.06    0.28
  -5  -1  13    0.62    0.30
  -5  -1  13    0.51    0.19
   5  -1 -13    0.44    0.25
  -5   1  13    0.43    0.18
  -5  -1  13    0.64    0.26
  -5  -1  12   32.71    1.50
   5  -1 -12   33.12    1.56
  -5   1  12   31.87    1.49
  -5  -1  12   33.96    1.58
  -5   1  11    3.19    0.50
  -5  -1  11    3.53    0.50
  -5   1  11    3.05    0.50
  -5  -1  11    3.51    0.50
  -5  -1  11    2.98    0.38
  -5   1  11    3.39    0.39
  -5  -1  11    3.30    0.44
   5  -1 -11    2.97    0.42
  -5   1  10    3.41    0.51
  -5  -1  10    2.21    0.46
  -5   1  10    2.64    0.47
  -5  -1  10    2.24    0.45
   5   1 -10    1.09    1.43
   5  -1 -10    1.10    1.31
  -5   1  10    2.84    0.37
  -5   1  10    3.19    1.42
  -5  -1  10    4.04    1.87
  -5   1  10    2.56    1.81
  -5  -1  10    2.66    0.37
  -5  -1  10    3.51    0.43
   5  -1  -9  313.32   18.70
   5   1  -9  339.91   19.10
  -5  -1   9  344.81   12.99
  -5   1   9  331.28   12.93
  -5   1   9  350.71   17.90
  -5  -1   9  335.33   12.81
  -5  -1   9  348.99   12.97
  -5   1   9  350.23   18.97
  -5  -1   9  364.78   19.06
  -5   1   9  335.66   13.05
  -5  -1   9  327.27   13.03
  -5   1   9  345.64   13.05
  -5  -1   9  324.92   13.02
   5   1  -8   10.87    2.67
   5  -1  -8    9.53    2.59
  -5   1   8   10.76    2.58
  -5  -1   8   11.36    2.64
  -5   1   8    6.67    2.05
   5  -1  -7    5.20    1.92
   5   1  -7    7.17    2.26
  -5  -1   7    3.77    1.07
  -5  -1   7    4.08    1.78
   5  -1  -7    3.35    1.21
  -5   1   7    3.78    1.66
  -5   1   7    4.18    1.82
  -5   1   7    4.93    0.50
  -5  -1   7    4.54    0.47
  -5   1   6   30.64    3.93
  -5  -1   6   26.28    3.49
  -5   1   6   28.36    3.80
  -5  -1   6   30.49    3.83
   5  -1  -6   25.28    2.91
  -5  -1   6   28.10    2.76
  -5   1   6   30.24    3.52
  -5   1   6   30.98    1.44
  -5  -1   6   29.57    1.42
  -5   1   5  226.67   12.22
  -5  -1   5  218.09   11.97
  -5   1   5  222.82   12.32
  -5  -1   5  215.66   12.12
   5  -1  -5  216.62   10.81
  -5  -1   5  215.86   10.46
  -5   1   5  213.49   11.56
  -5   1   5  222.45    8.60
  -5  -1   5  224.25    8.60
  -5  -1   4  165.37    8.13
  -5   1   4  161.41    9.10
   5  -1  -4  161.81    8.31
  -5   1   4  164.79    9.58
  -5  -1   4  162.36    9.46
  -5  -1   4  164.11    9.49
  -5   1   4  180.37    9.73
  -5   1   3   95.00    6.09
   5  -1  -3   99.22    5.52
  -5   1   3   97.04    6.46
  -5  -1   3  104.20    6.55
  -5   1   3  107.33    6.62
  -5  -1   3   93.29    6.31
  -5   1   2  113.34    6.63
   5  -1  -2  112.15    5.95
  -5   1   2  109.50    6.72
  -5  -1   2  104.71    6.65
  -5  -1   2  116.52    6.87
  -5   1   2  118.30    6.96
  -5  -1   1   37.91    3.43
  -5   1   1   42.43    3.63
  -5   1   0  194.97   10.14
  -5  -1   0  205.98   10.28
  -5   1  -1 1090.11   44.19
  -5  -1  -1 1102.02   44.16
  -5   1  -2  596.73   25.54
  -5  -1  -2  591.66   25.60
  -5   1  -3   42.58    4.02
  -5  -1  -3   45.72    4.12
  -5   1  -4   -0.28    1.08
  -5  -1  -4    1.39    1.19
  -5   1  -4    0.33    1.11
  -5  -1  -4    0.32    1.09
  -5   1  -4    0.50    0.24
  -5  -1  -4    0.73    0.25
  -5   1  -5   11.29    2.64
  -5  -1  -5   14.43    2.93
  -5   1  -5   13.91    2.62
  -5  -1  -5   13.02    2.46
  -5   1  -5   16.89    0.90
  -5  -1  -5   14.39    0.86
  -5   1  -6   71.51    6.96
  -5  -1  -6   84.49    7.32
  -5   1  -6   84.07    3.42
  -5  -1  -6   80.31    3.41
  -5   1  -7    1.97    1.58
  -5  -1  -7    3.83    1.99
  -5   1  -7    3.26    0.46
  -5  -1  -7    2.89    0.43
  -5   1  -8    1.53    0.29
  -5   1  -8    1.74    0.40
  -5  -1  -8    1.21    0.37
  -5   1  -8    1.66    1.56
  -5  -1  -8    0.53    1.28
  -5  -1  -8    1.37    0.27
   5   1   8    1.90    0.36
   5  -1   8    1.76    0.35
  -5  -1  -8    2.00    0.32
  -5   1  -8    1.80    0.30
   5   1   8    1.78    0.37
   5  -1   8    2.15    0.37
  -5   1  -8    1.73    0.28
  -5  -1  -8    1.47    0.30
  -5   1  -8    1.98    0.31
  -5  -1  -9   58.67    2.48
  -5   1  -9   58.28    2.45
  -5  -1  -9   58.17    2.48
  -5   1  -9   56.56    2.44
   5  -1   9   58.00    2.55
   5   1   9   60.52    2.56
  -5   1  -9   54.82    6.84
  -5  -1  -9   51.10    6.50
   5   1   9   59.23    2.54
   5  -1   9   59.56    2.55
  -5   1  -9   58.93    2.63
  -5  -1  -9   55.17    2.58
  -5  -1  -9   57.93    2.46
  -5   1  -9   56.46    2.42
  -5  -1  -9   56.01    2.43
  -5  -1  -9   55.75    2.45
  -5   1  -9   58.31    2.43
  -5   1  -9   58.62    2.43
   5   1   9   51.30    6.41
   5  -1   9   50.79    6.29
  -5   1 -10    3.66    0.52
  -5  -1 -10    2.66    0.47
   5   1  10    3.18    0.45
   5  -1  10    3.32    0.45
  -5   1 -10    3.00    0.37
  -5   1 -10    3.37    0.37
  -5   1 -10    3.82    0.39
  -5  -1 -10    3.46    0.42
  -5   1 -10    3.55    0.40
  -5   1 -10    3.76    0.41
  -5  -1 -10    3.46    0.43
   5  -1  10    4.53    0.49
   5   1  10    2.70    0.44
   5  -1  11    3.56    0.46
   5   1  11    4.36    0.48
   5   1  11    4.86    0.42
   5   1  11    4.26    0.49
   5  -1  11    4.35    0.50
  -5   1 -11    4.26    0.41
   5  -1  11    3.73    0.36
  -5  -1 -11    4.29    0.46
  -5   1 -11    4.39    0.43
  -5   1 -11    4.24    0.42
  -5  -1 -11    4.21    0.45
  -5   1 -11    3.65    0.52
  -5  -1 -11    3.23    0.48
   5   1  12   24.07    1.17
   5  -1  12   21.90    1.14
   5  -1  12   21.45    1.03
   5   1  12   24.01    1.09
   5   1  12   22.45    1.16
   5  -1  12   22.90    1.16
  -5   1 -12   22.39    1.06
  -5   1 -12   21.51    1.19
  -5  -1 -12   19.94    1.16
  -5  -1 -12   21.97    1.10
  -5   1 -12   21.69    1.07
  -5   1 -12   22.30    1.08
  -5  -1 -12   21.77    1.10
  -5   1 -13    8.83    0.62
  -5  -1 -13    8.89    0.61
   5  -1  13    9.63    0.61
   5   1  13   10.24    0.62
   5   1  13   10.53    0.55
   5   1  13    9.55    0.60
   5  -1  13    9.84    0.60
  -5   1 -13    8.99    0.53
  -5   1 -13    8.93    0.53
   5   1  14    7.27    0.38
   5   1  14    7.08    0.43
   5  -1  14    7.37    0.43
   5  -1  14    8.02    0.45
   5   1  14    7.32    0.43
   5  -2 -15    9.73    0.47
  -5   2  15    9.82    0.47
   5   2 -14   20.81    1.11
  -5   2  14   25.26    1.12
  -5  -2  14   26.72    1.13
   5  -2 -14   25.80    1.11
  -5  -2  14   22.43    1.04
  -5  -2  14   27.17    1.14
  -5   2  13    9.32    0.60
  -5  -2  13    8.39    0.59
   5  -2 -13    8.15    0.58
  -5  -2  13    8.99    0.55
  -5  -2  13    8.50    0.58
  -5   2  12   20.01    1.06
  -5  -2  12   18.21    1.03
  -5  -2  12   19.18    1.01
  -5  -2  12   18.64    1.04
   5  -2 -12   18.29    1.03
  -5  -2  11   23.08    1.16
  -5  -2  11   24.55    1.25
  -5  -2  11   22.71    1.21
   5  -2 -11   23.23    1.24
  -5  -2  10    8.29    0.50
   5  -2 -10    9.01    0.67
  -5   2  10    7.66    0.67
  -5  -2  10    6.97    0.66
  -5  -2  10    8.72    0.61
  -5  -2  10    7.61    0.57
  -5   2  10    4.89    1.98
  -5  -2  10    9.19    2.55
  -5   2  10   10.37    2.52
  -5   2  10    7.35    0.65
  -5  -2  10    7.47    0.65
  -5  -2  10    8.73    0.67
   5   2 -10    5.21    2.17
   5  -2 -10    3.13    1.70
  -5  -2  10    8.60    0.65
  -5   2   9   13.10    3.01
  -5  -2   9   15.52    3.13
  -5   2   9   14.92    3.05
  -5  -2   9   13.64    0.90
  -5   2   9   14.67    0.92
   5  -2  -9   15.33    0.91
  -5   2   9   14.01    0.91
  -5  -2   9   13.79    0.91
  -5  -2   9   15.01    0.89
  -5  -2   9   15.17    0.74
   5  -2  -9   12.76    3.06
   5   2  -9   14.22    3.14
  -5   2   9   14.37    0.76
  -5  -2   9   13.75    0.84
  -5  -2   8   15.09    0.73
  -5  -2   8   15.68    0.86
  -5   2   8   13.71    0.88
  -5  -2   8   13.06    0.86
  -5   2   8   12.69    0.86
   5  -2  -8   13.54    2.56
  -5   2   8   16.30    3.19
  -5  -2   8   16.19    3.09
  -5   2   8   11.88    2.75
  -5  -2   8   13.59    0.87
   5  -2  -8   14.90    0.88
  -5  -2   8   16.05    0.89
   5   2  -8   16.06    3.24
   5  -2  -8   13.39    2.91
  -5   2   7   49.73    5.24
  -5  -2   7   48.42    5.07
   5  -2  -7   44.38    4.58
  -5   2   7   49.26    5.19
   5   2  -7   43.96    5.08
   5  -2  -7   54.33    5.50
  -5   2   6    6.86    0.54
  -5  -2   6    6.63    0.53
  -5   2   6    5.38    1.70
  -5  -2   6    4.55    1.57
  -5   2   6    8.05    2.04
   5  -2  -6    7.74    1.79
   5  -2  -6    6.29    1.77
  -5   2   5   97.21    7.08
  -5  -2   5   96.68    6.98
  -5   2   5  103.65    4.11
  -5  -2   5  101.52    4.10
  -5   2   5  105.52    7.33
   5  -2  -5   96.18    6.65
  -5   2   5  105.81    7.46
  -5  -2   5  101.26    7.28
   5  -2  -4  687.39   28.44
  -5   2   4  657.84   29.03
  -5  -2   4  630.73   28.79
  -5   2   4  712.30   29.07
  -5  -2   4  658.49   28.73
  -5   2   3    1.22    1.05
  -5  -2   3    1.66    0.99
  -5   2   3    3.62    1.26
  -5  -2   3    3.86    1.29
   5  -2  -3    2.43    1.04
  -5   2   2    9.79    1.80
  -5  -2   2    7.36    1.62
  -5   2   2   11.14    1.99
   5  -2  -2   10.99    1.79
  -5   2   1   38.28    3.51
  -5  -2   1   32.47    3.25
   5  -2  -1   44.19    3.54
  -5   2   1   42.64    3.74
  -5   2   0   23.99    2.73
  -5  -2   0   21.59    2.58
  -5   2  -1  153.61    8.78
  -5  -2  -1  169.12    8.90
  -5   2  -2   95.87    6.36
  -5  -2  -2   99.95    6.41
  -5   2  -3   11.58    2.13
  -5  -2  -3   11.25    2.08
  -5   2  -4   18.58    2.87
  -5  -2  -4   17.75    2.86
  -5  -2  -4   21.42    1.04
  -5   2  -4   20.05    1.03
  -5  -2  -5   20.50    3.16
  -5   2  -5   20.33    3.47
  -5  -2  -5   22.05    3.52
  -5   2  -5   26.92    3.49
  -5   2  -5   23.52    1.18
  -5  -2  -5   23.77    1.19
  -5  -2  -6   41.94    5.10
  -5   2  -6   44.78    5.36
  -5   2  -6   43.64    4.93
  -5  -2  -6   42.11    4.75
  -5   2  -6   46.21    2.10
  -5  -2  -6   47.90    2.09
  -5   2  -7   19.15    3.49
  -5  -2  -7   17.49    3.29
  -5   2  -7   26.32    4.25
  -5  -2  -7   17.52    3.45
  -5   2  -7   20.90    1.16
  -5  -2  -7   22.43    1.17
   5   2   7   22.85    1.12
   5  -2   7   21.51    1.10
  -5  -2  -7   20.17    1.05
  -5  -2  -7   20.57    1.02
  -5  -2  -7   20.71    1.06
  -5  -2  -7   21.64    1.07
  -5   2  -7   20.31    1.01
   5   2   7   22.39    1.12
   5  -2   7   21.50    1.10
  -5  -2  -7   21.48    1.07
  -5   2  -7   20.52    1.01
   5  -2   7   19.59    1.07
  -5   2  -7   21.78    1.03
  -5   2  -8   -0.47    1.32
  -5  -2  -8    0.45    1.26
  -5   2  -8   -0.55    1.01
  -5  -2  -8    2.07    1.75
  -5  -2  -8    0.64    0.28
  -5   2  -8    0.63    0.24
   5  -2   8    0.52    0.31
   5   2   8    0.27    0.27
  -5   2  -8    0.68    0.25
  -5  -2  -8    0.90    0.29
   5   2   8    0.47    1.32
   5  -2   8    0.47    1.01
   5  -2   8    0.66    0.29
   5   2   8    0.67    0.29
   5  -2   8    0.49    0.30
  -5   2  -8    0.76    0.24
  -5  -2  -8    0.63    0.24
   5   2   8    0.75    0.24
  -5   2  -8    0.99    0.35
  -5  -2  -8    0.88    0.34
  -5   2  -9   23.06    1.10
  -5   2  -9   22.79    1.27
  -5  -2  -9   20.56    1.22
  -5   2  -9   21.81    3.94
  -5  -2  -9   26.27    4.12
  -5   2  -9   20.28    4.05
  -5  -2  -9   20.78    3.96
  -5   2  -9   22.03    1.08
   5   2   9   22.78    1.20
   5  -2   9   22.35    1.20
  -5   2  -9   22.74    1.11
  -5   2  -9   22.60    1.11
   5   2   9   22.89    1.15
   5   2   9   14.71    3.25
   5  -2   9   16.28    3.52
   5   2   9   22.62    1.19
   5  -2   9   22.60    1.20
  -5   2 -10   23.44    1.16
  -5   2 -10   24.23    1.16
  -5   2 -10   26.76    1.21
   5   2  10   23.97    1.22
   5   2  10   23.36    1.28
   5  -2  10   26.39    1.30
  -5   2 -10   24.07    1.35
  -5  -2 -10   23.34    1.31
   5   2  10   25.28    1.29
   5  -2  10   25.27    1.29
  -5   2 -10   25.53    1.20
  -5   2 -10   25.99    1.21
   5  -2  11   31.99    1.46
  -5   2 -11   35.28    1.51
   5   2  11   35.06    1.54
   5   2  11   33.14    1.58
   5  -2  11   34.04    1.59
  -5   2 -11   30.02    1.61
  -5  -2 -11   29.99    1.59
   5   2  11   32.51    1.57
   5  -2  11   35.84    1.59
  -5  -2 -11   33.55    1.56
  -5  -2 -11   33.40    1.56
  -5   2 -11   33.25    1.50
  -5   2 -11   34.23    1.50
  -5   2 -12   13.57    0.72
  -5   2 -12   13.73    0.72
   5   2  12   14.97    0.81
   5  -2  12   13.75    0.79
  -5   2 -12   12.99    0.81
  -5  -2 -12   11.97    0.78
  -5   2 -12   14.63    0.73
   5  -2  12   14.18    0.79
   5   2  12   14.48    0.80
  -5   2 -13    3.63    0.28
  -5   2 -13    3.56    0.27
   5  -2  13    3.94    0.34
   5   2  13    3.80    0.35
  -5   2 -13    4.24    0.31
  -5   2 -13    3.54    0.36
   5   2  13    3.97    0.35
   5  -2  13    4.26    0.35
   5   2  14    2.26    0.17
   5  -2  14    1.58    0.15
   5   2  14    1.66    0.16
   5   2  14    1.61    0.16
   5  -3 -14   17.78    0.78
  -5  -3  14   14.98    0.73
   5   3 -13    1.45    0.25
  -5  -3  13    2.13    0.28
  -5   3  13    1.69    0.24
   5  -3 -13    2.07    0.31
  -5  -3  12    0.22    0.23
   5  -3 -12    0.10    0.27
  -5   3  12    0.17    0.22
  -5  -3  12    0.23    0.25
  -5  -3  11    8.80    0.65
  -5  -3  11    8.80    0.63
  -5  -3  11    8.80    0.66
   5  -3 -11    8.47    0.67
  -5   3  11    8.18    0.61
  -5  -3  11    9.07    0.63
  -5  -3  11    8.78    0.51
  -5  -3  10   42.73    1.80
   5  -3 -10   43.04    2.00
  -5   3  10   40.79    1.93
  -5  -3  10   43.49    1.96
  -5  -3  10   44.30    1.97
  -5  -3  10   40.93    1.96
  -5  -3  10   45.14    1.99
  -5   3  10   42.75    1.85
  -5  -3   9   46.55    5.49
  -5  -3   9   54.66    2.41
  -5  -3   9   57.15    2.41
  -5  -3   9   52.14    2.39
   5  -3  -9   55.35    5.79
  -5   3   9   53.53    6.13
  -5  -3   9   56.31    2.24
   5  -3  -9   56.23    2.44
  -5   3   9   52.64    2.37
  -5  -3   9   53.15    2.38
   5   3  -9   50.91    5.79
   5  -3  -9   49.55    5.67
  -5   3   9   52.49    2.29
  -5  -3   8   74.52    7.01
  -5   3   8   89.51    7.57
   5  -3  -8   83.67    7.31
  -5   3   8  104.10    8.39
  -5  -3   8   91.42    3.46
   5  -3  -8   87.26    3.64
  -5  -3   8   83.94    3.57
  -5  -3   8   88.01    3.61
  -5  -3   8   85.44    3.55
  -5  -3   8   90.74    3.63
   5   3  -8   74.46    7.11
   5  -3  -8   83.86    7.41
  -5  -3   8   87.85    3.63
  -5   3   8   81.97    3.51
   5  -3  -7   20.41    1.10
  -5  -3   7   22.43    1.01
  -5   3   7   19.56    1.00
  -5   3   7   16.75    3.06
  -5  -3   7   15.87    2.98
   5  -3  -7   21.50    3.43
  -5  -3   7   20.15    1.08
   5   3  -7   19.16    3.41
   5  -3  -7   15.58    3.08
  -5  -3   7   18.87    1.04
  -5   3   6    7.42    2.06
  -5  -3   6    7.05    1.92
   5  -3  -6    6.29    1.88
   5  -3  -6   10.47    2.30
   5   3  -6    5.45    1.76
  -5   3   5   86.38    3.46
  -5  -3   5   82.58    3.44
  -5   3   5   94.20    7.15
   5  -3  -5   95.04    6.97
   5  -3  -5   78.12    6.30
  -5   3   5   89.35    6.48
  -5  -3   5   90.11    6.46
  -5  -3   4   61.77    2.53
  -5   3   4   58.87    5.43
   5  -3  -4   60.82    5.29
  -5   3   4   59.36    5.11
  -5  -3   4   58.62    4.96
  -5   3   4   60.92    4.94
  -5  -3   4   55.64    4.78
  -5   3   3  105.52    7.09
   5  -3  -3  105.88    6.90
  -5   3   3   80.95    6.15
  -5  -3   3   90.38    6.22
  -5   3   2   69.15    5.46
   5  -3  -2   71.48    5.36
  -5   3   2   63.43    4.92
  -5  -3   2   63.52    4.83
  -5   3   1   73.22    5.49
   5  -3  -1   69.86    5.26
  -5   3   1   60.77    4.81
  -5  -3   1   66.23    4.85
  -5  -3   0   25.54    2.87
  -5   3   0   23.56    2.82
   5  -3   1  209.06    8.06
  -5   3  -1  228.24   11.01
  -5  -3  -1  232.68   11.01
   5  -3   2   14.56    0.72
  -5  -3  -2   17.02    2.36
  -5  -3  -3    3.11    0.32
  -5   3  -3    1.77    0.98
  -5  -3  -3    4.03    1.32
  -5   3  -4   55.56    2.41
  -5  -3  -4   59.67    2.43
  -5   3  -4   54.62    4.99
  -5  -3  -4   60.11    5.19
  -5  -3  -5   80.93    3.25
  -5   3  -5   76.79    3.24
  -5   3  -5   72.84    6.26
  -5  -3  -5   76.56    6.33
  -5   3  -6    6.95    2.08
  -5  -3  -6    4.79    0.44
  -5  -3  -6    4.66    0.43
  -5   3  -6    5.54    0.40
   5   3   6    5.45    0.42
   5  -3   6    5.17    0.47
  -5   3  -6    5.19    0.40
  -5   3  -6    5.20    0.40
  -5   3  -6    5.10    0.49
  -5  -3  -6    5.74    0.49
   5  -3   7    3.59    0.41
  -5   3  -7    4.41    0.38
   5  -3   7    4.96    0.48
   5   3   7    3.62    1.73
   5  -3   7    3.30    1.59
  -5   3  -7    3.75    0.47
  -5  -3  -7    3.92    0.47
   5  -3   7    3.58    0.41
  -5   3  -7    4.51    0.38
  -5  -3  -7    4.21    0.43
  -5  -3  -7    4.34    0.43
   5   3   7    4.40    0.40
  -5   3  -7    2.83    1.51
  -5  -3  -7    3.91    1.83
  -5   3  -7    3.93    0.37
   5   3   8    4.06    0.40
  -5  -3  -8    3.48    0.43
  -5  -3  -8    4.49    0.45
  -5   3  -8    4.02    0.38
   5  -3   8    3.48    0.43
  -5   3  -8    3.99    0.38
   5  -3   8    0.87    1.15
  -5   3  -8    3.47    0.46
  -5  -3  -8    3.08    0.43
  -5   3  -8    3.04    1.80
  -5  -3  -8    2.07    1.47
   5   3   8    3.36    0.41
   5  -3   8    3.17    0.41
   5   3   8    3.38    0.42
   5  -3   8    2.97    0.41
  -5   3  -8    4.06    0.38
  -5   3  -9   10.26    0.59
   5  -3   9    9.94    0.68
  -5   3  -9    9.53    0.58
  -5  -3  -9    9.42    0.61
   5   3   9    9.77    0.64
  -5   3  -9    9.14    0.71
  -5  -3  -9    9.48    0.69
   5   3   9    9.33    0.65
   5  -3   9    8.74    0.64
   5   3   9    9.21    0.65
   5  -3   9   10.07    0.66
  -5   3  -9    9.03    0.60
  -5  -3  -9    9.31    0.67
  -5   3  -9    9.95    0.61
  -5  -3  -9    9.61    0.67
   5   3  10   15.90    0.85
   5  -3  10   14.48    0.77
  -5   3 -10   15.61    0.92
  -5  -3 -10   14.34    0.88
   5  -3  10   14.66    0.86
   5   3  10   13.58    0.83
  -5   3 -10   17.24    0.83
   5   3  10   13.36    0.83
   5  -3  10   14.88    0.86
  -5   3 -10   14.71    0.79
  -5  -3 -10   15.89    0.88
  -5  -3 -10   14.88    0.87
  -5   3 -10   15.01    0.80
   5   3  11   10.47    0.61
   5  -3  11    9.16    0.51
   5   3  11    7.47    0.57
  -5   3 -11    9.87    0.57
  -5   3 -11    7.76    0.61
  -5   3 -11    9.14    0.55
  -5   3 -11    8.96    0.54
   5   3  11    8.53    0.58
   5   3  12    8.92    0.50
  -5   3 -12    7.36    0.50
   5   3  12    6.65    0.46
  -5   3 -12    7.54    0.43
  -5   3 -12    7.15    0.43
  -5   3 -12    8.36    0.47
   5   3  12    6.97    0.47
   5  -3  13    2.31    0.24
  -5   3 -13    2.08    0.21
   5   3  13    2.95    0.24
   5  -3  13    2.51    0.28
  -5  -4  14    9.54    0.44
   5  -4 -14    9.39    0.45
  -5  -4  14    8.47    0.43
   5  -4 -13    3.18    0.31
  -5  -4  13    2.97    0.29
  -5  -4  13    3.16    0.30
  -5  -4  12    6.07    0.46
  -5  -4  12    6.27    0.47
  -5  -4  12    5.95    0.47
   5  -4 -12    6.16    0.49
   5  -4 -11   46.26    2.00
  -5  -4  11   44.13    1.96
  -5  -4  11   46.04    1.99
  -5  -4  11   45.55    1.83
  -5  -4  11   44.92    1.96
  -5   4  11   40.21    1.85
   5  -4 -11   43.82    1.94
   5  -4 -10   30.38    1.52
  -5  -4  10   28.48    1.48
  -5  -4  10   30.74    1.51
  -5  -4  10   30.62    1.48
  -5   4  10   29.55    1.40
   5  -4 -10   32.15    1.50
  -5  -4  10   32.56    1.36
  -5  -4   9   59.18    2.34
  -5   4   9   55.85    2.41
   5  -4  -9   57.41    2.53
  -5  -4   9   53.74    2.46
  -5  -4   9   56.18    2.51
  -5  -4   8   80.86    3.36
  -5  -4   8   75.84    3.29
   5  -4  -8   77.13    3.36
  -5   4   8   71.42    7.40
   5  -4  -8   77.18    7.25
  -5   4   8   80.96    3.27
  -5  -4   8   81.67    3.36
  -5   4   7    5.15    0.46
  -5  -4   7    5.34    0.54
  -5  -4   7    6.24    0.42
   5  -4  -7    6.11    2.04
   5  -4  -7    6.36    0.57
  -5  -4   7    5.26    0.48
  -5  -4   7    5.85    0.52
  -5  -4   7    4.97    0.40
  -5   4   6   12.67    0.74
  -5   4   6   11.51    2.83
   5  -4  -6   16.60    3.14
  -5  -4   6   12.74    0.80
  -5  -4   6   11.10    0.72
  -5  -4   6   13.34    0.67
  -5  -4   6   12.54    0.78
   5  -4  -6   12.12    0.80
   5  -4  -5   10.61    0.71
   5  -4  -5    9.17    0.67
  -5   4   5    7.35    2.25
   5  -4  -5   12.09    2.66
  -5  -4   5   10.02    0.56
   5  -4  -4   17.11    0.80
  -5   4   4   17.59    3.09
   5  -4  -4   17.92    3.14
   5  -4  -3   91.88    3.64
  -5   4   3  110.45    7.64
   5  -4  -3  100.91    7.41
   5  -4  -2   15.06    0.75
  -5   4   2   19.38    2.97
   5  -4  -2   17.97    2.93
   5  -4  -1   93.47    3.74
  -5   4   1  106.96    7.18
   5  -4  -1  117.34    7.69
   5  -4   0  143.54    5.57
   5  -4   1   12.09    0.65
   5  -4   2   52.15    2.18
   5  -4   3   89.68    3.61
   5  -4   4   39.04    1.76
  -5   4  -4   40.90    1.71
  -5   4  -4   40.75    1.70
  -5   4  -5   63.99    2.49
  -5   4  -5   60.58    2.44
  -5   4  -5   62.38    2.49
   5  -4   5   60.94    2.61
   5  -4   5   59.84    2.56
   5  -4   5   60.22    2.55
  -5  -4  -5   60.12    2.57
  -5  -4  -5   55.30    5.35
  -5   4  -5   57.95    2.46
  -5  -4  -6   44.92    4.94
   5   4   6   42.18    1.99
   5  -4   6   43.62    1.96
  -5  -4  -6   48.86    2.09
   5  -4   6   48.78    2.08
  -5   4  -6   48.03    1.98
  -5  -4  -6   48.34    2.07
   5  -4   6   50.03    2.13
  -5   4  -6   48.62    2.00
  -5   4  -6   48.88    2.00
   5  -4   7   62.65    2.57
   5   4   7   58.61    2.62
  -5  -4  -7   63.65    2.68
   5  -4   7   63.27    2.68
  -5   4  -7   61.93    2.58
  -5   4  -7   66.16    2.61
   5  -4   7   67.20    2.74
  -5   4  -7   63.61    2.60
  -5  -4  -7   58.78    6.01
  -5   4  -8   36.65    1.60
  -5   4  -8   34.27    1.56
  -5   4  -8   36.89    1.60
   5  -4   8   37.14    1.71
  -5  -4  -8   38.54    1.67
   5  -4   8   37.34    1.69
   5  -4   8   37.04    1.55
   5   4   8   34.03    1.62
   5  -4   9    7.86    0.60
  -5  -4  -9    7.36    0.52
   5  -4   9    8.31    0.56
   5   4   9    7.41    0.52
  -5   4  -9    6.62    0.48
  -5   4  -9    7.27    0.49
   5  -4  10    6.75    0.48
  -5   4 -10    6.02    0.43
  -5   4 -10    6.67    0.44
   5  -4  10    6.37    0.45
   5   4  10    6.53    0.47
  -5   4 -11   12.20    0.63
  -5   4 -11   12.35    0.63
  -5   4 -11   14.46    0.69
   5  -4  11   13.75    0.66
   5   4  11   14.32    0.71
  -5   4 -12    6.82    0.38
   5  -4  12    6.07    0.34
  -5  -4 -13    8.96    0.45
   5  -4  13    9.57    0.47
   5  -4  13   11.01    0.50
   5   4  13   10.70    0.46
  -5  -5  13    1.59    0.17
   5  -5 -13    1.55    0.17
   5  -5 -12    0.25    0.20
  -5  -5  11    6.80    0.51
  -5   5  11    5.75    0.41
  -5  -5  11    6.96    0.39
   5  -5 -11    6.67    0.51
   5  -5 -10    8.71    0.64
  -5  -5  10    9.38    0.65
  -5  -5  10    7.99    0.61
  -5   5  10    9.00    0.56
  -5  -5  10    7.91    0.56
  -5  -5  10    8.75    0.49
   5  -5 -10    9.72    0.61
   5  -5  -9   58.86    2.54
  -5  -5   9   58.60    2.54
  -5  -5   9   58.17    2.52
  -5   5   9   59.06    2.46
  -5  -5   9   53.86    2.44
  -5  -5   9   60.43    2.37
   5  -5  -9   56.18    2.50
  -5  -5   8   48.61    2.22
  -5   5   8   52.68    2.16
  -5  -5   8   47.24    2.12
  -5  -5   8   50.97    2.20
   5  -5  -8   46.07    2.19
   5  -5  -8   49.35    2.23
  -5  -5   7   21.31    1.01
   5  -5  -7   21.56    1.18
  -5  -5   7   26.96    1.14
  -5  -5   7   20.56    1.12
  -5  -5   7   18.63    1.05
   5  -5  -7   20.44    1.15
  -5   5   7   22.29    3.87
   5  -5  -7   18.99    3.55
   5  -5  -6   16.60    3.34
  -5   5   6   15.19    3.15
  -5  -5   6   14.79    0.72
  -5  -5   6   13.64    0.77
   5  -5  -6   13.00    0.85
  -5  -5   6   10.18    0.71
  -5  -5   6   13.66    0.82
  -5   5   6   13.55    0.79
  -5  -5   6   13.57    0.87
   5  -5  -6   13.03    0.85
   5  -5  -5   96.85    3.86
  -5  -5   5   89.18    3.76
   5  -5  -5   92.24    3.81
  -5  -5   5   97.17    3.68
   5  -5  -5   94.07    3.84
  -5  -5   5   91.11    3.72
  -5  -5   5   84.98    3.71
  -5   5   5  100.08    3.79
  -5  -5   5   84.74    3.71
  -5  -5   5   95.33    3.84
  -5   5   5  100.61    8.19
   5  -5  -5   96.23    8.14
  -5   5   4    3.66    1.74
   5  -5  -4    2.58    1.60
   5  -5  -4    2.48    0.39
  -5  -5   4    2.30    0.28
  -5  -5   4    2.71    0.33
   5  -5  -4    2.93    0.41
  -5  -5   4    2.65    0.40
  -5  -5   4    2.22    0.33
  -5   5   4    2.78    0.36
  -5  -5   4    2.56    0.35
  -5  -5   4    2.67    0.34
   5  -5  -4    2.59    0.40
  -5  -5   3   32.29    1.49
  -5  -5   3   32.17    1.40
   5  -5  -3   32.59    1.55
  -5  -5   3   33.07    1.49
  -5  -5   3   31.07    1.49
   5  -5  -3   32.76    1.43
  -5  -5   3   31.27    1.50
   5  -5  -3   31.39    1.53
  -5   5   3   34.59    1.51
  -5   5   3   34.35    4.30
   5  -5  -3   36.63    4.62
  -5   5   2  151.14    9.57
   5  -5  -2  150.90    9.96
  -5  -5   2  135.28    5.39
  -5  -5   2  142.56    5.42
   5  -5  -2  136.03    5.43
   5  -5  -2  132.03    5.33
  -5  -5   2  135.36    5.41
  -5  -5   2  131.58    5.40
  -5   5   2  141.63    5.39
  -5  -5   1    4.69    0.43
  -5  -5   1    4.59    0.44
   5  -5  -1    3.95    0.44
   5  -5  -1    4.16    0.37
  -5  -5   1    4.12    0.39
   5  -5  -1    4.94    0.48
  -5  -5   1    4.86    0.44
  -5  -5   1    4.42    0.43
  -5   5   1    4.23    0.39
  -5  -5   0   34.33    1.56
  -5  -5   0   34.81    1.59
   5  -5   0   34.43    1.61
  -5  -5   0   33.78    1.54
   5  -5   0   32.00    1.50
  -5  -5   0   32.72    1.55
  -5  -5   0   32.69    1.56
   5  -5   0   35.24    1.58
   5  -5   1   16.24    0.91
  -5  -5  -1   16.20    0.90
  -5  -5  -1   15.14    0.87
   5  -5   1   16.64    0.85
  -5  -5  -1   15.32    0.88
  -5  -5  -1   15.43    0.87
   5  -5   2   40.29    1.81
  -5   5  -2   39.72    1.68
  -5  -5  -2   40.78    1.78
   5  -5   2   35.91    1.64
   5  -5   2   40.27    1.75
  -5  -5  -2   39.79    1.80
  -5  -5  -2   42.16    1.83
   5  -5   2   38.09    1.74
  -5  -5  -2   43.83    1.85
  -5  -5  -2   39.71    1.79
   5  -5   3   17.01    0.95
   5  -5   3   16.77    0.80
  -5  -5  -3   16.71    0.95
  -5   5  -3   17.18    0.83
  -5  -5  -3   14.97    0.87
   5  -5   3   16.22    0.89
  -5  -5  -3   16.88    0.93
   5  -5   3   16.60    0.88
  -5  -5  -3   18.07    0.96
   5  -5   4    9.19    0.69
  -5   5  -4   10.14    0.60
   5  -5   4   10.14    0.55
  -5  -5  -4    9.51    0.70
  -5   5  -4   10.86    0.57
  -5  -5  -4    9.44    0.62
  -5   5  -4    9.61    0.58
   5  -5   4    9.20    0.62
  -5  -5  -4   10.40    0.70
  -5   5  -4    9.61    0.58
   5  -5   4    9.87    0.65
  -5  -5  -4    9.14    0.67
   5  -5   5   21.50    1.12
  -5  -5  -5   22.55    1.16
  -5   5  -5   21.36    1.00
  -5   5  -5   21.37    1.03
  -5   5  -5   22.51    1.05
   5  -5   5   24.40    1.01
  -5  -5  -5   22.78    1.16
   5  -5   5   21.17    1.09
  -5   5  -5   22.35    1.06
   5  -5   5   21.67    1.16
  -5   5  -6   28.80    1.29
  -5   5  -6   28.04    1.30
  -5   5  -6   29.22    1.25
   5  -5   6   28.57    1.31
  -5  -5  -6   30.17    1.42
   5  -5   6   28.36    1.39
  -5   5  -6   30.01    1.32
  -5   5  -7   12.24    0.68
  -5   5  -7   13.93    0.72
  -5  -5  -7   12.53    0.73
  -5  -5  -7   14.20    0.81
   5  -5   7   14.15    0.80
   5  -5   7   14.16    0.72
   5   5   7   11.79    0.70
  -5   5  -7   14.64    0.73
  -5   5  -8   69.92    2.91
  -5  -5  -8   76.12    3.00
   5  -5   8   73.68    3.02
  -5   5  -8   71.58    2.92
   5  -5   8   79.04    2.92
   5   5   8   66.19    2.93
   5   5   9    3.62    0.32
  -5   5  -9    3.22    0.30
  -5   5  -9    3.69    0.31
  -5  -5  -9    3.84    0.34
   5  -5   9    4.79    0.39
   5   5  10    8.79    0.50
   5  -5  10    8.49    0.50
  -5   5 -10    9.76    0.51
  -5  -5 -10    7.92    0.54
   5  -5  10    8.61    0.53
   5  -5  11   14.97    0.77
   5   5  11   15.34    0.70
   5  -5  11   15.37    0.70
  -5   5 -11   15.84    0.70
  -5  -5 -11   15.18    0.74
   5  -5  12    3.63    0.24
  -5  -5 -12    2.53    0.18
  -5  -6  12    2.50    0.18
  -5   6  11    1.08    0.18
  -5  -6  11    0.73    0.13
  -5  -6  11    1.06    0.19
  -5   6  10    1.09    0.24
  -5  -6  10    1.09    0.18
  -5  -6  10    1.19    0.23
  -5  -6   9    5.33    0.44
  -5   6   9    5.22    0.43
  -5  -6   8   26.32    1.33
  -5  -6   8   29.56    1.25
   5  -6  -8   27.69    1.37
  -5  -6   8   30.01    1.41
  -5  -6   7   78.20    3.20
  -5  -6   7   76.29    3.12
  -5  -6   7   78.57    3.02
  -5   6   7   78.30    3.13
   5  -6  -7   68.23    3.14
   5  -6  -7   71.22    3.10
   5  -6  -6   54.76    2.58
  -5  -6   6   58.33    2.48
  -5  -6   6   59.25    2.54
  -5  -6   6   52.85    2.54
  -5   6   6   61.86    2.60
  -5  -6   6   60.93    2.65
   5  -6  -6   54.93    2.63
  -5  -6   5    9.50    0.59
  -5  -6   5    9.85    0.65
  -5  -6   5   12.44    0.70
  -5   6   5   11.24    0.71
   5  -6  -5    8.94    0.69
  -5  -6   5    9.11    0.64
   5  -6  -5   10.63    0.76
   5  -6  -4  225.28    8.35
   5  -6  -4  217.83    8.26
   5  -6  -4  201.38    8.26
  -5  -6   4  219.68    8.13
  -5  -6   4  226.11    8.22
  -5  -6   4  187.17    8.18
  -5  -6   4  193.95    8.18
  -5   6   4  226.86    8.25
  -5   6   4  215.92   13.01
   5  -6  -4  225.98   13.78
   5  -6  -3   37.42    1.74
  -5  -6   3   34.65    1.62
  -5   6   3   35.84    1.63
   5  -6  -3   36.16    1.67
   5  -6  -3   35.51    1.68
  -5  -6   3   34.91    1.53
  -5  -6   3   36.21    1.63
  -5  -6   3   37.29    1.53
   5  -6  -3   36.76    1.57
  -5  -6   3   32.68    1.63
  -5  -6   3   34.50    1.64
   5  -6  -3   39.96    5.09
   5  -6  -2   14.83    0.88
  -5  -6   2   14.84    0.74
  -5  -6   2   14.84    0.83
  -5  -6   2   15.97    0.88
  -5   6   2   15.81    0.83
   5  -6  -2   14.20    0.86
   5  -6  -2   15.28    0.79
  -5  -6   2   12.64    0.84
  -5  -6   2   14.47    0.74
  -5  -6   1   75.54    3.24
   5  -6  -1   77.87    3.25
  -5  -6   1   79.89    3.24
  -5  -6   1   78.20    3.25
  -5   6   1   78.04    3.19
  -5  -6   1   73.48    3.13
   5  -6  -1   80.90    3.27
  -5  -6   1   81.18    3.28
   5  -6  -1   80.83    3.20
  -5  -6   0   51.63    2.16
  -5  -6   0   48.83    2.18
  -5  -6   0   47.25    2.15
   5  -6   0   50.88    2.17
   5  -6   0   49.64    2.17
  -5  -6   0   52.02    2.16
  -5  -6   0   44.40    2.05
   5  -6   0   50.35    2.12
   5  -6   1   65.57    2.77
  -5  -6  -1   67.21    2.81
   5  -6   1   62.71    2.74
  -5  -6  -1   66.75    2.85
   5  -6   1   68.90    2.82
   5  -6   1   62.26    2.67
   5  -6   1   68.46    2.82
  -5  -6  -1   68.88    2.82
  -5  -6  -1   61.85    2.78
  -5  -6  -2   34.70    1.57
   5  -6   2   32.43    1.48
   5  -6   2   33.10    1.52
  -5  -6  -2   31.57    1.54
   5  -6   2   31.56    1.41
   5  -6   2   34.10    1.55
  -5   6  -2   33.53    1.44
  -5  -6  -2   30.65    1.50
   5  -6   2   32.36    1.55
  -5   6  -3    3.26    0.32
   5  -6   3    3.19    0.43
   5  -6   3    2.78    0.28
  -5  -6  -3    2.67    0.39
   5  -6   3    3.25    0.34
  -5  -6  -3    2.80    0.41
   5  -6   3    2.51    0.35
   5  -6   3    2.89    0.35
  -5   6  -3    3.21    0.32
  -5  -6  -3    2.92    0.36
  -5   6  -3    3.06    0.31
  -5   6  -4    4.61    0.38
   5  -6   4    4.74    0.49
   5  -6   4    5.62    0.36
  -5  -6  -4    4.58    0.48
   5  -6   4    4.91    0.41
  -5  -6  -4    3.62    0.39
   5  -6   4    4.79    0.44
  -5  -6  -4    4.44    0.47
  -5   6  -4    4.76    0.38
  -5   6  -4    5.05    0.38
  -5   6  -4    5.91    0.39
  -5  -6  -5    5.84    0.52
  -5   6  -5    4.96    0.38
  -5  -6  -5    5.06    0.49
   5  -6   5    5.77    0.46
  -5   6  -5    5.39    0.37
  -5   6  -5    5.19    0.40
   5  -6   5    4.92    0.50
  -5   6  -5    4.97    0.39
   5  -6   5    4.12    0.39
   5  -6   6   38.53    1.70
  -5  -6  -6   40.67    1.84
  -5   6  -6   38.74    1.69
   5  -6   6   42.76    1.82
  -5  -6  -6   42.78    1.84
  -5  -6  -6   39.70    1.78
  -5   6  -6   41.75    1.67
   5  -6   6   42.08    1.75
   5  -6   6   43.38    1.85
  -5   6  -6   41.30    1.71
  -5   6  -6   38.94    1.70
  -5  -6  -7    7.29    0.53
  -5  -6  -7    7.60    0.53
   5  -6   7    7.07    0.51
  -5  -6  -7    5.92    0.50
  -5   6  -7    7.38    0.44
   5  -6   7    7.13    0.54
  -5   6  -7    7.43    0.44
   5  -6   7    7.58    0.46
   5  -6   8    0.91    0.18
   5  -6   8    1.22    0.29
  -5  -6  -8    1.17    0.27
   5  -6   8    1.49    0.24
   5  -6   8    1.07    0.21
  -5  -6  -9    0.34    0.20
   5  -6   9    0.57    0.16
   5  -6   9    0.51    0.18
  -5   6 -10    1.96    0.18
  -5  -6 -10    1.90    0.19
   5  -6  10    1.66    0.22
   5  -6  10    1.92    0.19
   5  -6  11    0.43    0.10
   5  -6  11    0.44    0.08
   5   6  11    0.37    0.09
   5  -7 -10    8.28    0.42
  -5   7   9   26.22    1.13
   5  -7  -9   25.45    1.13
  -5   7   8    0.65    0.22
  -5  -7   8    0.70    0.16
   5  -7  -8    0.59    0.22
  -5   7   7    3.74    0.36
  -5  -7   7    3.64    0.29
   5  -7  -7    3.39    0.37
  -5   7   6   11.16    0.67
   5  -7  -6   12.06    0.70
  -5  -7   6   11.12    0.58
  -5   7   5   10.27    0.66
   5  -7  -5   10.55    0.70
  -5  -7   5   10.93    0.58
  -5   7   4    1.53    0.31
  -5  -7   4    2.27    0.25
   5  -7  -4    2.62    0.37
  -5  -7   4    2.14    0.29
  -5  -7   3    6.83    0.52
   5  -7  -3    7.35    0.56
  -5   7   3    7.63    0.54
  -5  -7   3    6.91    0.46
   5  -7  -3    6.94    0.57
  -5  -7   2   27.99    1.21
  -5  -7   2   26.44    1.27
   5  -7  -2   27.08    1.30
   5  -7  -2   29.41    1.34
  -5   7   2   25.79    1.25
  -5  -7   1    3.97    0.40
   5  -7  -1    4.49    0.38
  -5  -7   1    3.81    0.34
   5  -7  -1    3.39    0.41
   5  -7  -1    3.65    0.43
  -5  -7   0   34.25    1.51
   5  -7   0   34.31    1.49
  -5  -7   0   30.98    1.43
   5  -7   0   32.89    1.52
   5  -7   0   29.78    1.40
   5  -7   0   34.19    1.53
  -5  -7   0   34.70    1.51
  -5  -7  -1    0.98    0.29
   5  -7   1    1.11    0.31
  -5  -7  -1    0.82    0.23
   5  -7   1    1.28    0.25
  -5   7  -1    0.99    0.24
   5  -7   1    1.03    0.30
   5  -7   1    1.13    0.22
   5  -7   2   11.13    0.61
  -5  -7  -2   10.47    0.68
  -5  -7  -2   10.20    0.64
   5  -7   2   10.24    0.67
  -5   7  -2   10.83    0.62
   5  -7   2   10.18    0.70
  -5   7  -2   11.32    0.63
  -5   7  -2   11.82    0.62
  -5   7  -2   12.39    0.64
   5  -7   3    3.74    0.30
  -5  -7  -3    3.15    0.37
  -5   7  -3    3.04    0.32
   5  -7   3    3.20    0.35
  -5   7  -3    3.51    0.32
   5  -7   3    3.47    0.41
  -5   7  -3    3.85    0.33
  -5   7  -3    3.59    0.31
   5  -7   4    1.72    0.21
   5  -7   4    1.35    0.30
  -5  -7  -4    1.55    0.29
  -5   7  -4    1.58    0.23
  -5   7  -4    1.24    0.22
  -5   7  -4    1.55    0.22
  -5   7  -4    1.79    0.23
   5  -7   5   47.34    2.00
  -5  -7  -5   47.75    2.05
  -5   7  -5   44.48    1.94
   5  -7   5   46.83    2.05
  -5   7  -5   48.38    1.96
   5  -7   5   48.88    2.01
  -5   7  -5   49.01    1.96
   5  -7   5   49.46    2.07
  -5   7  -5   49.12    1.97
  -5   7  -6    8.59    0.43
  -5  -7  -6    8.23    0.52
   5  -7   6    8.97    0.55
   5  -7   6    9.74    0.54
   5  -7   6    8.43    0.46
   5  -7   6    9.80    0.50
  -5  -7  -7    0.53    0.17
   5  -7   7    1.07    0.17
   5  -7   7    0.77    0.17
  -5  -7  -8    0.92    0.14
   5  -7   8    1.07    0.18
   5  -7   9    4.83    0.27
  -5   7  -9    4.29    0.23
  -5   8   8    8.28    0.39
  -5  -8   8    8.16    0.36
  -5   8   7   13.43    0.65
   5  -8  -7   15.43    0.66
  -5   8   6   -0.05    0.15
   5  -8  -6    0.25    0.17
   5  -8  -5   11.71    0.59
  -5   8   5   10.15    0.55
   5  -8  -4    5.17    0.37
  -5   8   4    3.60    0.31
   5  -8  -3    1.06    0.19
  -5   8   3    2.03    0.21
   5  -8  -3    2.09    0.27
  -5   8   3    1.32    0.20
  -5  -8   2    2.78    0.27
   5  -8  -2    3.91    0.35
   5  -8  -2    2.39    0.25
  -5   8   2    3.98    0.29
   5  -8  -1   38.85    1.72
   5  -8  -1   46.42    1.82
  -5   8   1   43.94    1.75
  -5  -8   1   42.22    1.76
  -5   8   1   42.61    1.74
  -5   8   0    9.93    0.54
  -5   8   0   10.18    0.55
   5  -8   0    9.68    0.52
   5  -8   0   10.70    0.60
  -5  -8   0   10.30    0.56
  -5   8  -1   24.06    1.10
   5  -8   1   25.18    1.09
  -5  -8  -1   24.66    1.12
  -5   8  -1   24.02    1.09
  -5   8  -1   26.43    1.10
  -5   8  -1   28.24    1.13
   5  -8   1   27.27    1.16
  -5  -8  -1   29.97    1.64
  -5   8  -2    2.46    0.23
   5  -8   2    2.56    0.22
  -5  -8  -2    2.55    0.25
  -5   8  -2    2.63    0.24
  -5   8  -2    2.53    0.22
  -5   8  -2    3.02    0.26
  -5  -8  -2    2.45    0.25
   5  -8   2    2.78    0.26
  -5   8  -3    3.50    0.25
   5  -8   3    3.71    0.31
  -5  -8  -3    3.75    0.28
  -5   8  -3    3.86    0.26
  -5   8  -3    3.53    0.25
  -5   8  -3    3.96    0.28
   5  -8   3    4.19    0.31
  -5  -8  -3    3.71    0.29
  -5   8  -4   14.33    0.62
  -5  -8  -4   14.72    0.66
   5  -8   4   14.29    0.65
   5  -8   4   14.49    0.65
  -5  -8  -4   12.68    0.62
  -5   8  -5    0.08    0.09
   5  -8   5    0.22    0.13
   5   8   5    0.14    0.10
   5  -8   5    0.14    0.11
  -5  -8  -5    0.02    0.14
   5  -8   5    0.04    0.11
  -5  -8  -6    0.82    0.14
  -5  -8  -6    0.26    0.21
   5   8   6    0.50    0.10
   5  -8   6    0.75    0.13
  -5  -8  -7   13.82    0.59
   5  -8   7   13.96    0.60
  -5   9   4    1.24    0.10
  -5   9   4    1.13    0.10
  -5   9   4    1.19    0.12
  -5   9   3   14.75    0.56
  -5   9   3   13.33    0.56
  -5   9   3   15.52    0.58
  -5   9   2    2.66    0.17
  -5   9   2    2.72    0.18
   5  -9  -2    2.15    0.14
  -5   9   2    2.28    0.15
  -5   9   2    2.25    0.15
  -5   9   1    0.22    0.11
  -5   9   1    0.52    0.12
   5  -9  -1    0.22    0.07
  -5   9   1    0.26    0.08
  -5   9   1    0.20    0.08
  -5   9   0    0.94    0.12
   5  -9   0    0.99    0.10
   5  -9   0    0.86    0.15
  -5   9   0    0.97    0.14
   5  -9   1   -0.07    0.12
  -5   9  -1    0.14    0.11
   5  -9   1    0.02    0.11
   5  -9   2    0.32    0.11
  -5   9  -2    0.40    0.10
   5  -9   2    0.35    0.11
   5  -9   3    1.44    0.12
  -5  -9  -3    0.99    0.17
  -6   0  15    4.91    0.32
  -6   0  14    9.44    0.58
  -6   0  14    8.98    0.50
  -6   0  13    0.35    0.28
  -6   0  13    0.47    0.22
  -6   0  12   22.91    1.22
  -6   0  12   21.97    1.13
  -6   0  11   33.42    1.59
   6   0 -10   35.89    5.46
  -6   0  10   41.00    1.86
  -6   0  10   33.52    5.04
  -6   0  10   39.73    1.79
  -6   0   9    7.99    0.61
  -6   0   9    8.51    2.69
  -6   0   9    7.33    0.56
   6   0  -9    7.98    2.56
  -6   0   8   43.61    1.93
  -6   0   8   41.94    5.29
  -6   0   8   42.00    1.88
   6   0  -8   34.67    4.96
  -6   0   8   42.77    4.39
  -6   0   7  192.71    7.64
  -6   0   7  197.06   12.35
  -6   0   7  196.94   10.88
  -6   0   6    8.22    0.61
  -6   0   6    5.55    1.82
  -6   0   6    6.33    2.01
  -6   0   6    8.81    1.89
  -6   0   5    0.40    0.26
  -6   0   5   -0.35    1.06
  -6   0   5    0.23    0.69
  -6   0   5    0.67    1.13
  -6   0   4   11.45    0.69
  -6   0   4   11.34    2.35
  -6   0   4   14.62    2.09
  -6   0   4    9.94    2.13
  -6   0   3   21.21    2.94
  -6   0   3   22.58    1.09
  -6   0   3   20.59    2.47
  -6   0   3   23.98    3.10
  -6   0   2    1.60    1.10
  -6   0   1   54.83    4.63
  -6   0   0    5.83    1.66
  -6   0  -1   27.67    3.26
  -6   0  -2 1491.65   56.07
  -6   0  -2 1471.65   60.05
  -6   0  -3    0.86    0.28
  -6   0  -3    1.51    1.11
  -6   0  -4  578.72   22.03
  -6   0  -4  597.28   26.60
  -6   0  -5   52.28    2.29
  -6   0  -5   43.53    5.54
  -6   0  -5   48.46    5.18
  -6   0  -6    0.28    0.29
  -6   0  -6   -0.42    1.09
  -6   0  -6    0.49    1.16
  -6   0  -7    0.46    1.11
  -6   0  -7   -0.54    1.53
  -6   0  -7    0.33    0.32
   6   0   7    0.77    0.29
  -6   0  -7    0.70    0.22
   6   0   7    0.25    0.28
  -6   0  -7    0.43    0.24
  -6   0  -7    0.35    0.24
  -6   0  -8    0.45    0.25
  -6   0  -8    0.63    0.27
  -6   0  -8    0.27    0.35
   6   0   8    0.19    0.31
  -6   0  -8    0.55    0.24
   6   0   8    0.32    0.32
  -6   0  -8    0.49    0.26
  -6   0  -8    0.27    0.26
  -6   0  -8    0.58    1.40
  -6   0  -9    6.27    2.41
  -6   0  -9   11.61    3.16
   6   0   9   11.31    3.07
  -6   0  -9   11.86    0.88
   6   0   9   11.92    0.80
  -6   0  -9   12.28    0.74
  -6   0  -9   12.26    0.75
  -6   0  -9   10.94    0.73
  -6   0  -9   11.86    0.71
  -6   0  -9   11.41    0.72
   6   0   9   12.56    0.82
  -6   0 -10    3.29    0.51
   6   0  10    3.44    0.47
  -6   0 -10    4.27    0.44
  -6   0 -10    3.97    0.43
   6   0  10    3.20    0.46
  -6   0 -10    4.22    0.42
  -6   0 -10    3.67    0.39
  -6   0 -10    3.30    0.40
   6   0  11    0.75    0.32
   6   0  11    0.83    0.25
  -6   0 -11    0.65    0.31
   6   0  11    1.13    0.33
  -6   0 -11    1.13    0.31
  -6   0 -11    0.84    0.35
   6   0  12    0.34    0.27
  -6   0 -12    0.21    0.25
   6   0  12    0.36    0.18
  -6   0 -12    0.02    0.27
  -6   0 -12    0.23    0.24
   6   0  12    0.25    0.25
   6   0  13    1.27    0.25
  -6   0 -13    1.16    0.22
   6   0  13    1.62    0.20
  -6   0 -13    1.55    0.23
   6   0  13    1.67    0.27
   6   0  14    0.28    0.13
   6   0  14    0.11    0.12
  -6   1  15   28.59    1.11
  -6  -1  15   30.57    1.12
  -6  -1  14   11.85    0.61
  -6   1  14   12.13    0.65
  -6  -1  14   12.99    0.66
   6  -1 -14   11.20    0.65
   6   1 -14   10.51    0.64
   6  -1 -14   10.35    0.54
  -6   1  13    9.78    0.63
  -6  -1  13    8.77    0.61
   6  -1 -13    8.28    0.53
  -6  -1  13    7.75    0.48
  -6  -1  13    9.05    0.57
  -6   1  13    8.22    0.49
  -6   1  12    2.70    0.42
  -6  -1  12    3.04    0.43
   6  -1 -12    3.04    0.37
  -6  -1  12    2.78    0.33
  -6   1  12    2.98    0.34
  -6  -1  12    3.34    0.41
  -6   1  11   50.63    2.24
  -6  -1  11   48.63    2.22
  -6  -1  11   49.15    2.12
   6  -1 -11   45.35    2.11
  -6   1  11   47.75    2.10
  -6  -1  11   48.46    2.17
   6   1 -10   19.21    3.90
   6  -1 -10   23.73    4.26
  -6  -1  10   23.64    1.20
  -6   1  10   21.36    4.07
  -6  -1  10   25.08    4.32
  -6   1  10   18.56    3.18
   6  -1 -10   22.14    1.18
  -6   1  10   23.83    1.18
  -6  -1  10   23.21    1.23
   6   1  -9    6.30    2.32
   6  -1  -9    5.81    2.19
  -6  -1   9    5.23    0.48
  -6   1   9    5.01    2.21
  -6  -1   9    4.42    2.23
  -6   1   9    2.68    1.37
  -6   1   9    4.63    0.45
  -6  -1   9    5.15    0.49
   6  -1  -9    3.99    0.45
   6  -1  -8    8.77    2.59
   6   1  -8   12.10    2.91
  -6   1   8   11.16    2.80
  -6  -1   8    9.98    2.60
  -6   1   8    7.26    2.24
  -6  -1   8   11.06    0.61
  -6  -1   8   12.57    0.78
  -6   1   8   11.75    0.73
  -6  -1   8   13.13    0.77
  -6  -1   7   27.95    4.02
  -6   1   7   27.22    1.38
  -6  -1   7   25.40    1.35
  -6   1   7   27.02    4.05
  -6   1   7   28.49    3.73
   6  -1  -7   26.43    4.09
   6   1  -7   26.25    4.00
  -6   1   6   74.18    6.56
  -6  -1   6   70.34    6.34
  -6   1   6   76.70    3.18
  -6  -1   6   75.06    3.17
  -6  -1   6   69.50    4.95
  -6   1   6   77.26    6.11
  -6   1   6   68.78    6.55
  -6  -1   6   70.54    6.51
  -6   1   5   26.75    3.61
  -6  -1   5   32.46    3.82
  -6   1   5   28.97    1.36
  -6  -1   5   28.25    1.36
  -6  -1   5   23.73    2.62
  -6   1   5   31.74    3.56
   6  -1  -5   24.69    2.61
  -6   1   5   24.25    3.55
  -6  -1   5   27.74    3.79
  -6   1   4   53.59    4.94
  -6  -1   4   54.57    5.01
  -6   1   4   58.02    2.39
  -6  -1   4   56.46    2.38
  -6   1   4   46.37    4.38
   6  -1  -4   52.00    3.82
  -6   1   4   57.71    5.19
  -6  -1   4   49.28    4.87
  -6   1   3   65.47    5.49
  -6  -1   3   69.70    5.60
   6  -1  -3   71.56    4.46
  -6   1   3   65.36    5.17
  -6   1   3   75.02    5.79
  -6  -1   3   63.60    5.43
  -6   1   3   72.48    2.90
  -6  -1   3   69.39    2.89
  -6   1   2   77.26    5.80
  -6  -1   2   77.36    5.77
  -6   1   2   76.66    5.52
  -6   1   1   70.52    5.29
  -6  -1   1   59.39    5.00
  -6   1   0   60.00    4.99
  -6  -1   0   65.79    5.13
  -6   1  -1  367.33   16.69
  -6  -1  -1  354.60   16.55
  -6   1  -1  338.99   13.01
  -6  -1  -1  341.34   13.01
  -6   1  -2  471.76   21.57
  -6  -1  -2  468.48   21.51
  -6   1  -2  462.29   17.73
  -6  -1  -2  470.22   17.73
  -6   1  -3  388.23   18.24
  -6  -1  -3  353.09   17.96
  -6   1  -3  370.00   14.13
  -6  -1  -3  369.61   14.13
  -6   1  -4   52.07    5.06
  -6  -1  -4   55.15    5.14
  -6   1  -4   47.30    2.09
  -6  -1  -4   46.81    2.09
  -6   1  -5   10.20    2.51
  -6  -1  -5   15.59    2.93
  -6   1  -5   14.08    0.86
  -6  -1  -5   14.42    0.86
  -6   1  -6    6.77    2.18
  -6  -1  -6    5.79    2.18
  -6   1  -6    6.92    2.49
  -6  -1  -6    7.24    2.48
  -6  -1  -6    6.60    0.58
  -6   1  -6    6.20    0.58
  -6   1  -7    9.76    0.60
   6  -1   7    9.27    0.61
  -6  -1  -7    9.16    0.57
  -6  -1  -7    9.85    0.63
  -6   1  -7    8.72    0.71
  -6  -1  -7    9.22    0.71
   6   1   7    8.95    0.66
   6  -1   7    9.60    0.68
   6  -1   7    8.92    0.66
   6   1   7    9.68    0.67
  -6  -1  -7    9.91    0.62
  -6   1  -7    9.53    0.60
  -6  -1  -7    9.02    0.60
  -6   1  -7    7.49    2.48
  -6  -1  -7    5.91    2.09
  -6   1  -7   10.95    3.11
  -6  -1  -7    7.97    2.56
  -6   1  -7    8.67    0.58
  -6  -1  -7   10.14    0.63
  -6  -1  -8   35.81    1.70
  -6   1  -8   42.35    1.73
  -6  -1  -8   37.15    1.74
  -6   1  -8   38.66    1.90
  -6  -1  -8   37.61    1.87
   6   1   8   38.80    1.82
   6  -1   8   38.39    1.81
  -6   1  -8   39.65    1.73
   6   1   8   39.49    1.83
   6  -1   8   39.98    1.82
  -6  -1  -8   37.86    1.74
  -6  -1  -8   39.35    1.76
  -6   1  -8   39.21    1.73
  -6   1  -8   39.42    1.73
  -6  -1  -8   26.90    4.45
  -6   1  -8   47.30    6.23
  -6  -1  -8   32.00    5.20
  -6   1  -8   34.89    5.07
  -6   1  -8   38.53    1.71
  -6  -1  -8   36.63    1.74
   6   1   9   39.72    5.43
   6  -1   9   30.09    4.72
  -6   1  -9   41.18    1.98
  -6  -1  -9   40.02    1.95
   6   1   9   43.58    1.92
   6  -1   9   41.10    1.89
   6   1   9   40.69    1.90
   6  -1   9   41.16    1.89
  -6   1  -9   39.26    1.80
  -6   1  -9   40.03    1.80
  -6   1  -9   39.54    1.77
  -6  -1  -9   37.49    1.77
  -6  -1  -9   40.76    1.82
  -6   1  -9   42.15    1.80
  -6  -1  -9   38.66    1.81
  -6   1  -9   40.25    1.78
  -6   1 -10    1.77    0.32
  -6   1 -10    1.47    0.42
  -6  -1 -10    1.99    0.42
  -6  -1 -10    2.07    0.33
  -6   1 -10    1.90    0.32
   6  -1  10    2.26    0.41
   6   1  10    2.10    0.41
  -6   1 -10    2.37    0.35
  -6  -1 -10    2.13    0.38
   6   1  10    1.66    0.38
   6  -1  10    1.82    0.37
  -6   1 -10    2.72    0.36
  -6  -1 -10    2.40    0.37
   6  -1  11    8.93    0.57
   6  -1  11    9.22    0.65
   6   1  11    9.03    0.66
  -6   1 -11    8.41    0.68
  -6  -1 -11    7.71    0.65
   6   1  11    9.56    0.67
   6  -1  11    9.21    0.65
  -6  -1 -11    9.20    0.63
  -6  -1 -11    8.70    0.61
  -6   1 -11    9.16    0.61
  -6   1 -11    8.67    0.60
   6   1  12    0.03    0.18
   6  -1  12    0.10    0.16
  -6   1 -12   -0.17    0.21
  -6  -1 -12   -0.05    0.23
  -6   1 -12   -0.08    0.22
   6   1  12    0.09    0.25
   6  -1  12   -0.07    0.25
   6   1  12    0.11    0.25
   6  -1  12   -0.27    0.27
  -6   1 -12    0.15    0.22
  -6  -1 -12    0.20    0.23
  -6   1 -12    0.02    0.26
  -6  -1 -12    0.02    0.24
   6   1  13    4.25    0.35
   6  -1  13    4.55    0.36
   6   1  13    4.77    0.37
   6  -1  13    4.29    0.35
  -6   1 -13    3.72    0.30
  -6   1 -13    3.88    0.31
  -6   1 -13    3.95    0.36
  -6  -1 -13    3.43    0.35
   6   1  13    4.72    0.31
   6  -1  14    7.62    0.37
   6   1  14    6.66    0.36
   6   1  14    6.85    0.36
   6  -1  14    7.84    0.37
   6   1  14    6.99    0.33
  -6   2  15   13.85    0.60
  -6  -2  15   13.41    0.58
  -6  -2  14    4.03    0.26
  -6   2  14    4.25    0.32
  -6  -2  14    5.00    0.34
   6  -2 -14    3.80    0.29
  -6  -2  13    5.42    0.40
  -6   2  13    6.19    0.46
  -6  -2  13    6.24    0.46
  -6  -2  13    5.83    0.45
   6  -2 -13    4.89    0.41
  -6  -2  12   10.69    0.66
  -6  -2  12   10.36    0.69
  -6   2  12   11.57    0.72
  -6  -2  12   10.58    0.70
   6  -2 -12   10.22    0.68
   6  -2 -11    2.65    0.39
  -6   2  11    2.24    0.38
  -6  -2  11    2.19    0.40
  -6  -2  11    2.31    0.37
  -6  -2  11    2.54    0.36
  -6  -2  11    2.27    0.40
  -6  -2  11    2.10    0.32
  -6   2  10   33.00    1.61
  -6  -2  10   30.93    1.58
  -6  -2  10   31.61    1.51
  -6  -2  10   33.84    1.54
  -6  -2  10   33.00    1.58
  -6  -2  10   32.88    1.60
   6  -2 -10   32.11    1.57
  -6  -2   9   10.25    0.69
  -6  -2   9    9.35    0.65
  -6  -2   9    9.20    0.67
   6  -2  -9   10.38    0.71
  -6   2   9    9.95    0.72
  -6  -2   9    8.41    0.67
  -6  -2   9    9.26    0.56
   6   2  -9    8.05    2.49
   6  -2  -9    6.58    2.38
  -6   2   9    8.25    2.51
  -6  -2   9    8.98    2.55
  -6   2   9   11.88    2.64
  -6   2   9    8.80    0.57
  -6   2   8    4.58    1.96
  -6  -2   8    5.32    2.01
  -6   2   8    2.96    1.63
   6   2  -8    2.35    1.60
   6  -2  -8    4.74    2.27
   6  -2  -8    3.44    0.43
  -6  -2   8    3.74    0.42
  -6  -2   8    4.08    0.44
  -6   2   8    3.60    0.35
  -6  -2   8    3.54    0.43
  -6   2   8    2.95    0.43
  -6  -2   8    2.81    0.41
  -6   2   7   30.55    1.55
  -6  -2   7   30.95    1.55
   6   2  -7   23.67    3.86
   6  -2  -7   28.22    4.26
  -6   2   7   27.98    4.01
   6  -2  -7   27.53    3.45
  -6  -2   7   33.26    1.53
  -6  -2   7   30.69    1.50
  -6  -2   7   33.21    1.38
  -6   2   7   32.73    4.39
  -6  -2   7   30.79    4.23
  -6   2   6   19.30    3.28
  -6  -2   6   23.07    3.46
  -6   2   6   18.53    3.25
   6  -2  -6   20.30    2.90
  -6   2   6   22.68    1.15
  -6  -2   6   20.51    1.12
  -6   2   5   20.34    3.16
  -6  -2   5   15.19    2.76
  -6   2   5   20.64    3.14
   6  -2  -5   17.44    2.61
  -6  -2   5   18.59    1.00
  -6   2   5   20.93    1.04
  -6   2   5   16.90    2.99
  -6  -2   5   17.51    2.99
  -6   2   4    7.00    1.77
  -6  -2   4    5.40    1.55
  -6   2   4    8.57    1.98
   6  -2  -4    6.44    1.61
  -6   2   4    6.10    0.50
  -6  -2   4    6.81    0.50
  -6   2   4    6.80    1.88
  -6  -2   4    7.57    1.86
  -6   2   3    7.19    1.76
  -6  -2   3    3.31    1.31
   6  -2  -3    5.59    1.45
  -6   2   3    6.59    0.48
  -6  -2   3    6.61    0.48
  -6   2   3    8.58    2.04
  -6  -2   3    6.05    1.65
   6  -2  -2   78.75    5.47
  -6   2   2   84.83    6.19
  -6  -2   2   80.16    6.02
  -6   2   2   83.83    3.36
  -6  -2   2   82.98    3.35
  -6  -2   1   32.17    1.49
  -6   2   1   32.27    3.58
  -6  -2   1   31.70    3.53
  -6   2   1   35.06    1.52
  -6  -2   1   35.38    1.51
  -6   2   0   65.12    2.67
  -6  -2   0   65.13    2.66
  -6   2   0   63.15    5.12
  -6  -2   0   67.17    5.31
  -6   2  -1   18.90    0.90
  -6  -2  -1   16.74    0.88
  -6   2  -1   15.35    2.54
  -6  -2  -1   19.55    2.76
  -6   2  -2   42.63    1.90
  -6  -2  -2   45.96    1.92
  -6   2  -2   41.65    4.33
  -6  -2  -2   47.63    4.50
  -6   2  -3  111.67    4.58
  -6  -2  -3  118.95    4.59
  -6   2  -3  108.24    7.84
  -6  -2  -3  112.15    7.90
  -6   2  -4   35.44    1.64
  -6  -2  -4   35.58    1.63
  -6   2  -4   31.21    4.00
  -6  -2  -4   33.48    4.12
  -6   2  -5   33.08    1.57
  -6  -2  -5   32.61    1.56
  -6   2  -5   30.99    4.16
  -6  -2  -5   26.52    3.81
   6   2   6    7.10    0.56
   6  -2   6    7.05    0.56
  -6   2  -6    5.52    2.15
  -6  -2  -6    6.57    2.17
   6   2   6    7.70    0.56
   6  -2   6    7.45    0.57
  -6  -2  -6    7.34    0.52
  -6   2  -6    7.85    0.51
  -6  -2  -6    7.71    0.53
  -6   2  -6    7.35    0.62
  -6  -2  -6    7.95    0.63
  -6   2  -6    8.57    0.52
   6  -2   6    7.44    0.56
  -6  -2  -6    6.87    0.48
  -6   2  -6    7.19    0.51
   6   2   7   72.00    2.91
   6  -2   7   66.70    2.88
  -6   2  -7   59.10    6.50
  -6  -2  -7   65.44    6.62
   6   2   7   68.74    2.89
   6  -2   7   68.05    2.89
  -6  -2  -7   66.65    2.84
  -6  -2  -7   67.40    2.84
  -6   2  -7   70.68    2.81
  -6   2  -7   70.09    2.98
  -6  -2  -7   68.09    2.96
   6  -2   7   64.46    2.84
  -6   2  -7   71.35    2.82
  -6  -2  -7   65.97    2.84
  -6  -2  -7   63.22    2.78
  -6  -2  -7   67.63    2.85
  -6   2  -7   71.28    2.81
   6  -2   8   19.61    1.09
   6   2   8   21.25    1.11
  -6   2  -8   18.98    1.15
  -6  -2  -8   18.04    1.13
  -6   2  -8   14.34    3.34
  -6  -2  -8   20.65    3.76
   6   2   8   20.21    1.09
   6  -2   8   21.42    1.11
   6   2   8   21.67    1.05
   6  -2   8   19.98    1.05
  -6   2  -8   18.57    0.99
  -6   2  -8   20.51    1.02
  -6  -2  -8   18.99    1.05
  -6  -2  -8   19.36    1.05
  -6   2  -8   20.19    1.02
  -6   2  -9   21.01    1.03
   6   2   9   20.20    1.12
   6  -2   9   20.30    1.10
  -6   2  -9   21.56    1.06
  -6  -2  -9   19.86    1.08
  -6  -2  -9   19.62    1.07
  -6   2  -9   21.81    1.06
   6   2   9   21.59    1.07
  -6   2  -9   21.26    1.03
  -6   2  -9   19.60    1.17
  -6  -2  -9   19.08    1.15
   6  -2   9   17.79    1.07
   6   2   9   19.52    1.11
  -6   2 -10   10.74    0.65
   6   2  10   10.62    0.74
   6  -2  10   10.01    0.72
  -6   2 -10   11.55    0.65
  -6   2 -10   12.59    0.69
  -6   2 -10   11.39    0.68
  -6   2 -10   10.33    0.66
   6   2  10   11.92    0.70
  -6   2 -10   10.37    0.78
  -6  -2 -10   10.39    0.76
   6   2  10   11.29    0.74
   6  -2  10   10.50    0.72
  -6   2 -11    6.27    0.44
  -6   2 -11    5.83    0.42
  -6   2 -11    7.91    0.50
  -6   2 -11    6.83    0.58
  -6  -2 -11    6.44    0.55
   6   2  11    6.33    0.52
   6  -2  11    7.04    0.54
   6   2  11    7.45    0.56
   6  -2  11    7.11    0.55
   6   2  11    7.29    0.50
  -6   2 -11    6.79    0.50
  -6   2 -11    7.22    0.50
  -6   2 -12   34.26    1.40
   6   2  12   34.26    1.42
   6   2  12   30.90    1.43
   6  -2  12   33.81    1.45
  -6   2 -12   32.03    1.39
  -6   2 -12   32.34    1.39
   6  -2  12   33.77    1.45
   6   2  12   30.76    1.43
  -6   2 -12   29.81    1.46
  -6  -2 -12   28.82    1.44
   6   2  13    9.13    0.47
  -6   2 -13    8.65    0.42
  -6   2 -13    8.61    0.42
   6   2  13    9.76    0.47
  -6  -3  14    8.76    0.43
   6  -3 -14    8.70    0.43
   6  -3 -13    0.89    0.22
  -6   3  13    0.59    0.17
  -6  -3  13    1.13    0.22
   6  -3 -12    0.85    0.28
  -6  -3  12    0.76    0.25
  -6   3  12    0.88    0.24
  -6   3  11   29.82    1.45
  -6  -3  11   31.68    1.47
   6  -3 -11   30.91    1.49
  -6  -3  11   31.01    1.49
  -6  -3  11   30.64    1.45
  -6  -3  11   32.66    1.50
  -6  -3  10   11.42    0.61
   6  -3 -10   11.63    0.77
  -6  -3  10    9.64    0.70
  -6   3  10   10.40    0.70
  -6   3  10   10.07    0.63
  -6  -3  10   10.70    0.73
  -6  -3  10   11.01    0.75
  -6  -3  10   10.77    0.71
  -6  -3   9  122.44    4.87
  -6   3   9  119.11    4.74
  -6  -3   9  112.79    9.05
  -6  -3   9  114.62    4.78
  -6  -3   9  122.53    4.84
  -6  -3   9  116.54    4.84
  -6   3   9  123.03    9.65
  -6  -3   9  122.64    4.69
   6  -3  -9  120.99    4.87
  -6  -3   9  119.08    4.83
  -6   3   9  119.75    4.83
  -6  -3   9  117.62    4.79
   6  -3  -9  108.77    9.08
  -6   3   8   75.11    7.16
  -6  -3   8   66.19    6.80
  -6  -3   8   82.11    3.37
  -6  -3   8   84.77    3.40
  -6   3   8   79.91    3.30
  -6   3   8   61.20    6.92
   6  -3  -8   70.23    6.55
   6   3  -8   70.74    6.95
   6  -3  -8   72.33    7.03
   6  -3  -8   82.49    3.42
  -6  -3   8   79.07    3.36
  -6   3   8   83.16    3.38
  -6  -3   8   81.01    3.39
  -6  -3   8   78.55    3.39
  -6  -3   8   80.81    3.36
  -6   3   7   73.32    3.03
  -6  -3   7   72.35    3.09
  -6  -3   7   68.87    3.07
  -6  -3   7   76.60    3.12
  -6   3   7   76.13    6.76
  -6  -3   7   68.30    6.41
  -6   3   7   91.76    7.73
   6  -3  -7   65.08    6.15
  -6  -3   7   79.19    2.97
   6  -3  -7   73.28    3.12
  -6  -3   7   74.17    3.00
  -6  -3   7   69.59    3.06
   6   3  -7   56.51    6.15
   6  -3  -7   62.21    6.36
  -6  -3   7   74.37    3.09
  -6   3   6   45.13    4.90
  -6  -3   6   40.83    4.65
  -6   3   6   40.75    1.94
  -6  -3   6   40.53    1.93
  -6  -3   6   41.12    1.91
  -6  -3   6   43.71    1.96
   6  -3  -6   42.04    1.95
  -6  -3   6   41.63    1.84
  -6   3   6   43.93    1.88
  -6  -3   6   47.86    1.82
   6  -3  -6   47.07    4.88
  -6  -3   6   43.63    1.94
  -6  -3   6   45.69    1.97
   6   3  -6   43.17    4.93
   6  -3  -6   34.96    4.47
  -6  -3   5   49.41    2.13
  -6   3   5   48.53    2.13
  -6   3   5   40.76    4.67
   6  -3  -5   51.32    4.93
  -6   3   5   49.09    4.89
  -6  -3   5   47.12    4.78
  -6   3   4  203.02   12.38
  -6  -3   4  207.42   12.34
  -6   3   4  242.44   13.37
   6  -3  -4  254.57   12.91
  -6   3   4  232.60    8.89
  -6  -3   4  227.85    8.87
  -6   3   3   25.35    3.38
  -6   3   3   32.95    3.94
   6  -3  -3   31.51    3.62
  -6   3   3   29.24    1.35
  -6  -3   3   29.97    1.35
  -6   3   2   27.06    3.33
  -6  -3   2   24.60    3.11
   6  -3  -2   31.93    3.56
  -6   3   2   30.49    3.72
  -6   3   2   28.78    1.29
  -6  -3   2   27.10    1.27
  -6   3   1   47.26    4.52
  -6  -3   1   47.62    4.50
  -6  -3   1   51.11    2.13
  -6  -3   0   52.11    2.12
  -6  -3   0   51.36    2.11
  -6   3   0   53.21    4.69
  -6  -3   0   45.24    4.38
   6  -3   0   48.10    2.03
  -6  -3  -1   31.12    1.38
  -6   3  -1   29.68    3.46
  -6  -3  -1   33.16    3.58
   6  -3   1   30.48    1.33
  -6   3  -2   31.09    1.39
  -6  -3  -2   30.87    1.39
  -6   3  -2   27.71    3.45
  -6  -3  -2   31.33    3.61
   6  -3   2   29.62    1.33
  -6   3  -3   17.22    0.93
  -6  -3  -3   18.66    0.94
  -6   3  -3   14.23    2.54
  -6  -3  -3   15.45    2.68
   6  -3   3   18.43    0.89
  -6   3  -4   17.62    3.04
  -6  -3  -4   18.86    3.19
  -6   3  -4   22.47    1.14
  -6  -3  -4   22.72    1.13
  -6   3  -5   19.03    1.03
  -6  -3  -5   19.07    1.02
  -6   3  -5   14.95    2.85
  -6  -3  -5   17.29    3.02
  -6   3  -5   19.71    0.93
  -6  -3  -5   18.87    0.97
   6  -3   5   19.59    0.99
  -6   3  -5   18.83    0.92
  -6  -3  -5   17.13    0.94
  -6  -3  -5   16.68    0.94
   6  -3   5   19.35    1.02
  -6   3  -5   19.53    0.94
  -6   3  -5   19.88    0.88
  -6   3  -6    7.14    0.59
  -6  -3  -6    7.00    0.60
  -6   3  -6    7.35    2.11
  -6  -3  -6    7.95    2.22
   6  -3   6    7.25    0.55
  -6  -3  -6    7.51    0.55
  -6  -3  -6    7.13    0.54
  -6   3  -6    7.21    0.50
   6   3   6    7.34    0.51
  -6   3  -6    7.27    0.51
   6  -3   6    7.94    0.60
  -6   3  -6    7.99    0.53
   6  -3   6    7.37    0.55
   6   3   7    0.41    0.28
   6  -3   7    0.23    0.27
  -6   3  -7    0.41    0.24
  -6  -3  -7    0.57    0.26
   6  -3   7    0.41    0.30
  -6   3  -7    0.87    1.14
  -6  -3  -7    1.26    1.19
   6   3   7    0.38    0.26
   6  -3   7    0.24    0.25
  -6   3  -7    0.15    0.29
  -6  -3  -7    0.29    0.28
  -6  -3  -7    0.42    0.26
  -6   3  -7    0.61    0.24
   6   3   7    0.30    0.20
  -6   3  -7    0.24    0.23
  -6   3  -8    3.69    0.47
  -6  -3  -8    3.34    0.44
  -6   3  -8    3.60    0.37
   6   3   8    3.45    0.37
  -6  -3  -8    3.28    0.42
  -6   3  -8    3.23    0.37
  -6   3  -8    3.89    0.38
  -6  -3  -8    3.45    0.41
   6  -3   8    3.23    0.44
   6   3   8    3.39    0.41
   6  -3   8    2.71    0.38
   6   3   8    3.19    0.41
   6  -3   8    3.41    0.41
  -6   3  -9   29.06    1.31
  -6  -3  -9   27.87    1.35
  -6   3  -9   28.54    1.31
  -6  -3  -9   27.33    1.35
  -6   3  -9   26.83    1.40
  -6  -3  -9   24.95    1.36
  -6   3  -9   27.70    1.27
   6   3   9   29.78    1.34
  -6  -3  -9   29.98    1.32
  -6   3  -9   28.41    1.28
   6   3   9   25.84    1.33
   6  -3   9   26.44    1.33
   6   3   9   26.45    1.33
   6  -3   9   27.96    1.34
  -6   3 -10    8.62    0.54
  -6   3 -10    7.95    0.53
  -6   3 -10    7.78    0.50
  -6   3 -10    7.38    0.49
  -6   3 -10    9.72    0.56
   6  -3  10    8.07    0.48
   6   3  10    8.04    0.54
  -6   3 -10    7.58    0.60
   6   3  10    7.56    0.56
   6  -3  10    8.11    0.57
   6   3  10    7.85    0.56
   6  -3  10    7.70    0.55
  -6   3 -11    2.54    0.33
  -6   3 -11    3.27    0.33
   6  -3  11    3.56    0.33
   6   3  11    2.70    0.32
   6   3  11    3.26    0.32
  -6   3 -11    3.07    0.31
  -6   3 -11    3.26    0.31
   6   3  11    2.50    0.31
  -6   3 -12    8.43    0.43
   6  -3  12    8.17    0.44
   6   3  12    8.19    0.44
   6   3  12    5.93    0.39
  -6   3 -12    6.21    0.38
  -6   3 -12    6.59    0.39
   6   3  12    6.12    0.39
   6  -3  13    2.47    0.19
   6   3  13    3.18    0.22
   6  -3  13    3.39    0.25
   6  -4 -13   19.03    0.87
  -6  -4  13   19.78    0.88
  -6  -4  13   19.38    0.88
  -6  -4  12   13.51    0.71
  -6  -4  12   11.68    0.69
   6  -4 -12   13.67    0.72
   6  -4 -11    7.81    0.57
  -6  -4  11    6.46    0.52
   6  -4 -11    6.61    0.52
  -6  -4  11    6.78    0.42
  -6  -4  11    7.03    0.52
   6  -4 -10    6.71    0.57
  -6  -4  10    6.46    0.55
  -6  -4  10    6.55    0.56
  -6  -4  10    5.09    0.48
  -6   4  10    6.25    0.47
  -6  -4  10    6.47    0.42
   6  -4 -10    6.38    0.55
  -6  -4   9   12.86    0.82
   6  -4  -9   12.69    0.83
  -6  -4   9   11.62    0.77
   6  -4  -9   12.12    0.82
  -6   4   9   12.70    0.74
  -6  -4   8   65.11    2.83
  -6  -4   8   65.06    2.82
  -6  -4   8   66.82    2.66
  -6  -4   8   63.14    2.77
  -6   4   8   66.23    2.75
   6  -4  -8   64.52    2.83
  -6  -4   7   12.16    0.70
   6  -4  -7   10.44    0.77
  -6  -4   7   11.53    0.78
  -6   4   7   10.65    2.72
   6  -4  -7   12.62    2.80
  -6  -4   7   10.89    0.72
  -6  -4   7   12.17    0.64
  -6  -4   7   11.84    0.77
  -6   4   7   11.57    0.71
  -6   4   6    9.16    0.59
  -6  -4   6    8.50    0.50
  -6  -4   6    8.11    0.64
  -6   4   6    3.25    1.81
   6  -4  -6    4.55    1.89
   6  -4  -6    7.90    0.63
  -6  -4   6    7.23    0.53
  -6  -4   6    7.52    0.54
  -6  -4   6    7.18    0.55
  -6  -4   6    7.57    0.60
  -6  -4   6    7.19    0.51
  -6  -4   5   79.89    2.99
   6  -4  -5   75.46    3.15
  -6  -4   5   72.59    3.04
  -6  -4   5   77.71    3.16
  -6  -4   5   72.50    3.07
  -6  -4   5   72.54    3.07
  -6   4   5   74.98    7.02
   6  -4  -5   70.76    6.65
  -6  -4   5   72.97    3.11
  -6  -4   5   71.59    3.05
  -6   4   4    2.46    1.45
   6  -4  -4    1.14    1.14
   6  -4  -4    0.79    0.30
  -6  -4   4    0.87    0.24
   6  -4  -4    0.77    0.30
  -6   4   4    1.02    0.25
  -6  -4   4    0.77    0.26
  -6  -4   4    0.78    0.24
  -6  -4   4    0.60    0.26
  -6  -4   4    0.71    0.18
   6  -4  -3   10.25    0.56
   6  -4  -3   11.27    0.72
  -6   4   3    9.63    2.36
   6  -4  -3   12.02    2.58
   6  -4  -2    0.77    0.18
   6  -4  -2    0.35    1.19
  -6   4   2    1.09    0.95
   6  -4  -1   14.52    0.74
   6  -4   0    0.84    0.19
   6  -4   1   69.11    2.81
  -6   4  -2   34.86    1.41
  -6   4  -2   32.83    1.42
   6  -4   2   31.25    1.46
   6  -4   2   33.94    1.55
   6  -4   2   30.38    1.49
  -6  -4  -2   33.35    1.54
   6  -4   2   32.80    1.51
   6  -4   3   11.46    0.70
  -6   4  -3   11.85    0.60
  -6   4  -3   11.06    0.62
   6  -4   3   11.90    0.67
   6  -4   3   11.04    0.69
  -6  -4  -3   12.08    0.73
  -6   4  -3   10.81    0.62
  -6  -4  -3   11.05    0.68
  -6  -4  -3    9.88    0.66
   6  -4   3   11.11    0.73
  -6   4  -3   12.21    0.65
  -6   4  -4    4.66    0.39
   6  -4   4    4.23    0.47
  -6   4  -4    4.57    0.38
  -6  -4  -4    4.91    0.41
   6  -4   4    4.33    0.42
  -6  -4  -4    4.44    0.45
   6  -4   4    4.63    0.40
  -6   4  -4    4.31    0.34
  -6  -4  -4    2.81    0.39
  -6   4  -4    4.88    0.38
  -6   4  -5   14.93    0.78
   6  -4   5   14.51    0.87
  -6   4  -5   14.25    0.75
  -6   4  -5   13.31    0.70
  -6  -4  -5   15.87    0.85
   6  -4   5   13.65    0.81
   6  -4   5   13.50    0.79
  -6   4  -5   14.21    0.76
   6  -4   6   11.27    0.77
  -6   4  -6   13.11    0.70
  -6   4  -6   12.25    0.68
  -6   4  -6   11.41    0.61
   6  -4   6   11.10    0.62
   6   4   6    9.99    0.64
  -6  -4  -6   12.07    0.75
   6  -4   6   11.62    0.72
  -6  -4  -6   11.21    0.70
  -6   4  -6   12.64    0.69
  -6   4  -7   78.33    3.22
   6   4   7   74.56    3.24
  -6   4  -7   80.42    3.24
   6  -4   7   85.22    3.36
  -6   4  -7   81.23    3.24
  -6  -4  -7   82.56    3.32
   6  -4   7   79.34    3.30
  -6   4  -8   23.71    1.14
  -6  -4  -8   25.31    1.22
   6  -4   8   25.20    1.23
   6   4   8   24.75    1.19
   6  -4   8   25.37    1.26
  -6   4  -8   25.17    1.18
  -6   4  -8   25.57    1.18
  -6   4  -9   20.41    0.98
  -6   4  -9   21.24    1.01
  -6   4  -9   21.40    1.01
  -6   4  -9   19.76    0.97
   6   4   9   21.03    1.02
  -6  -4  -9   21.85    1.04
   6  -4   9   22.24    1.07
   6  -4  10   19.02    0.91
  -6  -4 -10   18.87    0.91
   6  -4  10   21.32    0.99
  -6   4 -10   19.48    0.92
  -6   4 -10   19.84    0.93
   6   4  10   19.43    0.94
  -6   4 -10   21.92    0.96
   6  -4  11    0.30    0.12
  -6   4 -11    0.42    0.15
  -6   4 -11    0.28    0.14
   6  -4  11    0.20    0.15
  -6   4 -11    0.49    0.19
   6   4  11    0.55    0.17
   6   4  12   17.40    0.79
  -6  -4 -12   18.98    0.82
  -6   4 -12   18.65    0.79
  -6  -5  13    4.14    0.23
   6  -5 -12    4.74    0.34
   6  -5 -11   15.53    0.81
  -6  -5  10    9.57    0.61
  -6   5  10    8.74    0.55
   6  -5 -10    9.46    0.62
   6  -5 -10    8.61    0.59
   6  -5 -10    8.26    0.58
  -6  -5   9    6.16    0.55
  -6  -5   9    6.58    0.54
  -6   5   9    6.86    0.50
   6  -5  -9    5.84    0.55
   6  -5  -9    7.31    0.58
   6  -5  -8    7.34    0.61
  -6  -5   8    7.01    0.60
  -6  -5   8    6.44    0.55
  -6   5   8    7.26    0.55
  -6  -5   8    6.66    0.50
   6  -5  -8    6.55    0.59
  -6  -5   8    6.99    0.45
  -6  -5   7   11.37    0.81
  -6  -5   7   11.80    0.71
   6  -5  -7   12.18    0.83
   6  -5  -7   13.22    0.84
  -6  -5   7   13.43    0.68
  -6  -5   7   11.97    0.78
   6  -5  -6    2.12    0.41
  -6  -5   6    3.22    0.30
   6  -5  -6    2.66    0.42
   6  -5  -6    1.82    0.41
  -6  -5   6    2.43    0.31
  -6   5   6    1.41    1.66
   6  -5  -6    3.12    1.58
  -6   5   6    2.79    0.37
  -6  -5   6    2.29    0.30
  -6  -5   6    2.40    0.36
   6  -5  -5   53.47    2.51
   6  -5  -5   58.23    2.55
  -6  -5   5   61.88    2.38
  -6   5   5   58.85    2.33
  -6  -5   5   53.78    2.44
  -6   5   5   61.60    2.51
  -6  -5   5   56.34    2.46
  -6  -5   5   57.32    2.48
  -6   5   5   63.28    6.43
   6  -5  -5   56.67    6.12
  -6  -5   4   31.35    1.51
  -6  -5   4   34.66    1.55
  -6   5   4   33.29    1.56
   6  -5  -4   32.98    1.60
  -6  -5   4   33.88    1.44
   6  -5  -4   35.12    1.62
  -6  -5   4   34.20    1.55
  -6   5   4   33.68    1.42
  -6  -5   4   31.16    1.53
  -6  -5   4   32.62    1.55
  -6   5   4   36.97    4.85
   6  -5  -4   37.96    4.87
   6  -5  -3   52.20    2.32
  -6  -5   3   49.67    2.22
   6  -5  -3   51.17    2.28
  -6  -5   3   52.56    2.11
   6  -5  -3   51.42    2.27
  -6  -5   3   52.67    2.23
  -6  -5   3   52.51    2.24
  -6  -5   3   48.41    2.23
  -6   5   3   54.68    2.24
   6  -5  -3   50.47    2.13
  -6  -5   3   50.13    2.19
  -6   5   3   60.99    6.04
   6  -5  -3   49.13    5.60
  -6  -5   2   83.08    3.65
  -6  -5   2   91.07    3.65
  -6  -5   2   89.58    3.64
  -6  -5   2   86.46    3.65
   6  -5  -2   91.58    3.70
   6  -5  -2   87.48    3.57
  -6  -5   2   81.98    3.57
   6  -5  -2   94.45    3.70
  -6   5   2   96.48    3.65
   6  -5  -2   95.43    3.75
  -6  -5   2   89.58    3.67
  -6  -5   1    5.05    0.48
  -6  -5   1    4.42    0.45
  -6  -5   1    5.02    0.48
   6  -5  -1    5.39    0.51
  -6  -5   1    4.84    0.43
   6  -5  -1    5.22    0.41
   6  -5  -1    4.86    0.48
  -6   5   1    4.93    0.44
  -6  -5   1    5.58    0.50
   6  -5  -1    5.92    0.54
  -6  -5   0    5.92    0.52
  -6  -5   0    5.60    0.51
  -6  -5   0    6.45    0.54
  -6  -5   0    5.76    0.51
   6  -5   0    5.86    0.53
  -6  -5   0    6.53    0.49
   6  -5   0    5.16    0.43
   6  -5   0    5.89    0.52
  -6   5   0    5.73    0.46
   6  -5   0    6.15    0.57
  -6  -5   0    5.91    0.53
  -6  -5  -1   62.45    2.66
  -6  -5  -1   59.70    2.63
   6  -5   1   63.70    2.64
  -6  -5  -1   58.03    2.61
  -6  -5  -1   60.50    2.62
  -6   5  -1   63.06    2.52
   6  -5   1   63.37    2.66
   6  -5   2    7.89    0.62
   6  -5   2    7.30    0.58
  -6  -5  -2    7.06    0.59
  -6  -5  -2    8.89    0.63
   6  -5   2    6.90    0.54
  -6   5  -2    8.29    0.49
  -6  -5  -2    7.30    0.58
   6  -5   2    7.14    0.52
  -6  -5  -2    6.81    0.57
  -6   5  -2    8.13    0.51
  -6  -5  -2    7.59    0.56
  -6   5  -3   68.17    2.67
   6  -5   3   66.88    2.76
  -6  -5  -3   63.05    2.79
   6  -5   3   58.74    2.69
  -6  -5  -3   63.81    2.78
  -6   5  -3   70.47    2.63
   6  -5   3   62.69    2.70
  -6  -5  -3   59.39    2.69
  -6   5  -3   66.35    2.64
  -6  -5  -3   59.13    2.70
  -6   5  -3   68.31    2.66
  -6   5  -4    5.26    0.44
  -6  -5  -4    5.17    0.52
  -6   5  -4    4.85    0.42
  -6  -5  -4    4.71    0.43
  -6   5  -4    5.58    0.43
  -6  -5  -4    5.54    0.52
   6  -5   4    4.73    0.44
  -6   5  -4    5.68    0.40
  -6  -5  -4    4.73    0.50
   6  -5   4    4.60    0.45
  -6   5  -5    7.05    0.45
  -6  -5  -5    6.55    0.59
  -6  -5  -5    7.66    0.58
  -6   5  -5    7.46    0.50
  -6   5  -5    7.13    0.50
  -6   5  -5    7.46    0.49
   6  -5   5    6.80    0.52
  -6  -5  -5    7.52    0.58
  -6  -5  -6   12.00    0.80
  -6   5  -6   12.08    0.68
  -6   5  -6   12.93    0.70
   6  -5   6   11.81    0.66
  -6   5  -6   12.62    0.70
  -6   5  -6   12.34    0.63
   6  -5   6   13.05    0.75
  -6  -5  -6   12.74    0.78
  -6  -5  -7   19.21    1.06
  -6   5  -7   17.46    0.90
  -6   5  -7   19.65    0.93
   6  -5   7   19.11    0.89
   6  -5   7   19.80    1.04
  -6   5  -7   20.37    0.94
  -6  -5  -7   20.49    1.02
   6  -5   7   18.93    0.98
  -6  -5  -7   16.82    0.91
  -6  -5  -8    3.28    0.40
  -6  -5  -8    3.23    0.34
   6  -5   8    2.91    0.32
   6  -5   8    2.97    0.26
   6   5   8    2.93    0.28
  -6   5  -8    3.02    0.31
   6  -5   8    2.98    0.40
  -6   5  -8    2.96    0.31
  -6   5  -8    3.22    0.29
  -6  -5  -9   29.15    1.21
  -6   5  -9   26.30    1.17
  -6   5  -9   26.37    1.17
   6   5   9   24.80    1.16
  -6  -5  -9   27.75    1.28
   6  -5   9   29.40    1.25
  -6   5 -10   14.38    0.61
   6  -5  10   11.19    0.57
  -6   5 -10   10.79    0.54
  -6   5 -10    9.97    0.53
   6  -5  10   13.11    0.62
  -6  -5 -10   13.16    0.65
   6   5  10   11.66    0.56
   6  -5  10   12.52    0.66
  -6  -5 -11   17.21    0.74
  -6   5 -11   18.65    0.72
   6  -5  11   17.48    0.76
  -6  -6  11    0.88    0.15
   6  -6 -11    0.71    0.17
  -6  -6  10    4.11    0.33
   6  -6 -10    4.54    0.36
  -6   6  10    4.20    0.32
  -6   6   9    0.01    0.21
   6  -6  -9    0.02    0.24
  -6  -6   9    0.34    0.21
  -6  -6   9    0.07    0.14
   6  -6  -9   -0.02    0.22
  -6  -6   8   25.99    1.28
  -6  -6   8   29.50    1.20
   6  -6  -8   29.47    1.34
   6  -6  -8   26.20    1.28
   6  -6  -8   27.00    1.33
  -6   6   7    0.31    0.28
   6  -6  -7    0.19    0.29
  -6  -6   7    0.14    0.22
   6  -6  -7    0.54    0.29
  -6  -6   7    0.18    0.17
   6  -6  -7    0.11    0.29
   6  -6  -6   18.01    1.06
  -6  -6   6   18.79    0.92
  -6  -6   6   19.45    1.00
   6  -6  -6   17.89    1.04
  -6  -6   6   16.51    0.98
   6  -6  -6   17.81    1.09
  -6   6   6   19.08    1.04
  -6  -6   5   19.30    1.06
  -6  -6   5   22.27    0.99
   6  -6  -5   23.80    1.17
  -6  -6   5   21.66    1.07
  -6  -6   5   19.23    1.05
  -6  -6   5   20.89    1.05
   6  -6  -5   22.41    1.15
  -6   6   5   22.14    1.11
  -6   6   5   21.99    0.96
   6  -6  -5   23.15    1.21
  -6  -6   4   32.89    1.63
  -6  -6   4   34.91    1.53
   6  -6  -4   37.52    1.73
  -6  -6   4   38.40    1.66
  -6  -6   4   34.86    1.65
  -6   6   4   37.81    1.54
   6  -6  -4   36.95    1.71
  -6   6   4   39.24    1.69
   6  -6  -4   36.93    1.77
  -6  -6   3   56.74    2.64
  -6  -6   3   66.20    2.66
  -6  -6   3   61.56    2.66
   6  -6  -3   65.55    2.57
   6  -6  -3   61.44    2.69
  -6  -6   3   60.89    2.51
   6  -6  -3   65.05    2.70
  -6   6   3   66.44    2.67
  -6  -6   3   61.21    2.64
  -6  -6   2   61.52    2.57
   6  -6  -2   62.81    2.66
   6  -6  -2   60.73    2.48
  -6  -6   2   60.45    2.55
   6  -6  -2   58.92    2.58
  -6  -6   2   53.12    2.54
  -6   6   2   61.68    2.54
  -6   6   1   36.46    1.61
  -6  -6   1   38.07    1.67
  -6  -6   1   36.84    1.69
   6  -6  -1   37.12    1.69
  -6  -6   1   35.18    1.66
  -6  -6   1   31.12    1.63
   6  -6  -1   36.01    1.59
   6  -6   0   14.86    0.80
  -6  -6   0   16.54    0.86
  -6  -6   0   13.54    0.73
   6  -6   0   15.33    0.88
  -6  -6   0   14.49    0.85
  -6  -6   0   15.10    0.88
   6  -6   0   13.08    0.71
  -6  -6   0   13.62    0.84
  -6  -6   0   14.72    0.87
   6  -6   1   19.64    1.09
  -6  -6  -1   21.53    1.09
  -6  -6  -1   19.66    1.10
   6  -6   1   19.26    1.02
  -6   6  -1   22.33    0.98
   6  -6   1   19.14    0.92
   6  -6   1   19.31    1.01
  -6  -6  -1   18.72    1.05
  -6   6  -1   19.98    0.97
  -6  -6  -1   17.78    1.03
  -6  -6  -1   24.25    1.13
   6  -6   2  120.06    4.99
   6  -6   2  118.40    4.81
  -6  -6  -2  117.56    4.99
  -6  -6  -2  127.00    5.03
   6  -6   2  121.38    4.93
  -6   6  -2  135.99    4.87
   6  -6   2  117.78    4.94
  -6  -6  -2  121.73    4.98
  -6  -6  -2  117.70    4.94
  -6   6  -2  126.13    4.87
   6  -6   3   26.30    1.14
  -6  -6  -3   25.12    1.32
   6  -6   3   25.81    1.25
  -6  -6  -3   27.44    1.34
   6  -6   3   24.59    1.26
  -6   6  -3   27.75    1.20
  -6   6  -3   26.51    1.21
   6  -6   3   27.05    1.33
  -6   6  -3   27.93    1.21
  -6   6  -3   26.22    1.20
  -6  -6  -3   25.22    1.25
  -6   6  -4   42.46    1.77
  -6  -6  -4   42.63    1.93
   6  -6   4   43.40    1.84
  -6  -6  -4   41.58    1.90
   6  -6   4   39.58    1.86
   6  -6   4   44.27    1.88
   6  -6   4   44.75    1.93
  -6   6  -4   44.54    1.81
  -6   6  -4   43.87    1.80
  -6  -6  -4   37.66    1.80
  -6   6  -4   41.26    1.78
   6  -6   5    0.43    0.19
   6  -6   5    1.01    0.33
  -6  -6  -5    0.68    0.29
  -6   6  -5    1.16    0.23
  -6  -6  -5    0.87    0.29
   6  -6   5    0.87    0.23
  -6   6  -5    0.86    0.21
   6  -6   5    0.70    0.22
  -6   6  -5    0.85    0.23
  -6   6  -5    0.74    0.23
   6  -6   6    3.11    0.39
  -6  -6  -6    3.22    0.40
  -6   6  -6    2.93    0.29
   6  -6   6    2.75    0.32
  -6  -6  -6    3.16    0.37
   6  -6   6    2.81    0.29
  -6   6  -6    2.88    0.26
  -6   6  -6    2.58    0.28
  -6   6  -6    2.94    0.29
   6  -6   7   24.61    1.16
  -6   6  -7   24.14    1.06
  -6   6  -7   23.52    1.06
   6  -6   7   25.26    1.05
  -6   6  -7   21.22    1.03
   6  -6   7   26.36    1.15
  -6  -6  -7   24.70    1.17
  -6  -6  -7   22.88    1.11
  -6  -6  -7   27.22    1.16
   6  -6   8   47.35    1.86
   6  -6   8   51.65    1.89
  -6  -6  -8   49.67    1.90
  -6   6  -8   44.50    1.79
  -6   6  -8   44.13    1.78
  -6  -6  -9    5.54    0.35
   6  -6   9    4.85    0.32
   6  -6   9    4.61    0.32
   6  -6   9    5.55    0.34
  -6   6 -10    3.02    0.19
   6  -6  10    2.51    0.18
  -6  -6 -10    2.38    0.18
  -6   7  10    5.14    0.27
  -6  -7   9    2.06    0.17
  -6  -7   8   16.40    0.72
  -6   7   8   16.43    0.79
  -6  -7   7    8.67    0.45
  -6   7   7    9.21    0.54
  -6  -7   6   10.46    0.53
  -6   7   6   11.41    0.64
  -6  -7   5   24.32    1.05
  -6   7   5   19.63    1.04
   6  -7  -4   30.68    1.56
  -6   7   4   30.94    1.55
  -6   7   4   32.27    1.46
  -6  -7   4   32.59    1.55
  -6  -7   3   37.87    1.72
   6  -7  -3   37.71    1.75
   6  -7  -3   38.96    1.78
  -6   7   3   37.05    1.72
  -6   7   3   39.43    1.66
  -6   7   2    4.55    0.36
   6  -7  -2    4.34    0.44
   6  -7  -2    4.65    0.46
  -6   7   2    4.48    0.39
  -6  -7   2    5.01    0.42
   6  -7  -1   20.42    1.05
   6  -7  -1   19.48    0.99
   6  -7  -1   21.06    1.06
   6  -7  -1   18.32    0.92
   6  -7  -1   20.53    0.98
  -6  -7   1   21.11    1.03
  -6  -7   1   19.64    1.04
  -6   7   1   22.57    0.99
  -6   7   1   22.26    0.97
   6  -7   0   32.89    1.48
   6  -7   0   31.51    1.41
  -6  -7   0   28.69    1.44
  -6   7   0   33.04    1.39
   6  -7   0   30.46    1.41
   6  -7   0   34.28    1.50
   6  -7   0   30.54    1.34
  -6  -7   0   33.43    1.46
   6  -7   1    6.85    0.43
   6  -7   1    8.09    0.57
  -6  -7  -1    7.15    0.53
   6  -7   1    7.20    0.50
  -6   7  -1    7.76    0.48
  -6  -7  -1    9.12    0.57
   6  -7   1    6.85    0.55
  -6   7  -1    8.35    0.49
   6  -7   2    0.04    0.26
   6  -7   2    0.28    0.15
  -6  -7  -2    0.16    0.23
   6  -7   2    0.02    0.18
  -6  -7  -2   -0.06    0.19
  -6   7  -2    0.24    0.21
  -6   7  -2    0.15    0.19
  -6   7  -2    0.22    0.20
  -6   7  -2    0.25    0.20
  -6   7  -3    5.40    0.40
   6  -7   3    5.46    0.48
   6  -7   3    6.07    0.35
  -6  -7  -3    5.18    0.45
  -6   7  -3    5.26    0.39
  -6   7  -3    5.56    0.39
  -6  -7  -3    4.42    0.39
  -6   7  -3    6.04    0.40
   6  -7   3    5.10    0.42
   6  -7   4   14.66    0.79
  -6   7  -4   14.87    0.71
  -6  -7  -4   15.75    0.79
  -6   7  -4   14.68    0.70
  -6   7  -4   14.85    0.71
  -6   7  -4   14.91    0.70
   6  -7   4   12.26    0.69
   6  -7   4   13.04    0.71
   6  -7   4   14.81    0.77
   6  -7   5   23.09    1.08
  -6   7  -5   23.72    1.00
  -6   7  -5   22.04    0.98
  -6   7  -5   23.07    0.99
  -6   7  -5   22.74    0.97
  -6  -7  -5   22.76    1.07
   6  -7   5   20.10    0.97
   6  -7   5   22.78    1.01
  -6  -7  -6   12.38    0.64
  -6   7  -6   11.99    0.57
   6  -7   6   13.19    0.59
   6  -7   6   13.23    0.66
  -6   7  -6   11.74    0.56
  -6  -7  -7   28.89    1.11
   6  -7   7   29.83    1.12
   6  -7   7   29.16    1.06
  -6  -7  -8    9.91    0.47
   6  -7   8   12.43    0.52
  -6   8   7    3.94    0.24
   6  -8  -7    4.27    0.25
  -6   8   6    2.60    0.19
  -6   8   6    1.77    0.20
   6  -8  -6    2.82    0.23
  -6   8   5   10.03    0.45
  -6   8   5    8.28    0.45
   6  -8  -5    9.84    0.49
   6  -8  -5    7.69    0.38
  -6   8   4   12.30    0.61
   6  -8  -4   12.27    0.57
  -6  -8   3   28.69    1.03
  -6   8   3   25.20    1.01
  -6   8   3   18.37    0.96
  -6   8   3   23.57    0.97
   6  -8  -3   26.77    1.07
   6  -8  -3   20.98    0.95
  -6  -8   2    2.64    0.26
  -6   8   2    3.15    0.27
  -6   8   2    3.01    0.25
   6  -8  -2    2.35    0.21
   6  -8  -2    3.43    0.32
  -6  -8   1    8.65    0.49
   6  -8  -1    8.42    0.43
   6  -8  -1    9.26    0.54
  -6   8   1    9.43    0.48
  -6   8   1    8.83    0.48
  -6   8   0   26.36    1.13
  -6   8   0   27.37    1.13
  -6  -8   0   27.44    1.15
   6  -8   0   24.18    1.08
  -6   8   0   27.41    1.13
  -6  -8   0   29.59    1.58
  -6   8  -1    1.50    0.20
  -6  -8  -1    1.27    0.20
  -6   8  -1    1.63    0.21
  -6   8  -1    1.43    0.20
   6  -8   1    1.66    0.16
  -6   8  -1    1.51    0.21
  -6   8  -2   10.85    0.54
   6  -8   2   11.69    0.58
  -6   8  -2   11.51    0.56
  -6   8  -2   11.41    0.54
  -6   8  -2   10.77    0.54
  -6  -8  -2   11.59    0.57
  -6   8  -3   12.79    0.59
   6  -8   3   12.17    0.62
  -6   8  -3   12.67    0.59
   6  -8   3   13.22    0.63
  -6   8  -3   12.82    0.59
  -6   8  -3   14.82    0.62
   6  -8   3   14.25    0.65
  -6  -8  -3   13.78    0.63
   6  -8   4    6.75    0.37
   6  -8   4    5.81    0.33
   6  -8   4    6.77    0.35
  -6  -8  -4    6.20    0.34
  -6   8  -4    6.51    0.33
   6  -8   5    6.56    0.30
  -6  -8  -5    4.91    0.26
  -6  -8  -6    8.68    0.44
   6  -8   6   10.56    0.45
  -6   9   3    0.82    0.09
   6  -9  -3    0.50    0.08
  -6   9   2    1.80    0.13
  -6   9   1    5.95    0.29
   6  -9  -1    5.49    0.31
   6  -9   0    1.42    0.13
   6  -9   0    1.64    0.14
   6  -9   1    1.24    0.11
  -6   9  -1    1.68    0.12
   6  -9   1    1.20    0.11
  -7   0  15    7.05    0.35
  -7   0  14    0.67    0.15
  -7   0  14    0.79    0.21
  -7   0  13   10.92    0.63
  -7   0  13   12.55    0.71
  -7   0  12    2.27    0.33
  -7   0  12    2.99    0.41
  -7   0  11   37.97    1.82
  -7   0  11   37.89    1.75
  -7   0  10  124.24    4.98
  -7   0  10  127.10    5.07
  -7   0  10  125.18    5.12
  -7   0   9  377.15   14.59
   7   0  -9  324.74   20.36
  -7   0   9  375.68   14.47
  -7   0   9  386.00   14.55
  -7   0   9  362.65   20.66
  -7   0   8   85.16    3.65
   7   0  -8   73.98    7.63
  -7   0   8   85.18    3.69
  -7   0   8   77.14    7.60
  -7   0   8   90.70    3.62
  -7   0   8   87.13    3.57
  -7   0   7   16.62    0.90
  -7   0   7   15.77    0.90
  -7   0   7   14.37    2.56
  -7   0   7   14.24    3.23
  -7   0   7   15.93    0.99
  -7   0   7   15.87    0.95
  -7   0   6   19.69    2.78
  -7   0   6   20.25    3.48
  -7   0   6   17.44    3.28
  -7   0   6   19.54    1.09
  -7   0   5  250.43   14.48
  -7   0   5  243.54   12.86
  -7   0   5  252.20    9.78
  -7   0   5  255.37   14.34
  -7   0   4  119.09    8.48
  -7   0   4  114.43    4.61
  -7   0   4  109.29    8.15
  -7   0   3    1.46    0.29
  -7   0   3    1.04    0.98
  -7   0   2    5.96    0.47
  -7   0   2    5.18    0.45
  -7   0   2    6.57    1.90
  -7   0   1  260.20    9.99
  -7   0   1  249.03   13.70
  -7   0   0  145.82    5.74
  -7   0   0  151.19    9.37
  -7   0  -1   18.56    0.98
  -7   0  -1   23.25    3.24
  -7   0  -2  280.00   10.82
  -7   0  -2  296.11   15.27
  -7   0  -3  179.99    7.07
  -7   0  -3  175.70   11.14
  -7   0  -4    2.06    0.37
  -7   0  -4    3.19    1.48
  -7   0  -5    8.91    0.70
  -7   0  -5    6.96    2.20
  -7   0  -6   54.14    2.34
  -7   0  -6   55.56    2.31
  -7   0  -6   55.40    2.34
  -7   0  -6   54.66    2.34
  -7   0  -6   58.82    2.37
  -7   0  -6   56.68    2.51
  -7   0  -7   50.29    2.40
  -7   0  -7   46.50    5.82
   7   0   7   54.06    2.34
  -7   0  -7   52.70    2.20
  -7   0  -7   51.01    2.24
  -7   0  -7   50.56    2.24
   7   0   7   53.80    2.34
  -7   0  -7   54.13    2.26
  -7   0  -7   51.71    2.24
  -7   0  -8    1.60    0.43
   7   0   8    1.21    0.35
  -7   0  -8    1.38    0.29
  -7   0  -8    1.05    1.38
  -7   0  -8    1.87    0.35
  -7   0  -8    1.37    0.33
   7   0   8    1.27    0.37
  -7   0  -9   46.84    2.08
  -7   0  -9   48.75    2.06
  -7   0  -9   44.77    2.22
   7   0   9   49.22    2.19
  -7   0  -9   47.32    2.09
   7   0   9   49.49    2.19
   7   0  10   37.58    1.76
  -7   0 -10   37.23    1.65
  -7   0 -10   36.59    1.67
   7   0  10   39.05    1.70
  -7   0 -10   35.04    1.80
   7   0  10   37.49    1.76
  -7   0 -10   38.64    1.71
  -7   0 -10   37.46    1.70
  -7   0 -10   37.56    1.68
  -7   0 -11    0.50    0.26
  -7   0 -11    0.44    0.23
   7   0  11    0.48    0.20
   7   0  11    0.54    0.28
  -7   0 -11    0.49    0.26
   7   0  11    0.79    0.30
  -7   0 -11    0.26    0.28
   7   0  12    0.53    0.23
   7   0  12    0.35    0.17
   7   0  12    0.45    0.24
  -7   0 -12    0.58    0.22
  -7   0 -12    0.63    0.22
   7   0  13   11.85    0.62
   7   0  13   12.80    0.57
   7   0  13   12.16    0.62
  -7   1  14    4.78    0.35
  -7   1  14    4.31    0.33
  -7  -1  14    4.98    0.36
  -7  -1  14    4.62    0.32
  -7   1  13    4.67    0.42
  -7  -1  13    5.55    0.44
  -7   1  13    4.22    0.32
  -7  -1  13    5.11    0.40
  -7  -1  12   24.51    1.18
  -7  -1  12   26.24    1.27
  -7   1  12   27.77    1.32
  -7  -1  12   26.89    1.31
  -7  -1  12   26.90    1.27
  -7   1  12   24.08    1.18
  -7  -1  11   12.52    0.80
  -7   1  11   12.73    0.76
  -7   1  11   14.02    0.87
  -7  -1  11   13.26    0.85
  -7  -1  11   12.50    0.79
  -7  -1  11   12.44    0.75
  -7  -1  10   74.51    3.18
  -7   1  10   74.87    3.13
  -7   1  10   76.56    3.23
  -7  -1  10   72.11    3.21
  -7  -1  10   76.15    3.14
   7   1  -9   11.31    3.65
   7  -1  -9   15.19    3.89
  -7   1   9   20.72    4.23
  -7   1   9   18.50    3.16
  -7  -1   9   13.18    3.44
  -7  -1   9   22.11    1.20
  -7   1   9   23.72    1.18
  -7   1   9   22.55    1.24
  -7  -1   9   22.26    1.23
  -7  -1   9   24.17    1.19
   7   1  -8    9.24    2.81
   7  -1  -8   21.22    3.92
  -7   1   8   17.60    1.02
  -7  -1   8   16.11    0.98
  -7   1   8   13.41    3.28
  -7  -1   8   17.44    3.49
  -7   1   8   13.01    2.65
  -7   1   8   16.64    0.93
  -7  -1   8   17.38    0.88
  -7  -1   8   15.05    0.94
  -7  -1   8   16.97    0.95
  -7   1   7   40.93    1.89
  -7  -1   7   40.45    1.88
  -7   1   7   38.46    1.92
  -7  -1   7   40.75    1.93
  -7  -1   7   41.03    1.86
  -7   1   7   38.56    1.82
  -7   1   7   38.49    5.01
  -7  -1   7   37.48    5.01
  -7   1   7   37.29    4.42
  -7  -1   7   43.68    1.86
  -7   1   6   85.82    7.68
  -7  -1   6   81.45    7.44
  -7   1   6   78.40    6.56
  -7   1   6   94.31    7.75
  -7  -1   6   90.67    7.52
  -7   1   6   87.53    3.62
  -7  -1   6   85.30    3.62
  -7   1   5   98.87    7.86
  -7  -1   5   94.18    7.64
  -7   1   5   95.47    7.02
  -7   1   5   86.05    7.35
  -7  -1   5   97.95    7.73
  -7   1   5   95.18    3.90
  -7  -1   5   93.61    3.88
  -7   1   4  133.20    9.44
  -7  -1   4  141.76    9.69
  -7   1   4  148.94    9.06
  -7   1   4  145.52    9.67
  -7  -1   4  147.47    9.61
  -7  -1   4  144.14    5.74
  -7   1   4  145.29    5.74
  -7   1   3  161.64   10.84
  -7  -1   3  184.64   11.17
  -7   1   3  184.44   10.65
  -7  -1   3  186.46    7.33
  -7   1   3  191.27    7.35
  -7   1   2   27.22    3.60
  -7  -1   2   28.61    3.66
  -7   1   2   30.39    1.42
  -7  -1   2   29.23    1.40
  -7   1   2   31.52    1.43
  -7  -1   2   30.38    1.41
  -7   1   1   17.42    0.91
  -7  -1   1   16.28    0.89
  -7   1   1   19.98    3.07
  -7  -1   1   16.33    2.77
  -7   1   0   66.35    2.70
  -7  -1   0   62.41    2.68
  -7   1   0   60.79    5.50
  -7   1  -1    6.03    0.51
  -7  -1  -1    6.03    0.49
  -7   1  -1    8.25    2.13
  -7  -1  -1    5.93    1.81
  -7   1  -2   43.09    1.93
  -7  -1  -2   43.48    1.94
  -7   1  -2   45.86    4.80
  -7  -1  -2   49.85    4.92
  -7   1  -3   13.79    0.83
  -7  -1  -3   14.73    0.86
  -7   1  -3   10.40    2.44
  -7  -1  -3   11.44    2.48
  -7   1  -4   23.90    1.23
  -7  -1  -4   23.23    1.22
  -7   1  -4   23.00    3.69
  -7  -1  -4   23.93    3.77
  -7   1  -5   20.73    1.19
  -7  -1  -5   21.12    1.18
  -7  -1  -5   21.66    1.08
  -7  -1  -5   23.29    1.09
  -7   1  -5   21.81    1.05
  -7   1  -5   22.64    1.05
  -7   1  -5   21.64    1.04
  -7   1  -5   17.13    3.42
  -7  -1  -5   21.57    3.60
  -7   1  -6  107.25    4.28
  -7  -1  -6  106.02    4.25
  -7   1  -6  100.78    8.81
  -7  -1  -6   93.75    8.49
  -7  -1  -6  107.49    4.29
  -7  -1  -6  108.67    4.30
  -7   1  -6  104.72    4.28
  -7   1  -6  109.23    4.29
  -7   1  -6  113.65    4.48
  -7  -1  -6  106.08    4.44
  -7   1  -7    6.21    0.63
  -7  -1  -7    5.45    0.58
  -7   1  -7    4.07    2.12
   7   1   7    6.12    0.56
   7  -1   7    6.74    0.59
  -7  -1  -7    6.43    0.47
  -7  -1  -7    6.85    0.54
  -7  -1  -7    6.18    0.50
  -7  -1  -7    6.38    0.51
   7   1   7    5.82    0.56
   7  -1   7    6.52    0.59
  -7   1  -7    5.99    0.50
  -7  -1  -7    6.27    0.53
  -7   1  -8    5.00    0.57
  -7  -1  -8    4.48    0.53
   7   1   8    4.23    0.50
   7  -1   8    4.33    0.51
  -7   1  -8    4.56    0.46
  -7  -1  -8    4.81    0.46
  -7   1  -8    4.27    0.44
  -7   1  -8    4.31    0.43
  -7  -1  -8    4.27    0.44
  -7  -1  -8    4.03    0.40
  -7  -1  -8    4.06    0.46
  -7   1  -8    4.60    0.42
  -7   1  -8    5.30    0.46
  -7  -1  -8    3.75    0.45
   7  -1   8    4.38    0.50
   7   1   8    3.74    0.50
  -7  -1  -9   24.52    1.25
  -7   1  -9   25.59    1.24
  -7  -1  -9   24.57    1.24
  -7   1  -9   26.16    1.21
  -7   1  -9   27.54    1.25
  -7  -1  -9   23.80    1.20
   7   1   9   24.98    1.31
   7  -1   9   26.41    1.33
  -7  -1  -9   24.73    1.25
  -7   1  -9   26.00    1.25
  -7   1  -9   26.02    1.25
  -7  -1  -9   23.75    1.24
  -7   1  -9   26.88    1.40
  -7  -1  -9   23.88    1.35
   7   1   9   25.34    1.31
   7  -1   9   25.68    1.32
  -7   1 -10    0.79    0.37
  -7  -1 -10    1.26    0.37
  -7   1 -10    1.57    0.30
   7   1  10    1.69    0.35
   7  -1  10    1.48    0.35
  -7   1 -10    1.47    0.31
  -7   1 -10    1.61    0.33
   7   1  10    1.50    0.29
  -7   1 -10    1.50    0.28
   7   1  10    1.39    0.36
   7  -1  10    1.70    0.37
  -7   1 -10    2.07    0.33
   7   1  11    0.75    0.29
   7  -1  11    1.06    0.31
   7   1  11    0.70    0.27
   7  -1  11    0.27    0.27
   7  -1  11    1.02    0.22
  -7   1 -11    0.52    0.23
  -7   1 -11    0.62    0.29
  -7  -1 -11    0.55    0.29
  -7   1 -11    0.91    0.27
  -7   1 -11    0.51    0.26
   7  -1  12    2.76    0.32
   7   1  12    2.50    0.32
  -7  -1 -12    2.28    0.29
  -7   1 -12    2.17    0.28
  -7   1 -12    2.81    0.30
  -7  -1 -12    2.56    0.30
  -7   1 -12    2.27    0.32
  -7  -1 -12    2.02    0.29
   7  -1  12    2.56    0.24
   7   1  12    2.19    0.30
   7  -1  12    2.72    0.31
   7   1  13    0.39    0.15
   7  -1  13    0.51    0.15
  -7   1 -13    0.45    0.13
  -7   1 -13    0.46    0.13
   7   1  13    0.63    0.16
   7  -1  13    0.79    0.17
   7   1  13    0.49    0.13
  -7   2  14   22.76    1.01
  -7  -2  14   25.86    1.05
  -7  -2  13   13.82    0.70
  -7  -2  13   12.90    0.64
  -7   2  13   13.68    0.69
  -7  -2  13   13.42    0.70
   7  -2 -12    0.75    0.23
  -7  -2  12    0.63    0.27
  -7  -2  12    0.72    0.23
  -7   2  12    0.70    0.27
  -7  -2  12    0.50    0.26
  -7  -2  11    3.46    0.40
  -7   2  11    3.35    0.43
  -7  -2  11    3.19    0.41
   7  -2 -11    2.60    0.36
  -7  -2  11    2.89    0.40
  -7  -2  11    3.42    0.40
   7  -2 -10   19.40    1.07
  -7   2  10   20.32    1.13
  -7  -2  10   20.55    1.13
  -7  -2  10   20.86    1.11
  -7  -2  10   21.43    1.11
  -7  -2  10   20.33    1.09
  -7  -2  10   20.33    1.12
  -7   2   9   52.04    5.66
   7   2  -9   46.33    5.84
   7  -2  -9   54.38    6.23
   7  -2  -9   47.75    2.17
  -7  -2   9   52.20    2.24
  -7   2   9   45.51    2.06
  -7  -2   9   48.54    2.20
  -7   2   9   52.13    2.25
  -7  -2   9   47.81    2.21
  -7   2   9   51.79    6.12
  -7  -2   9   45.64    5.71
  -7  -2   9   52.94    2.23
  -7  -2   8   32.71    1.49
  -7   2   8   27.90    1.35
  -7  -2   8   29.95    1.49
  -7   2   8   29.38    4.39
  -7  -2   8   25.17    4.07
  -7   2   8   29.12    4.19
  -7  -2   8   29.49    1.32
   7  -2  -8   29.64    1.44
  -7   2   8   31.01    1.50
  -7  -2   8   28.94    1.48
  -7  -2   8   30.15    1.49
   7   2  -8   29.63    4.55
   7  -2  -8   30.90    4.59
  -7  -2   7   21.46    1.12
  -7   2   7   20.69    1.03
  -7  -2   7   20.25    1.05
  -7   2   7   20.71    1.16
  -7  -2   7   20.01    1.15
  -7  -2   7   23.61    1.17
  -7  -2   7   20.50    1.03
  -7  -2   7   19.84    1.11
  -7   2   7   19.13    3.53
  -7  -2   7   18.46    3.38
  -7   2   7   19.83    3.42
  -7  -2   7   20.73    0.97
   7  -2  -7   18.43    1.07
  -7  -2   7   22.58    1.15
   7   2  -7   18.16    3.46
   7  -2  -7   19.30    3.60
  -7   2   7   21.69    1.15
  -7  -2   7   21.49    1.12
  -7  -2   6    4.34    0.44
  -7  -2   6    4.50    0.42
  -7   2   6    4.80    0.50
  -7  -2   6    4.74    0.48
  -7   2   6    4.73    0.41
  -7   2   6    4.22    1.70
  -7  -2   6    2.45    1.58
  -7   2   6    6.25    2.05
  -7  -2   6    4.64    0.35
  -7   2   6    4.93    0.48
  -7  -2   6    4.35    0.44
  -7   2   6    6.68    2.19
  -7  -2   6    3.91    1.80
  -7  -2   6    4.98    0.47
  -7  -2   6    5.26    0.48
  -7  -2   6    5.36    0.49
  -7   2   5  116.23    8.55
  -7  -2   5  109.73    8.34
  -7   2   5  117.65    8.44
  -7   2   5  115.64    4.68
  -7  -2   5  117.44    4.68
  -7   2   5  102.45    8.52
  -7  -2   5  102.67    8.27
   7  -2  -4    9.84    1.88
  -7   2   4   11.26    0.71
  -7  -2   4    9.71    0.67
  -7   2   4    9.46    2.32
  -7  -2   4    7.41    2.09
  -7   2   3   23.78    3.32
  -7   2   3   17.71    3.10
  -7  -2   3   20.44    3.21
  -7   2   3   22.85    1.15
  -7  -2   3   23.19    1.15
  -7   2   2    0.34    1.19
  -7  -2   2    1.32    1.17
  -7   2   2    1.27    0.28
  -7  -2   2    1.13    0.27
  -7   2   1   30.38    1.40
  -7  -2   1   30.15    1.39
  -7   2   1   29.15    3.72
  -7  -2   1   23.30    3.41
  -7   2   1   29.65    1.38
  -7  -2   1   28.49    1.37
  -7   2   0   36.89    4.22
  -7  -2   0   32.43    3.92
  -7   2   0   34.13    1.53
  -7  -2   0   32.66    1.53
  -7   2  -1   13.05    2.63
  -7   2  -1   14.27    0.81
  -7  -2  -1   13.83    0.79
  -7   2  -2  184.60   11.39
  -7  -2  -2  182.94   11.39
  -7   2  -2  189.09    7.41
  -7  -2  -2  190.85    7.41
  -7   2  -3  162.99   10.78
  -7  -2  -3  171.12   10.89
  -7   2  -3  167.00    6.69
  -7  -2  -3  173.39    6.70
  -7   2  -4   23.54    3.77
  -7  -2  -4   19.19    3.39
  -7   2  -4   22.43    1.19
  -7  -2  -4   22.94    1.19
  -7   2  -5    8.79    0.56
  -7  -2  -5    7.96    0.58
  -7  -2  -5    8.29    0.56
  -7  -2  -5    8.63    0.56
  -7   2  -5    8.82    0.68
  -7  -2  -5    9.04    0.67
   7  -2   5    8.52    0.61
   7  -2   5    8.97    0.60
  -7  -2  -5    8.89    0.59
  -7   2  -5    7.48    2.42
  -7  -2  -5    6.01    2.17
  -7  -2  -6    9.61    0.66
  -7   2  -6    7.10    2.35
  -7  -2  -6   11.87    2.91
   7   2   6   10.70    0.70
   7  -2   6    9.58    0.69
  -7  -2  -6   10.56    0.66
  -7  -2  -6   10.56    0.66
  -7   2  -6   10.49    0.64
  -7   2  -6   10.42    0.78
  -7  -2  -6   10.79    0.77
   7  -2   6   10.44    0.68
  -7   2  -6   10.69    0.64
   7   2   6   11.50    0.72
   7  -2   6    9.55    0.69
  -7   2  -6   10.02    0.63
  -7  -2  -6   10.79    0.68
  -7   2  -7   15.46    3.34
  -7  -2  -7   14.30    3.28
   7   2   7   17.52    0.98
   7  -2   7   16.58    0.97
   7  -2   7   17.15    0.94
  -7   2  -7   17.61    0.91
  -7   2  -7   16.54    1.04
  -7  -2  -7   15.81    1.02
  -7  -2  -7   16.57    0.93
  -7  -2  -7   17.23    0.93
  -7   2  -7   17.08    0.90
   7   2   7   16.93    0.98
   7  -2   7   17.36    0.99
  -7   2  -7   17.34    0.91
  -7   2  -8    5.92    0.48
   7   2   8    5.70    0.53
   7  -2   8    5.52    0.54
   7  -2   8    6.08    0.50
  -7  -2  -8    5.54    0.50
  -7  -2  -8    6.11    0.52
  -7   2  -8    6.20    0.51
  -7   2  -8    6.65    0.51
   7   2   8    6.01    0.53
   7  -2   8    5.52    0.52
  -7   2  -8    5.55    0.59
  -7  -2  -8    5.91    0.61
   7   2   8    5.86    0.49
   7   2   9   26.46    1.30
  -7   2  -9   29.59    1.30
  -7   2  -9   26.33    1.42
  -7  -2  -9   25.98    1.40
  -7   2  -9   27.63    1.28
   7   2   9   26.73    1.36
   7  -2   9   25.79    1.35
  -7  -2  -9   25.40    1.31
  -7  -2  -9   27.83    1.33
  -7   2  -9   29.62    1.32
  -7   2  -9   27.35    1.30
  -7   2  -9   27.90    1.29
   7   2   9   26.45    1.36
   7  -2   9   27.79    1.36
  -7   2 -10   19.60    1.08
  -7  -2 -10   16.96    1.03
  -7   2 -10   19.08    0.95
   7   2  10   19.87    1.03
   7  -2  10   19.62    1.02
   7   2  10   20.56    0.99
  -7   2 -10   19.10    0.94
   7  -2  10   18.65    1.01
   7   2  10   19.01    1.02
  -7  -2 -10   18.19    0.99
  -7   2 -10   20.77    0.99
  -7   2 -10   19.83    0.98
  -7  -2 -10   17.61    0.99
  -7  -2 -10   19.25    0.92
   7   2  11   -0.10    0.22
   7  -2  11   -0.14    0.23
  -7  -2 -11    0.05    0.24
  -7   2 -11   -0.01    0.21
   7   2  11    0.08    0.19
  -7  -2 -11    0.02    0.24
  -7   2 -11    0.12    0.21
  -7   2 -11   -0.04    0.24
  -7  -2 -11    0.04    0.23
   7   2  11    0.26    0.24
   7  -2  11    0.07    0.23
   7   2  12   21.43    1.00
   7  -2  12   23.44    0.99
   7   2  12   20.63    1.00
  -7   2 -12   22.22    0.99
  -7   2 -12   21.93    0.98
  -7   2 -12   21.77    0.98
  -7   2 -12   20.52    1.03
   7   2  13   28.87    1.05
   7  -2  13   22.66    1.04
   7  -3 -14    7.80    0.40
  -7   3  14    8.26    0.41
   7  -3 -13   28.12    1.26
  -7  -3  13   31.10    1.29
   7  -3 -13   32.18    1.32
  -7   3  12    8.51    0.50
   7  -3 -12    7.83    0.55
   7  -3 -12    7.91    0.52
  -7  -3  12    9.30    0.55
   7  -3 -11    6.94    0.53
  -7  -3  11    6.96    0.53
  -7  -3  11    7.46    0.55
  -7   3  11    6.57    0.50
  -7   3  10   19.70    1.02
  -7  -3  10   18.92    1.02
  -7  -3  10   20.68    1.06
   7  -3 -10   19.11    1.03
  -7  -3  10   19.46    1.05
  -7   3  10   18.06    0.93
  -7   3   9   70.33    3.07
   7  -3  -9   77.38    3.19
  -7   3   9   77.28    3.17
  -7  -3   9   75.07    3.16
  -7  -3   9   72.68    3.14
  -7  -3   9   75.90    3.19
  -7  -3   9   75.95    3.18
  -7  -3   9   80.03    3.17
  -7  -3   8   26.53    1.34
  -7  -3   8   26.90    1.35
  -7  -3   8   25.65    1.33
  -7  -3   8   25.61    3.94
  -7   3   8   27.71    4.22
  -7  -3   8   27.25    1.20
   7  -3  -8   25.85    1.33
  -7  -3   8   25.86    1.33
   7  -3  -8   23.34    3.81
  -7   3   8   27.98    1.34
  -7  -3   8   25.55    1.31
  -7   3   8   25.90    1.26
  -7   3   7   86.54    3.58
  -7  -3   7   86.38    3.64
  -7  -3   7   85.47    3.56
  -7  -3   7   87.93    3.67
  -7   3   7   89.66    7.71
  -7  -3   7   78.24    7.28
  -7   3   7   88.40    7.94
  -7  -3   7   92.12    3.50
   7  -3  -7   86.15    3.65
  -7  -3   7   87.91    3.54
  -7   3   7   94.50    3.66
  -7  -3   7   84.68    3.62
  -7  -3   7   88.35    3.66
   7   3  -7   78.97    7.48
   7  -3  -7   81.22    7.57
  -7  -3   6    4.93    0.44
  -7  -3   6    5.00    0.47
  -7  -3   6    5.01    0.51
   7   3  -6    2.47    1.59
   7  -3  -6    1.65    1.71
  -7  -3   6    5.77    0.50
  -7   3   6    4.73    0.49
  -7  -3   6    5.53    0.50
  -7  -3   6    3.11    1.57
  -7   3   6    3.11    1.79
   7  -3  -6    3.66    1.52
  -7  -3   6    5.31    0.36
   7  -3  -6    5.05    0.49
  -7  -3   6    3.80    0.40
  -7  -3   6    4.97    0.49
  -7  -3   6    4.33    0.44
  -7   3   6    5.25    0.46
  -7  -3   6    4.70    0.44
  -7  -3   5   43.81    1.99
  -7  -3   5   43.87    1.97
  -7   3   5   45.47    2.03
  -7  -3   5   44.51    2.01
  -7  -3   5   46.62    2.02
   7  -3  -5   46.11    4.66
  -7  -3   5   46.53    1.87
   7  -3  -5   45.00    2.01
  -7  -3   5   44.35    1.93
  -7  -3   5   46.06    2.03
  -7  -3   5   42.91    1.93
  -7   3   5   46.95    1.97
  -7  -3   5   44.10    1.99
  -7  -3   5   46.30    2.05
  -7  -3   5   45.34    1.99
  -7   3   5   32.49    4.57
  -7  -3   5   41.16    4.94
  -7  -3   4   75.85    3.15
   7  -3  -4   70.27    5.95
  -7   3   4   74.86    3.11
  -7  -3   4   73.89    3.10
  -7   3   4   67.44    6.36
  -7  -3   4   72.10    6.32
  -7   3   3    6.27    1.95
  -7  -3   3    3.05    1.51
  -7   3   3    6.19    0.50
  -7  -3   3    6.06    0.48
  -7   3   2    1.67    1.18
  -7  -3   2   -0.33    0.98
  -7   3   2    0.69    0.25
  -7  -3   2    0.53    0.23
  -7   3   1    1.95    1.35
  -7  -3   1    0.96    1.03
  -7   3   1    2.28    0.33
  -7  -3   1    1.99    0.31
  -7   3   0    9.08    2.15
  -7  -3   0    8.67    2.15
  -7   3   0   10.93    0.67
  -7  -3   0   11.28    0.68
  -7   3   0   10.95    0.69
  -7  -3   0   11.74    0.69
  -7  -3  -1   11.55    2.41
  -7   3  -1    9.94    2.18
  -7   3  -1    8.56    0.59
  -7  -3  -1    9.53    0.62
  -7  -3  -2   24.59    3.51
  -7   3  -2   20.42    3.25
   7  -3   2   22.93    1.05
  -7   3  -2   21.58    1.13
  -7  -3  -2   24.00    1.15
   7  -3   3   24.12    1.16
   7  -3   3   25.09    1.27
  -7   3  -3   22.85    1.23
  -7  -3  -3   24.93    1.26
  -7  -3  -3   24.68    1.30
  -7   3  -3   19.13    3.24
  -7  -3  -3   22.42    3.55
  -7   3  -3   25.88    1.16
   7  -3   3   27.43    1.26
  -7  -3  -3   26.35    1.23
  -7   3  -3   27.29    1.15
  -7   3  -4   10.03    0.60
   7  -3   4    9.66    0.60
  -7   3  -4   10.07    0.61
   7  -3   4   10.72    0.71
  -7   3  -4   10.25    0.70
  -7  -3  -4   10.01    0.68
  -7   3  -4    8.28    2.30
  -7  -3  -4    8.22    2.20
  -7   3  -4   10.67    0.62
  -7  -3  -4   10.37    0.67
  -7  -3  -4   11.09    0.65
  -7   3  -4    9.72    0.56
   7   3   5   12.22    0.76
  -7   3  -5   12.41    0.82
  -7  -3  -5   13.00    0.82
   7   3   5   13.24    0.77
  -7   3  -5   14.15    0.75
  -7   3  -5   13.98    0.74
  -7  -3  -5   12.09    0.73
  -7  -3  -5   11.93    0.73
  -7  -3  -5   12.91    0.78
  -7   3  -5   14.22    0.75
   7  -3   5   14.30    0.83
  -7   3  -5    9.25    2.43
  -7  -3  -5    9.53    2.51
  -7   3  -5   13.08    0.68
   7   3   6   20.84    1.05
  -7   3  -6   16.42    3.28
  -7  -3  -6   22.83    3.71
   7   3   6   20.87    1.10
   7  -3   6   20.82    1.10
  -7   3  -6   20.68    1.16
  -7  -3  -6   20.78    1.14
  -7   3  -6   22.73    1.07
  -7  -3  -6   20.10    1.07
  -7  -3  -6   21.54    1.08
  -7   3  -6   23.05    1.06
  -7   3  -6   22.53    1.06
   7  -3   6   21.23    1.13
   7   3   6   20.51    1.10
   7  -3   6   19.59    1.09
   7  -3   7   44.67    1.96
  -7   3  -7   45.58    1.90
  -7   3  -7   45.07    1.89
   7   3   7   42.87    1.94
   7  -3   7   42.05    1.93
  -7   3  -7   40.23    1.99
  -7  -3  -7   42.94    1.98
  -7  -3  -7   42.23    1.92
  -7  -3  -7   41.95    1.92
  -7   3  -7   46.14    1.90
   7   3   7   44.30    1.90
   7   3   7   41.87    1.93
   7  -3   7   41.17    1.92
  -7   3  -8  108.24    4.46
  -7  -3  -8  102.37    4.41
  -7   3  -8  114.49    4.33
   7   3   8  108.01    4.35
  -7  -3  -8  105.64    4.37
  -7   3  -8  113.23    4.35
  -7  -3  -8  105.57    4.37
  -7   3  -8  117.53    4.36
   7  -3   8  116.25    4.41
   7   3   8  106.17    4.38
   7  -3   8  105.07    4.38
   7   3   8  104.95    4.37
   7  -3   8  104.25    4.37
   7   3   9    3.29    0.40
   7  -3   9    4.41    0.43
  -7   3  -9    3.92    0.45
  -7   3  -9    4.28    0.39
   7   3   9    5.08    0.42
  -7   3  -9    5.29    0.43
  -7  -3  -9    4.02    0.43
  -7   3  -9    4.59    0.42
  -7  -3  -9    4.10    0.43
  -7  -3  -9    3.75    0.38
  -7   3  -9    4.65    0.40
   7   3   9    3.74    0.40
   7  -3   9    3.74    0.40
  -7   3 -10   22.90    1.17
   7   3  10   24.50    1.12
   7   3  10   21.32    1.11
  -7  -3 -10   24.45    1.08
   7  -3  10   26.29    1.15
   7   3  10   20.80    1.11
  -7   3 -10   23.52    1.08
  -7   3 -10   24.65    1.08
  -7   3 -10   25.65    1.13
  -7   3 -10   25.38    1.12
   7   3  11   -0.14    0.17
   7  -3  11   -0.05    0.15
   7   3  11    0.07    0.16
  -7   3 -11   -0.05    0.19
  -7   3 -11    0.06    0.18
  -7   3 -11    0.20    0.17
   7   3  11   -0.19    0.18
   7   3  12   14.18    0.59
  -7   3 -12   10.99    0.54
  -7   3 -12   10.96    0.54
  -7   3 -12   13.57    0.58
  -7  -4  13    4.99    0.29
   7  -4 -13    4.04    0.25
  -7  -4  13    5.43    0.30
   7  -4 -13    4.59    0.29
  -7  -4  12    0.05    0.16
   7  -4 -12    0.01    0.19
  -7  -4  12    0.14    0.18
   7  -4 -12    0.19    0.19
  -7  -4  11    3.09    0.36
   7  -4 -11    3.55    0.38
   7  -4 -11    3.34    0.35
  -7  -4  11    3.22    0.34
  -7   4  10    1.13    0.25
  -7  -4  10    1.30    0.28
   7  -4 -10    1.46    0.34
   7  -4 -10    1.25    0.32
  -7  -4  10    1.42    0.32
  -7   4   9   20.16    1.05
   7  -4  -9   21.59    1.16
  -7  -4   9   22.39    1.00
   7  -4  -9   21.85    1.14
  -7  -4   9   21.05    1.10
  -7   4   8   32.32    1.50
  -7  -4   8   32.59    1.41
  -7  -4   8   30.38    1.52
   7  -4  -8   33.25    1.58
  -7  -4   8   33.63    1.58
  -7   4   7   23.57    1.17
  -7   4   7   26.21    4.39
  -7  -4   7   25.00    1.08
  -7  -4   7   21.01    1.12
  -7  -4   7   23.34    1.19
  -7  -4   7   22.16    1.21
  -7  -4   7   22.28    1.17
  -7  -4   7   25.42    1.15
   7  -4  -7   23.80    1.25
  -7  -4   6   75.99    3.13
  -7  -4   6   69.31    3.06
  -7  -4   6   70.07    3.05
  -7  -4   6   75.83    3.10
  -7  -4   6   78.03    3.05
  -7  -4   6   67.24    3.01
  -7   4   6   77.17    7.56
   7  -4  -6   66.45    6.46
  -7  -4   6   77.18    2.97
   7  -4  -6   75.35    3.15
   7  -4  -6   75.29    3.18
  -7   4   6   77.16    3.09
  -7  -4   5   41.50    1.83
  -7  -4   5   39.56    1.80
  -7  -4   5   38.46    1.77
  -7  -4   5   39.06    1.76
  -7  -4   5   39.65    1.81
  -7  -4   5   38.90    1.77
  -7   4   5   39.00    5.08
   7  -4  -5   41.36    4.82
   7  -4  -5   41.01    1.85
  -7  -4   5   41.25    1.68
   7  -4  -5   41.07    1.89
  -7  -4   5   36.89    1.79
  -7  -4   4  105.19    4.13
  -7  -4   4   97.94    4.08
  -7  -4   4  101.18    4.12
  -7  -4   4  104.33    3.98
   7  -4  -4  103.78    4.16
  -7  -4   4  101.86    4.14
  -7  -4   4  105.91    4.09
  -7  -4   4   99.28    4.10
   7  -4  -4  117.84    8.42
  -7   4   4  120.29    9.00
  -7   4   4  106.77    4.12
  -7  -4   4   87.99    4.10
  -7   4   4  100.46    3.96
  -7  -4   4  101.52    4.10
   7  -4  -4  103.11    4.19
  -7   4   3   13.04    0.63
  -7  -4   3   12.77    0.75
  -7  -4   3   11.28    0.75
  -7   4   3   14.48    2.91
  -7  -4   3   12.16    0.77
  -7  -4   3   11.94    0.72
  -7  -4   3   12.18    0.74
  -7  -4   3   12.32    0.74
   7  -4  -3   10.98    0.77
  -7   4   3   13.60    0.77
  -7  -4   3   10.97    0.76
   7  -4  -3   12.59    0.78
  -7  -4   2   58.99    2.72
  -7  -4   2   65.99    2.77
   7  -4  -2   67.73    2.82
  -7  -4   2   63.37    2.72
   7  -4  -2   67.56    2.77
  -7  -4   2   65.65    2.74
  -7  -4   2   67.54    2.80
  -7  -4   2   67.65    2.77
   7  -4  -2   60.05    2.63
  -7   4   2   67.26    2.74
  -7  -4   2   67.23    2.80
  -7   4   2   69.67    2.63
   7  -4  -2   64.02    2.79
   7  -4  -1   55.89    2.54
   7  -4  -1   61.08    2.53
  -7  -4   1   61.09    2.53
  -7  -4   1   63.22    2.59
  -7   4   1   62.23    2.40
   7  -4  -1   62.27    2.58
  -7  -4   1   58.42    2.54
  -7  -4   1   56.57    2.47
   7  -4  -1   55.54    2.42
  -7  -4   1   57.56    2.52
  -7  -4   1   58.09    2.54
  -7   4   1   60.03    2.50
  -7  -4   0   88.61    3.71
   7  -4   0   93.38    3.70
  -7  -4   0   91.91    3.72
  -7  -4   0   92.06    3.76
  -7   4   0   92.16    3.59
   7  -4   0   88.80    3.72
  -7  -4   0   96.14    3.75
   7  -4   0   93.88    3.74
  -7  -4   0   85.69    3.66
  -7  -4   0   84.94    3.69
  -7   4   0   89.52    3.66
   7  -4   1   16.84    0.96
  -7  -4  -1   17.62    1.02
  -7  -4  -1   17.84    0.99
  -7  -4  -1   15.99    0.95
   7  -4   1   18.71    1.01
  -7  -4  -1   17.83    1.00
  -7   4  -1   18.03    0.94
  -7   4  -1   19.64    0.87
   7  -4   1   18.16    0.89
  -7  -4  -1   18.80    0.99
   7  -4   1   17.95    1.00
   7  -4   2    7.01    0.60
   7  -4   2    7.52    0.57
  -7  -4  -2    7.99    0.61
  -7  -4  -2    7.05    0.61
  -7  -4  -2    7.50    0.56
  -7   4  -2    7.59    0.50
  -7  -4  -2    7.58    0.57
   7  -4   2    6.71    0.55
  -7  -4  -2    8.47    0.61
  -7   4  -2    8.76    0.50
   7  -4   2    7.19    0.49
  -7  -4  -3   14.98    0.87
   7  -4   3   14.66    0.83
  -7   4  -3   16.78    0.84
  -7  -4  -3   14.98    0.88
   7  -4   3   16.40    0.91
  -7  -4  -3   16.15    0.94
   7  -4   3   16.07    0.94
  -7   4  -3   17.59    0.86
  -7   4  -3   15.76    0.79
  -7   4  -3   18.09    0.85
  -7  -4  -4   22.02    1.22
  -7   4  -4   27.07    1.22
  -7  -4  -4   25.77    1.25
  -7   4  -4   26.92    1.22
   7  -4   4   26.88    1.33
  -7   4  -4   25.82    1.17
   7  -4   4   26.71    1.29
  -7  -4  -4   27.17    1.32
   7  -4   4   24.66    1.22
  -7   4  -4   27.35    1.22
  -7   4  -5   22.63    1.09
  -7   4  -5   23.33    1.11
   7  -4   5   22.95    1.21
  -7   4  -5   22.16    1.04
   7  -4   5   23.80    1.17
  -7  -4  -5   21.91    1.16
   7  -4   5   21.80    1.12
  -7   4  -5   22.99    1.10
  -7   4  -6    2.21    0.32
  -7   4  -6    1.79    0.24
   7  -4   6    2.05    0.40
  -7  -4  -6    2.00    0.31
  -7  -4  -6    2.03    0.36
   7  -4   6    2.18    0.32
  -7   4  -6    2.04    0.31
  -7   4  -6    2.07    0.31
  -7   4  -7   37.86    1.68
  -7  -4  -7   41.12    1.78
   7  -4   7   41.44    1.76
   7  -4   7   38.46    1.78
  -7   4  -7   40.34    1.71
  -7   4  -7   39.32    1.70
   7   4   7   34.73    1.67
  -7   4  -8    4.68    0.39
   7   4   8    4.64    0.39
  -7  -4  -8    5.60    0.46
   7  -4   8    4.78    0.42
  -7   4  -8    4.85    0.42
   7  -4   8    5.72    0.49
  -7   4  -8    5.34    0.42
  -7   4  -9   11.70    0.64
   7   4   9   12.70    0.66
  -7   4  -9   12.40    0.67
  -7   4  -9   12.43    0.67
   7  -4   9   11.12    0.62
  -7   4  -9   12.26    0.64
  -7  -4  -9   12.88    0.68
   7  -4   9   13.65    0.70
   7  -4  10    6.06    0.36
  -7   4 -10    6.65    0.42
  -7   4 -10    6.51    0.42
  -7  -4 -10    7.02    0.40
   7  -4  10    7.32    0.44
   7   4  10    6.59    0.41
   7   4  11    7.39    0.38
  -7   4 -11    6.83    0.37
  -7   4 -11    6.85    0.37
  -7  -4 -11    6.83    0.43
  -7   4 -11    8.18    0.41
  -7  -4 -12    1.76    0.14
   7  -4  12    1.55    0.15
   7  -4  12    1.70    0.15
   7  -5 -12    9.17    0.45
   7  -5 -11    8.06    0.47
   7  -5 -11    7.38    0.46
   7  -5 -10   18.92    0.94
   7  -5 -10   17.92    0.94
   7  -5 -10   20.30    0.95
  -7   5  10   17.22    0.88
  -7  -5  10   19.87    0.95
   7  -5  -9   17.16    0.95
   7  -5  -9   17.21    0.96
  -7  -5   9   17.57    0.82
   7  -5  -9   17.79    0.95
  -7  -5   9   18.35    0.94
  -7   5   9   18.06    0.91
  -7   5   8    1.11    0.29
   7  -5  -8    0.77    0.33
  -7  -5   8    0.92    0.19
  -7  -5   8    1.09    0.29
   7  -5  -8    0.89    0.32
   7  -5  -8    0.42    0.31
   7  -5  -7   -0.37    0.32
  -7  -5   7   -0.07    0.17
   7  -5  -7    0.13    0.33
   7  -5  -7   -0.11    0.30
  -7  -5   7    0.10    0.24
  -7  -5   6    6.20    0.49
  -7  -5   6    6.58    0.50
  -7  -5   6    6.55    0.48
   7  -5  -6    6.74    0.60
  -7  -5   6    6.52    0.43
   7  -5  -6    6.80    0.59
  -7   5   6    6.82    0.55
  -7  -5   6    7.60    0.56
  -7  -5   5   84.17    3.47
  -7  -5   5   82.62    3.43
  -7  -5   5   81.60    3.44
   7  -5  -5   88.59    3.56
   7  -5  -5   88.42    3.59
   7  -5  -5   86.76    3.53
  -7  -5   5   83.69    3.33
  -7   5   5   92.13    3.51
  -7   5   5   79.27    3.30
  -7  -5   5   86.48    3.48
  -7  -5   4  124.38    5.20
  -7  -5   4  128.16    5.04
   7  -5  -4  135.42    5.25
  -7  -5   4  129.28    5.18
  -7  -5   4  125.89    5.18
   7  -5  -4  134.77    5.27
  -7  -5   4  126.68    5.16
   7  -5  -4  134.86    5.30
  -7  -5   4  129.82    5.17
  -7   5   4  139.47    5.22
  -7   5   4  129.41    5.04
  -7  -5   3   52.10    2.48
   7  -5  -3   61.84    2.56
   7  -5  -3   58.25    2.52
  -7  -5   3   58.45    2.49
  -7  -5   3   55.79    2.48
  -7  -5   3   58.86    2.45
   7  -5  -3   59.42    2.58
  -7  -5   3   56.24    2.48
  -7   5   3   56.86    2.34
  -7   5   3   62.31    2.50
  -7  -5   2    6.09    0.54
   7  -5  -2    6.79    0.60
  -7  -5   2    7.39    0.58
  -7  -5   2    6.59    0.54
  -7  -5   2    6.66    0.56
   7  -5  -2    6.62    0.59
  -7   5   2    7.33    0.55
   7  -5  -2    6.24    0.44
  -7  -5   2    5.99    0.47
   7  -5  -2    6.48    0.57
  -7   5   2    7.49    0.45
  -7  -5   1   34.06    1.59
   7  -5  -1   34.36    1.55
   7  -5  -1   34.93    1.66
  -7  -5   1   34.61    1.67
  -7  -5   1   35.16    1.66
  -7   5   1   33.99    1.60
  -7   5   1   38.53    1.53
  -7  -5   1   32.65    1.65
   7  -5  -1   37.98    1.72
  -7  -5   0    2.20    0.36
  -7  -5   0    1.40    0.35
   7  -5   0    2.22    0.40
   7  -5   0    1.81    0.36
  -7  -5   0    2.46    0.39
  -7   5   0    1.99    0.33
  -7  -5   0    1.92    0.33
   7  -5   0    2.00    0.28
  -7  -5   0    1.78    0.35
  -7  -5  -1    9.23    0.65
   7  -5   1    9.96    0.66
  -7   5  -1    8.19    0.59
   7  -5   1    9.46    0.67
  -7  -5  -1    9.90    0.69
  -7   5  -1    9.81    0.57
  -7  -5  -1    9.25    0.66
  -7   5  -1    9.86    0.58
  -7  -5  -1    9.83    0.68
  -7  -5  -2    3.10    0.40
  -7  -5  -2    2.92    0.40
   7  -5   2    3.33    0.34
  -7   5  -2    3.49    0.37
   7  -5   2    3.75    0.44
  -7  -5  -2    3.61    0.44
  -7  -5  -2    3.21    0.40
  -7  -5  -2    3.55    0.45
   7  -5   2    3.53    0.41
  -7   5  -2    4.18    0.38
  -7   5  -2    3.78    0.37
  -7   5  -2    3.84    0.35
  -7   5  -3   12.55    0.69
  -7  -5  -3   12.93    0.83
   7  -5   3   12.06    0.83
  -7   5  -3   15.05    0.75
   7  -5   3   12.50    0.77
  -7  -5  -3   13.85    0.83
  -7   5  -3   14.46    0.73
  -7  -5  -3   10.97    0.78
   7  -5   3   12.13    0.73
  -7  -5  -3   11.75    0.76
  -7  -5  -3   12.72    0.77
  -7   5  -3   13.72    0.73
  -7   5  -4   68.31    2.75
  -7  -5  -4   67.99    2.92
  -7   5  -4   68.69    2.80
   7  -5   4   67.39    2.91
  -7  -5  -4   68.02    2.89
   7  -5   4   64.60    2.84
  -7   5  -4   66.97    2.78
   7  -5   4   65.55    2.82
  -7   5  -4   67.12    2.78
  -7  -5  -4   63.08    2.80
  -7   5  -5   44.78    1.87
  -7  -5  -5   43.58    2.04
   7  -5   5   41.54    1.86
  -7   5  -5   45.02    1.92
  -7  -5  -5   46.29    2.01
  -7   5  -5   46.54    1.93
   7  -5   5   46.15    2.04
  -7   5  -5   43.95    1.90
  -7  -5  -5   46.13    2.03
   7  -5   5   46.70    1.97
  -7  -5  -6    2.12    0.35
   7  -5   6    1.87    0.29
  -7  -5  -6    1.74    0.37
  -7   5  -6    1.91    0.29
  -7   5  -6    1.61    0.27
   7  -5   6    1.73    0.37
  -7   5  -6    2.13    0.24
  -7   5  -6    2.08    0.30
   7  -5   6    1.61    0.22
  -7   5  -7   34.77    1.50
   7  -5   7   38.40    1.63
  -7   5  -7   37.01    1.52
  -7   5  -7   35.92    1.52
  -7  -5  -7   36.10    1.64
  -7  -5  -7   36.18    1.59
   7  -5   7   38.47    1.58
   7  -5   8   17.76    0.89
  -7   5  -8   16.04    0.80
  -7   5  -8   15.83    0.80
  -7  -5  -8   17.15    0.85
   7  -5   8   17.41    0.84
  -7   5  -8   15.58    0.77
  -7  -5  -8   16.24    0.88
  -7  -5  -9    9.99    0.52
   7  -5   9    8.52    0.49
  -7   5  -9    8.94    0.49
  -7   5  -9   10.04    0.50
  -7  -5  -9    9.89    0.58
   7  -5   9   10.22    0.54
  -7   5 -10    0.13    0.10
  -7   5 -10    0.25    0.10
  -7   5 -10    0.47    0.15
  -7  -5 -10    0.28    0.15
   7  -5  10    0.22    0.09
  -7   5 -11    0.72    0.10
  -7  -5 -11    0.96    0.10
   7  -6 -11    0.13    0.09
   7  -6 -10    2.25    0.24
  -7   6  10    2.41    0.22
  -7   6   9    1.81    0.25
  -7  -6   9    1.46    0.18
   7  -6  -9    1.46    0.27
   7  -6  -9    1.78    0.27
   7  -6  -8    4.73    0.41
  -7  -6   8    4.74    0.32
   7  -6  -8    5.29    0.43
   7  -6  -8    4.96    0.45
   7  -6  -7    6.27    0.51
  -7   6   7    7.72    0.54
  -7  -6   7    7.07    0.41
   7  -6  -7    7.60    0.55
   7  -6  -7    6.48    0.55
   7  -6  -6   64.17    2.80
   7  -6  -6   65.08    2.76
  -7   6   6   65.31    2.74
  -7  -6   6   69.91    2.70
  -7  -6   6   62.06    2.60
   7  -6  -6   70.42    2.79
  -7  -6   5   37.55    1.58
   7  -6  -5   38.35    1.66
  -7  -6   5   34.22    1.46
   7  -6  -5   37.10    1.65
  -7  -6   5   32.63    1.54
  -7  -6   5   30.14    1.55
  -7   6   5   38.67    1.63
  -7  -6   4   11.99    0.70
  -7  -6   4   11.71    0.70
   7  -6  -4   11.80    0.76
   7  -6  -4   12.60    0.77
  -7   6   4   12.29    0.74
  -7   6   4   11.71    0.60
  -7  -6   4    9.74    0.70
  -7  -6   3   70.67    3.28
   7  -6  -3   84.80    3.35
  -7  -6   3   82.56    3.29
  -7  -6   3   73.72    3.28
  -7  -6   3   80.05    3.29
   7  -6  -3   82.60    3.40
  -7   6   3   84.32    3.31
  -7   6   3   82.45    3.18
   7  -6  -3   79.12    3.33
   7  -6  -2   12.21    0.79
   7  -6  -2   11.47    0.76
  -7  -6   2   12.22    0.75
  -7   6   2   12.77    0.65
   7  -6  -2   11.59    0.64
  -7  -6   2   12.73    0.76
   7  -6  -2   12.03    0.82
  -7  -6   2   10.51    0.76
  -7   6   2   12.62    0.74
   7  -6  -1    2.25    0.39
   7  -6  -1    2.55    0.39
  -7  -6   1    2.33    0.35
  -7   6   1    2.81    0.30
  -7  -6   1    1.92    0.34
   7  -6  -1    2.10    0.27
  -7  -6   1    2.62    0.40
  -7   6   1    2.41    0.34
  -7  -6   0   15.48    0.92
  -7  -6   0   15.15    0.92
   7  -6   0   14.90    0.87
   7  -6   0   17.05    0.95
   7  -6   0   17.65    0.94
  -7  -6   0   17.73    0.93
  -7   6   0   17.65    0.84
  -7  -6   0   14.74    0.89
   7  -6   0   15.53    0.83
  -7  -6   0   14.59    0.86
  -7   6   0   15.49    0.83
   7  -6   1   28.99    1.40
  -7  -6  -1   30.13    1.45
   7  -6   1   31.43    1.44
   7  -6   1   29.11    1.48
   7  -6   1   31.98    1.48
  -7  -6  -1   31.72    1.49
  -7   6  -1   31.19    1.36
  -7  -6  -1   32.31    1.48
  -7   6  -1   32.14    1.38
  -7  -6  -1   27.96    1.43
  -7   6  -2    3.01    0.32
   7  -6   2    2.31    0.34
  -7  -6  -2    2.87    0.41
   7  -6   2    2.97    0.43
   7  -6   2    2.37    0.38
  -7  -6  -2    2.93    0.39
  -7   6  -2    2.69    0.33
  -7  -6  -2    2.47    0.37
   7  -6   2    2.35    0.32
  -7   6  -2    2.69    0.32
  -7  -6  -2    2.41    0.35
  -7   6  -2    2.83    0.34
  -7  -6  -3   15.61    0.90
  -7  -6  -3   14.79    0.82
  -7   6  -3   16.28    0.80
  -7  -6  -3   13.91    0.86
   7  -6   3   13.39    0.81
  -7  -6  -3   15.54    0.90
   7  -6   3   14.89    0.83
  -7   6  -3   15.77    0.78
  -7   6  -3   16.50    0.81
   7  -6   3   15.43    0.90
  -7   6  -3   16.95    0.82
  -7  -6  -4   23.17    1.18
  -7   6  -4   27.91    1.20
  -7   6  -4   26.62    1.17
   7  -6   4   23.02    1.22
  -7  -6  -4   28.59    1.33
  -7   6  -4   26.79    1.20
  -7   6  -4   28.78    1.22
   7  -6   4   27.23    1.32
  -7   6  -5    7.19    0.47
  -7   6  -5    7.29    0.47
  -7   6  -5    6.83    0.43
   7  -6   5    6.51    0.49
  -7  -6  -5    6.98    0.55
  -7  -6  -5    6.84    0.55
  -7   6  -5    7.00    0.47
   7  -6   5    6.23    0.42
  -7   6  -6   11.78    0.64
  -7   6  -6   11.08    0.62
   7  -6   6   11.76    0.67
   7  -6   6   12.65    0.67
  -7  -6  -6   12.84    0.71
  -7  -6  -6   12.75    0.73
  -7   6  -6   11.93    0.64
   7  -6   6   11.06    0.58
  -7   6  -7    0.33    0.16
  -7   6  -7    0.23    0.16
  -7  -6  -7    0.28    0.21
   7  -6   7    0.48    0.17
  -7  -6  -7    0.19    0.21
  -7   6  -7    0.16    0.15
   7  -6   7    0.09    0.10
  -7  -6  -7   -0.18    0.35
  -7   6  -8    5.99    0.34
  -7   6  -8    6.05    0.34
  -7  -6  -8    6.79    0.42
   7  -6   8    6.53    0.39
  -7   6  -9   10.87    0.47
  -7  -6  -9   10.43    0.48
   7  -7  -9    3.19    0.22
   7  -7  -8    9.98    0.52
  -7   7   8    9.92    0.51
   7  -7  -7    7.97    0.49
  -7   7   7    8.02    0.48
  -7   7   6   12.92    0.62
  -7   7   6   12.60    0.69
  -7   7   5    3.04    0.34
   7  -7  -5    2.70    0.36
   7  -7  -4   25.30    1.29
   7  -7  -4   23.53    1.27
  -7   7   4   24.52    1.26
  -7  -7   4   26.27    1.25
  -7   7   4   26.26    1.22
   7  -7  -3    3.46    0.39
  -7   7   3    3.30    0.35
  -7   7   3    3.25    0.29
  -7  -7   3    3.21    0.34
  -7   7   2    3.70    0.31
  -7   7   2    3.02    0.32
   7  -7  -2    3.82    0.40
  -7  -7   2    3.81    0.35
   7  -7  -2    3.25    0.34
  -7  -7   1    6.49    0.49
  -7   7   1    6.94    0.44
   7  -7  -1    6.15    0.40
  -7   7   1    6.29    0.42
  -7   7   1    4.81    0.39
   7  -7  -1    6.10    0.50
   7  -7  -1    6.79    0.46
  -7  -7   1    6.89    0.48
  -7  -7   0    2.48    0.32
  -7  -7   0    2.51    0.33
   7  -7   0    1.55    0.23
   7  -7   0    2.24    0.29
  -7   7   0    2.26    0.29
   7  -7   0    2.44    0.36
  -7   7  -1   13.61    0.71
  -7  -7  -1   14.34    0.76
  -7   7  -1   14.10    0.71
   7  -7   1   13.43    0.72
  -7   7  -1   14.22    0.72
   7  -7   1   13.35    0.78
  -7  -7  -1   14.51    0.77
  -7   7  -1   13.94    0.70
  -7   7  -2    8.95    0.52
  -7   7  -2    9.32    0.52
   7  -7   2    7.65    0.52
  -7   7  -2    9.27    0.53
   7  -7   2    8.79    0.59
  -7  -7  -2    9.83    0.59
  -7   7  -2    8.43    0.51
  -7   7  -3   22.34    1.07
  -7   7  -3   23.15    1.08
   7  -7   3   22.43    1.11
  -7   7  -3   22.90    1.08
   7  -7   3   24.12    1.17
  -7   7  -3   24.25    1.08
  -7  -7  -3   26.11    1.49
  -7  -7  -3   24.44    1.15
   7  -7   4   42.94    2.02
  -7  -7  -4   54.55    2.14
  -7   7  -4   52.08    2.06
  -7   7  -4   53.38    2.07
   7  -7   4   51.57    2.11
   7  -7   4   54.58    2.15
  -7   7  -4   52.93    2.07
  -7  -7  -4   58.31    2.30
  -7   7  -4   55.04    2.06
   7  -7   4   47.56    2.05
  -7  -7  -5    8.41    0.48
  -7   7  -5    7.08    0.41
  -7   7  -5    8.08    0.42
   7  -7   5    7.97    0.46
  -7   7  -5    7.52    0.42
   7  -7   5    8.29    0.50
  -7   7  -5    7.27    0.39
   7  -7   5    8.08    0.41
   7  -7   6   38.16    1.48
  -7   7  -6   36.91    1.50
  -7   7  -6   36.61    1.50
   7  -7   6   42.49    1.59
  -7  -7  -6   41.79    1.57
   7  -7   6   40.47    1.56
  -7  -7  -7    3.30    0.22
   7  -8  -6    0.98    0.14
  -7   8   6    0.50    0.10
  -7   8   5    2.65    0.20
  -7   8   5    3.61    0.22
   7  -8  -5    3.42    0.25
  -7   8   4    3.53    0.24
   7  -8  -4    5.94    0.33
  -7  -8   3   15.77    0.64
   7  -8  -3   10.96    0.64
  -7  -8   2   12.34    0.58
  -7   8   2   11.24    0.56
   7  -8  -2   12.22    0.61
  -7   8   2   12.41    0.56
  -7   8   2   10.74    0.54
  -7   8   2   11.70    0.56
  -7   8   1    1.20    0.17
  -7   8   1    1.18    0.17
  -7   8   1    1.18    0.19
  -7  -8   1    0.98    0.18
  -7   8   1    1.33    0.19
  -7   8   0    0.10    0.15
  -7   8   0   -0.01    0.13
  -7  -8   0    0.03    0.16
  -7   8   0    0.05    0.14
  -7   8  -1    2.19    0.22
  -7   8  -1    2.22    0.22
  -7   8  -1    2.76    0.22
  -7   8  -1    2.44    0.22
  -7  -8  -1    2.55    0.23
  -7  -8  -2    4.13    0.27
  -7   8  -2    3.86    0.25
   7  -8   2    3.61    0.25
   7  -8   2    3.16    0.25
  -7   8  -2    4.01    0.25
  -7   8  -2    4.44    0.26
  -7   8  -2    3.89    0.25
  -7  -8  -3    1.45    0.16
  -7   8  -3    1.33    0.14
   7  -8   3    1.13    0.14
   7  -8   3    1.08    0.12
  -7   8  -3    1.36    0.14
  -7   8  -3    1.31    0.13
  -7   8  -3    1.51    0.15
  -7  -8  -4   13.65    0.54
   7  -8   4   13.53    0.52
  -7  -8  -5    5.59    0.30
  -8   0  14    1.55    0.19
  -8   0  13   -0.07    0.21
  -8   0  13    0.03    0.16
  -8   0  13    0.25    0.20
  -8   0  12    1.38    0.29
  -8   0  12    1.50    0.28
  -8   0  12    1.66    0.32
  -8   0  12    1.78    0.33
  -8   0  11    0.30    0.25
  -8   0  11    0.47    0.32
  -8   0  10    5.63    0.51
  -8   0  10    6.01    0.58
  -8   0  10    5.33    0.46
  -8   0   9  261.39   10.19
  -8   0   9  262.95   10.13
  -8   0   9  261.66   10.24
  -8   0   8   14.59    0.93
   8   0  -8    8.17    3.18
  -8   0   8   13.99    0.95
  -8   0   8    9.32    3.17
  -8   0   8   15.57    0.90
  -8   0   8   14.27    0.84
  -8   0   7   64.58    2.92
  -8   0   7   64.63    6.86
  -8   0   7   66.35    2.85
  -8   0   7   65.28    2.88
  -8   0   7   68.22    2.81
  -8   0   6   44.77    5.53
  -8   0   6   41.37    2.00
  -8   0   6   47.99    5.58
  -8   0   6   41.98    1.97
  -8   0   6   42.33    1.95
  -8   0   6   45.54    1.93
  -8   0   5    9.99    0.69
  -8   0   5    9.74    2.57
  -8   0   5   10.23    0.68
  -8   0   5    9.78    2.61
  -8   0   5   10.69    0.75
  -8   0   4   -0.44    1.14
  -8   0   4    0.05    0.27
  -8   0   3   72.07    6.63
  -8   0   3   72.48    3.07
  -8   0   2  112.83    4.60
  -8   0   2  122.45    8.78
  -8   0   2  113.28    4.58
  -8   0   1    0.33    0.27
  -8   0   1    0.19    0.28
  -8   0   1   -0.39    1.32
  -8   0   0   37.79    1.74
  -8   0   0   38.80    4.76
  -8   0  -1   28.29    1.38
  -8   0  -1   22.87    3.63
  -8   0  -2    3.51    0.44
  -8   0  -2    3.76    1.90
  -8   0  -3  168.79    6.71
  -8   0  -3  165.66   11.39
  -8   0  -4   84.10    7.98
  -8   0  -4   98.34    3.88
  -8   0  -4   91.23    3.78
  -8   0  -4   93.76    3.79
  -8   0  -4   99.91    3.99
  -8   0  -4   96.65    3.81
  -8   0  -5  132.57    5.09
  -8   0  -5  129.18   10.28
  -8   0  -5  126.39    5.02
  -8   0  -5  132.63    5.27
  -8   0  -5  128.27    5.07
  -8   0  -5  126.14    5.07
  -8   0  -6   86.12    8.40
  -8   0  -6   94.95    3.79
  -8   0  -6   93.76    3.78
  -8   0  -6   93.12    3.73
  -8   0  -6   91.68    3.96
  -8   0  -7    2.16    0.34
  -8   0  -7    1.58    0.43
   8   0   7    2.31    0.40
  -8   0  -7    2.67    1.80
  -8   0  -7    2.01    0.33
   8   0   7    2.32    0.41
  -8   0  -7    2.08    0.31
  -8   0  -7    2.04    0.36
  -8   0  -7    2.14    0.37
   8   0   8   20.73    1.16
  -8   0  -8   21.20    1.10
  -8   0  -8   20.92    1.08
  -8   0  -8   21.75    1.10
  -8   0  -8   20.77    1.04
  -8   0  -8   22.12    1.10
  -8   0  -8   20.91    1.23
   8   0   8   20.91    1.17
   8   0   9    0.07    0.32
   8   0   9    0.24    0.32
  -8   0  -9    0.18    0.27
  -8   0  -9    0.28    0.24
  -8   0  -9   -0.11    0.35
  -8   0  -9    0.35    0.28
   8   0  10    0.10    0.28
  -8   0 -10   -0.01    0.22
  -8   0 -10    0.12    0.30
   8   0  10    0.04    0.28
  -8   0 -11    0.97    0.25
   8   0  11    0.84    0.20
   8   0  11    1.19    0.29
  -8   0 -11    0.93    0.26
   8   0  11    1.03    0.28
   8   0  12    1.48    0.18
  -8   0 -12    1.39    0.21
   8   0  12    1.19    0.23
  -8   0 -12    1.22    0.21
   8   0  12    0.93    0.22
  -8  -1  14    4.06    0.26
  -8   1  14    4.69    0.29
  -8  -1  14    4.37    0.30
  -8   1  14    4.65    0.30
  -8  -1  13   13.16    0.68
  -8   1  13   13.17    0.70
  -8  -1  13   13.19    0.71
  -8  -1  12    1.09    0.21
  -8   1  12    1.23    0.22
  -8  -1  12    0.76    0.26
  -8   1  12    0.76    0.28
  -8  -1  12    0.89    0.28
  -8  -1  12    1.17    0.28
  -8  -1  11   11.53    0.70
  -8  -1  11   13.37    0.77
  -8   1  11   11.52    0.70
  -8  -1  11   12.68    0.77
  -8   1  11   12.09    0.79
  -8  -1  11   12.26    0.79
  -8  -1  11   12.60    0.79
  -8  -1  10   10.13    0.68
  -8  -1  10   11.14    0.74
  -8   1  10   10.23    0.68
  -8  -1  10   10.29    0.73
  -8  -1  10   10.97    0.77
  -8   1  10   10.21    0.76
  -8  -1  10   10.63    0.76
  -8   1   9   14.09    0.82
  -8  -1   9   11.97    0.71
  -8  -1   9   12.63    0.83
  -8   1   9   12.14    0.86
  -8  -1   9   13.81    0.87
  -8  -1   9   13.32    0.81
  -8   1   8  162.50    6.45
  -8  -1   8  152.28    6.41
  -8   1   8  164.49    6.38
  -8  -1   8  164.30    6.32
  -8  -1   8  159.52    6.41
  -8  -1   8  166.30    6.39
  -8   1   8  167.01   11.94
  -8  -1   8  150.73   11.41
   8   1  -8  129.88   11.22
   8  -1  -8  128.05   11.11
  -8   1   8  127.47    9.76
  -8   1   7   46.32    4.93
  -8   1   7   42.49    1.91
  -8  -1   7   39.37    1.87
  -8  -1   7   41.23    1.88
  -8   1   7   37.30    1.72
  -8   1   7   39.47    5.33
  -8  -1   7   38.91    5.15
  -8   1   7   39.26    1.77
  -8  -1   7   41.08    1.84
  -8  -1   7   38.69    1.85
  -8   1   7   41.57    1.84
  -8   1   7   39.63    1.92
  -8  -1   7   38.15    1.91
  -8   1   6    8.65    2.16
  -8   1   6    3.79    1.84
  -8  -1   6    6.00    2.05
  -8   1   6    7.07    0.60
  -8  -1   6    6.86    0.57
  -8   1   6    6.49    0.49
  -8   1   6    5.98    2.27
  -8  -1   6    7.37    2.42
  -8   1   6    7.88    0.57
  -8  -1   6    7.07    0.56
  -8  -1   6    7.19    0.63
  -8   1   6    7.12    0.62
  -8   1   6    6.30    0.52
  -8  -1   6    7.46    0.57
  -8  -1   5    3.12    0.38
  -8   1   5    2.48    0.42
  -8  -1   5    2.89    0.41
  -8   1   5    2.23    0.38
  -8  -1   5    2.64    0.37
  -8   1   5    2.09    1.24
  -8   1   5    1.78    1.58
  -8   1   5    2.82    0.36
  -8   1   5    0.93    1.23
  -8  -1   5    1.38    1.31
  -8   1   4   91.12    8.10
  -8  -1   4   93.15    8.15
  -8   1   4  106.76    4.37
  -8  -1   4  108.41    4.37
  -8   1   3  100.75    8.39
  -8  -1   3  105.21    8.52
  -8   1   3  115.95    4.62
  -8  -1   3  111.95    4.60
  -8   1   2   32.08    4.32
  -8  -1   2   31.47    4.28
  -8   1   2   34.42    1.63
  -8  -1   2   34.45    1.62
  -8   1   1   21.84    1.15
  -8  -1   1   22.68    1.16
  -8   1   1   20.45    3.49
  -8  -1   1   16.08    3.22
  -8   1   1   22.45    1.18
  -8  -1   1   23.03    1.18
  -8   1   0   10.60    0.69
  -8  -1   0    9.37    0.66
  -8   1   0    5.52    2.18
  -8  -1   0    5.90    2.04
  -8   1  -1   68.41    2.94
  -8  -1  -1   71.17    2.95
  -8   1  -1   57.63    6.11
  -8  -1  -1   68.40    6.54
  -8   1  -2   15.90    0.92
  -8  -1  -2   15.30    0.90
  -8   1  -2   14.69    3.06
  -8  -1  -2   10.87    2.74
  -8   1  -3  181.24    7.08
  -8  -1  -3  181.52    7.07
  -8   1  -3  175.66    6.89
  -8   1  -3  159.58   11.54
  -8  -1  -3  178.99   11.92
  -8  -1  -4   15.35    0.91
  -8  -1  -4   16.25    0.90
  -8  -1  -4   14.98    0.83
  -8  -1  -4   14.92    0.80
  -8  -1  -4   14.10    0.79
  -8   1  -4   15.94    0.80
  -8   1  -4   16.91    3.38
  -8  -1  -4   16.23    3.37
  -8   1  -4   15.85    0.80
  -8  -1  -4   15.06    0.82
  -8   1  -4   15.66    0.82
  -8   1  -4   15.60    0.96
  -8  -1  -4   15.25    0.95
  -8  -1  -5   33.57    1.51
  -8  -1  -5   34.50    1.56
  -8  -1  -5   29.96    1.45
  -8   1  -5   32.84    1.46
  -8  -1  -5   31.61    1.46
  -8   1  -5   32.36    1.64
  -8  -1  -5   30.75    1.62
  -8   1  -5   33.31    1.47
  -8  -1  -5   32.62    1.49
  -8   1  -5   28.86    4.67
  -8  -1  -5   36.13    5.20
  -8   1  -6   21.93    4.11
  -8  -1  -6   18.85    3.63
  -8  -1  -6   23.39    1.15
  -8  -1  -6   22.35    1.15
  -8   1  -6   23.08    1.14
  -8  -1  -6   21.49    1.09
  -8  -1  -6   24.65    1.19
  -8   1  -6   23.84    1.15
  -8   1  -6   24.13    1.16
  -8  -1  -6   24.59    1.18
  -8   1  -6   25.77    1.35
  -8  -1  -6   22.48    1.29
  -8   1  -7    1.03    0.36
  -8  -1  -7    0.56    0.34
  -8   1  -7    0.82    0.30
   8   1   7    0.47    0.32
   8  -1   7    0.39    0.32
   8   1   7    0.54    0.31
   8  -1   7    0.49    0.31
  -8  -1  -7    0.56    0.23
  -8   1  -7    0.57    0.25
  -8  -1  -7    0.69    0.27
  -8   1  -7    0.50    0.27
  -8   1  -7    0.43    0.27
  -8  -1  -7    0.65    0.26
  -8   1  -7    0.60    0.26
  -8   1  -8   13.72    0.78
   8   1   8   12.27    0.82
   8  -1   8   13.26    0.84
   8   1   8   12.22    0.82
   8  -1   8   12.56    0.82
  -8   1  -8   13.09    0.73
  -8  -1  -8   11.74    0.70
  -8  -1  -8   11.97    0.77
  -8   1  -8   12.27    0.76
  -8  -1  -8   13.06    0.79
  -8  -1  -8   12.00    0.75
  -8  -1  -8   13.12    0.77
  -8   1  -8   13.89    0.92
  -8  -1  -8   12.26    0.85
  -8   1  -9    1.94    0.40
  -8  -1  -9    1.71    0.37
  -8   1  -9    1.65    0.33
   8   1   9    1.85    0.36
   8  -1   9    1.61    0.35
  -8   1  -9    2.12    0.30
  -8   1  -9    1.13    0.30
  -8   1  -9    1.87    0.33
  -8  -1  -9    1.86    0.34
   8   1   9    2.50    0.40
   8  -1   9    1.67    0.36
  -8  -1  -9    1.76    0.33
  -8   1  -9    2.06    0.34
   8   1  10    6.55    0.53
   8  -1  10    6.00    0.52
  -8   1 -10    6.66    0.46
  -8   1 -10    6.52    0.48
   8   1  10    6.60    0.48
  -8   1 -10    5.52    0.46
  -8   1 -10    5.72    0.55
  -8  -1 -10    6.13    0.54
   8  -1  10    6.59    0.53
   8   1  10    6.59    0.53
  -8  -1 -10    6.01    0.49
  -8  -1 -10    6.75    0.51
  -8   1 -10    7.32    0.51
  -8   1 -10    7.17    0.51
   8   1  11    4.74    0.35
   8  -1  11    4.99    0.35
   8   1  11    4.79    0.40
   8  -1  11    4.32    0.39
  -8   1 -11    3.62    0.40
  -8  -1 -11    3.59    0.38
   8   1  11    4.23    0.39
   8  -1  11    4.00    0.39
  -8   1 -11    3.87    0.36
  -8   1 -11    4.75    0.38
  -8   1 -11    4.34    0.33
   8  -1  12    4.17    0.32
   8   1  12    4.41    0.34
   8   1  12    3.87    0.32
   8  -1  12    4.72    0.33
  -8   1 -12    4.92    0.32
  -8   1 -12    4.25    0.31
  -8   2  14    5.09    0.28
   8  -2 -14    4.29    0.26
  -8  -2  14    4.57    0.26
   8  -2 -13   46.93    1.83
  -8   2  13   44.82    1.80
  -8  -2  13   40.12    1.74
  -8  -2  13   45.04    1.81
  -8  -2  12    0.29    0.19
  -8   2  12    0.51    0.23
  -8  -2  12    0.41    0.21
  -8  -2  12    0.26    0.23
  -8  -2  11   12.14    0.74
  -8  -2  11   11.98    0.71
  -8  -2  11   11.82    0.72
  -8   2  11   12.55    0.75
  -8  -2  11   11.92    0.74
   8  -2 -10    1.61    0.29
  -8  -2  10    1.36    0.33
  -8  -2  10    1.70    0.36
  -8  -2  10    1.93    0.35
  -8   2  10    1.93    0.37
  -8  -2  10    1.13    0.31
  -8  -2  10    1.81    0.35
  -8   2   9   17.43    0.93
  -8   2   9   18.95    1.08
  -8  -2   9   19.69    1.08
  -8   2   9   19.20    0.98
  -8  -2   9   20.55    1.10
  -8  -2   9   17.33    0.97
  -8  -2   9   20.60    1.07
  -8  -2   9   20.31    1.09
   8   2  -8   28.31    4.66
   8  -2  -8   26.47    4.53
  -8  -2   8   34.80    1.63
  -8  -2   8   36.49    1.68
  -8  -2   8   33.42    1.57
  -8   2   8   33.98    4.58
  -8   2   8   25.64    4.43
  -8  -2   8   29.09    4.70
  -8   2   8   34.39    1.65
  -8  -2   8   34.29    1.65
  -8  -2   8   34.83    1.66
  -8   2   8   34.60    1.57
  -8  -2   8   33.36    1.54
  -8   2   8   33.28    1.53
  -8  -2   8   32.49    1.55
  -8   2   7    9.70    0.78
  -8  -2   7    9.77    0.77
   8   2  -7   14.34    3.20
   8  -2  -7   10.97    2.85
  -8  -2   7   12.74    0.79
  -8  -2   7   11.23    0.78
  -8  -2   7   11.59    0.74
  -8   2   7   11.90    2.72
  -8   2   7   10.15    2.81
  -8  -2   7   11.65    2.80
  -8   2   7   12.10    0.80
  -8  -2   7   12.28    0.78
  -8  -2   7   11.32    0.78
  -8   2   7   11.07    0.71
  -8  -2   7   12.76    0.73
  -8  -2   7   11.68    0.77
  -8   2   7   10.42    0.67
  -8  -2   7   11.62    0.73
  -8  -2   6   10.10    0.71
  -8   2   6   11.36    0.70
  -8  -2   6   11.51    0.71
  -8   2   6   10.22    2.73
  -8  -2   6   11.42    2.86
  -8  -2   6   11.62    0.75
  -8  -2   6   11.68    0.78
  -8  -2   6   10.49    0.71
  -8   2   6   10.81    2.51
  -8  -2   6   10.29    2.56
  -8  -2   6    9.92    0.60
  -8  -2   6   11.33    0.77
  -8   2   6   11.59    0.79
  -8  -2   6   11.29    0.79
  -8   2   6   10.91    0.75
  -8  -2   6   11.60    0.75
  -8   2   6   12.09    0.69
  -8  -2   6   10.72    0.71
  -8  -2   5  103.84    4.06
  -8  -2   5   98.90    4.08
  -8   2   5   99.20    4.04
  -8   2   5   90.84    8.17
  -8  -2   5   90.49    8.08
  -8  -2   5   95.72    3.99
  -8   2   5  101.11    4.14
  -8  -2   5  103.22    4.14
  -8  -2   5   98.82    4.06
  -8   2   5  104.95    8.11
  -8  -2   5   93.29    3.93
  -8   2   5  106.72    4.03
  -8  -2   5  100.36    4.12
  -8   2   5  105.16    4.11
  -8  -2   5   99.45    4.09
  -8  -2   4   20.83    1.09
  -8  -2   4   20.86    1.13
  -8   2   4   20.97    1.11
  -8  -2   4   20.28    1.11
  -8  -2   4   20.60    1.13
  -8   2   4   22.16    1.07
  -8  -2   4   20.85    1.06
  -8  -2   4   19.91    1.08
  -8  -2   4   21.68    1.09
  -8   2   4   20.52    3.61
  -8  -2   4   17.56    3.27
  -8   2   4   22.30    1.16
  -8  -2   4   21.10    1.13
  -8   2   3   19.55    3.35
  -8  -2   3   19.24    3.39
  -8   2   3   16.11    0.96
  -8  -2   3   16.88    0.96
  -8   2   2  122.73    9.06
  -8  -2   2  111.36    8.63
  -8   2   2  121.12    4.89
  -8  -2   2  121.86    4.88
  -8   2   1   38.84    1.77
  -8  -2   1   38.26    1.77
  -8   2   1   33.98    4.53
  -8  -2   1   42.75    4.90
  -8   2   1   37.65    1.75
  -8  -2   1   38.14    1.76
  -8   2   0   15.82    3.26
  -8  -2   0   17.33    3.31
  -8   2   0   20.74    1.13
  -8  -2   0   23.97    1.17
  -8   2  -1   11.31    2.64
  -8  -2  -1   13.30    2.80
  -8  -2  -1   12.82    0.82
  -8   2  -1   14.03    0.82
  -8   2  -2   84.88    3.43
  -8  -2  -2   80.88    3.41
  -8  -2  -2   78.55    3.41
  -8   2  -2   67.61    6.72
  -8  -2  -2   77.36    7.14
  -8   2  -2   83.59    3.27
  -8   2  -2   83.08    3.25
  -8  -2  -2   84.48    3.41
   8  -2   2   76.88    3.33
  -8  -2  -3   25.36    1.28
  -8  -2  -3   25.08    1.23
  -8   2  -3   26.18    1.14
  -8   2  -3   25.66    1.15
  -8   2  -3   25.17    1.30
  -8  -2  -3   26.24    1.31
  -8  -2  -3   23.81    1.29
  -8   2  -3   26.50    4.11
  -8  -2  -3   23.18    3.88
   8  -2   3   24.50    1.23
  -8   2  -3   25.31    1.16
  -8  -2  -3   23.66    1.18
  -8   2  -3   25.90    1.17
   8  -2   3   24.25    1.22
  -8  -2  -3   23.46    1.17
  -8  -2  -4    8.73    0.59
  -8  -2  -4    9.85    0.61
  -8   2  -4   11.38    0.63
   8  -2   4   10.65    0.69
  -8  -2  -4   10.35    0.65
  -8  -2  -4   11.49    0.67
  -8   2  -4   10.61    0.63
   8  -2   4    9.90    0.68
  -8  -2  -4   10.34    0.75
  -8  -2  -4   10.39    0.72
  -8  -2  -4    9.42    0.65
  -8   2  -4   11.24    0.77
  -8  -2  -4   11.89    0.77
  -8   2  -4    9.80    2.62
  -8  -2  -4   11.01    2.71
  -8   2  -5   25.84    1.37
  -8  -2  -5   25.60    1.34
  -8   2  -5   23.59    4.14
  -8  -2  -5   23.42    4.03
  -8  -2  -5   24.24    1.24
  -8   2  -5   25.10    1.21
  -8  -2  -5   24.21    1.20
  -8  -2  -5   23.98    1.20
  -8   2  -5   27.61    1.23
  -8  -2  -5   25.08    1.24
  -8  -2  -5   26.42    1.25
  -8   2  -5   26.30    1.22
   8  -2   5   26.01    1.26
  -8  -2  -6    0.86    0.27
   8  -2   6    0.86    0.28
  -8   2  -6    0.91    0.35
  -8  -2  -6    0.96    0.35
  -8   2  -6    0.51    1.33
  -8  -2  -6    0.49    1.17
   8   2   6    0.65    0.29
   8  -2   6    0.66    0.31
   8   2   6    0.74    0.31
   8  -2   6    0.94    0.33
  -8  -2  -6    0.74    0.31
  -8  -2  -6    0.60    0.30
  -8   2  -6    0.40    0.28
  -8  -2  -6    0.70    0.26
  -8  -2  -7    8.94    0.62
  -8  -2  -7    9.12    0.62
  -8  -2  -7    9.16    0.65
  -8   2  -7    9.59    0.63
  -8  -2  -7    9.60    0.65
   8  -2   7    9.99    0.63
   8   2   7    8.72    0.66
   8  -2   7    9.22    0.68
   8   2   7    8.55    0.65
   8  -2   7    8.80    0.66
  -8   2  -7   10.04    0.76
  -8  -2  -7    9.43    0.72
  -8   2  -8   25.19    1.32
  -8  -2  -8   22.23    1.27
   8   2   8   25.46    1.26
   8  -2   8   24.38    1.25
   8   2   8   24.62    1.25
   8  -2   8   24.25    1.25
  -8   2  -8   23.50    1.18
  -8  -2  -8   22.23    1.19
  -8  -2  -8   22.78    1.20
  -8   2  -8   24.76    1.20
  -8   2  -8   25.17    1.20
  -8   2  -8   26.91    1.18
   8   2   8   24.90    1.20
  -8   2  -8   26.06    1.21
  -8   2  -9    8.19    0.55
   8   2   9    8.52    0.56
   8   2   9    7.53    0.58
   8  -2   9    7.99    0.59
  -8  -2  -9    7.60    0.56
  -8  -2  -9    6.87    0.56
  -8   2  -9    8.67    0.57
  -8   2  -9    8.88    0.57
  -8   2  -9    7.90    0.65
  -8  -2  -9    7.65    0.61
  -8   2  -9    9.11    0.55
  -8   2  -9    7.97    0.55
   8   2   9    7.85    0.59
   8  -2   9    7.52    0.57
  -8   2 -10    5.34    0.42
  -8  -2 -10    5.26    0.38
   8   2  10    5.61    0.46
   8  -2  10    5.75    0.46
   8   2  10    6.23    0.43
  -8   2 -10    5.58    0.44
  -8  -2 -10    5.60    0.45
  -8   2 -10    5.42    0.44
  -8  -2 -10    5.51    0.45
   8   2  10    5.96    0.46
   8  -2  10    6.57    0.48
  -8   2 -10    6.07    0.42
  -8   2 -10    5.60    0.42
  -8   2 -10    5.02    0.48
  -8  -2 -10    4.85    0.45
   8  -2  11   21.20    0.96
  -8   2 -11   21.64    0.96
  -8   2 -11   19.96    1.02
   8   2  11   23.15    0.99
  -8   2 -11   22.89    0.99
  -8   2 -11   23.17    1.00
   8   2  11   20.85    0.99
   8  -2  11   21.38    1.00
   8   2  11   21.40    1.00
   8  -2  11   20.25    1.00
   8   2  12   19.93    0.96
  -8   2 -12   26.71    1.00
  -8   2 -12   26.21    0.99
   8   2  12   19.52    0.96
  -8  -2 -12   23.46    0.98
   8   2  12   28.46    1.00
  -8   3  13    6.76    0.40
   8  -3 -13    6.89    0.40
  -8  -3  13    6.81    0.36
   8  -3 -12    9.27    0.55
  -8  -3  12    8.77    0.51
  -8  -3  12    9.60    0.53
  -8  -3  11    6.71    0.48
  -8   3  11    6.09    0.43
  -8  -3  11    6.39    0.48
   8  -3 -11    5.37    0.42
  -8  -3  10    5.24    0.48
  -8  -3  10    5.66    0.49
   8  -3 -10    5.17    0.45
  -8   3  10    5.72    0.46
  -8  -3  10    5.78    0.47
  -8  -3   9    2.43    0.39
   8  -3  -9    2.76    0.38
  -8  -3   9    3.37    0.39
  -8  -3   9    2.81    0.40
  -8   3   9    2.54    0.33
  -8   3   9    2.82    0.39
  -8  -3   9    2.40    0.36
  -8  -3   9    2.65    0.38
   8  -3  -8   19.82    1.04
  -8  -3   8   19.74    1.07
  -8   3   8   20.63    1.06
  -8  -3   8   18.90    1.04
  -8   3   8   18.31    0.99
  -8  -3   8   19.86    1.07
  -8  -3   8   17.56    0.95
  -8  -3   8   19.87    1.08
  -8  -3   8   20.00    1.09
  -8  -3   7   36.44    1.66
  -8  -3   7   36.94    1.71
  -8   3   7   34.66    1.64
  -8  -3   7   34.95    1.65
  -8   3   7   29.28    4.62
  -8  -3   7   34.43    1.55
   8  -3  -7   35.90    1.68
  -8  -3   7   43.60    1.65
  -8  -3   7   35.52    1.71
   8  -3  -7   30.40    4.46
  -8   3   7   36.25    1.70
  -8  -3   7   35.95    1.69
  -8  -3   7   36.09    1.74
  -8  -3   6    0.75    0.26
  -8   3   6    1.08    0.29
  -8  -3   6    0.85    0.24
  -8  -3   6    1.23    0.34
   8   3  -6    0.44    0.81
   8  -3  -6    0.44    1.15
  -8  -3   6    0.87    0.36
  -8  -3   6    1.13    0.29
  -8   3   6    1.13    0.32
  -8  -3   6    0.79    0.30
  -8  -3   6    1.50    0.34
  -8  -3   6    1.03    0.27
  -8  -3   6    1.00    0.20
   8  -3  -6    1.49    0.33
  -8  -3   6    0.78    0.24
  -8   3   6    0.66    0.29
  -8  -3   6    0.80    0.29
  -8  -3   6    1.34    0.35
  -8   3   6    2.77    1.64
  -8  -3   5   24.93    1.26
  -8  -3   5   27.47    1.34
  -8  -3   5   24.87    1.25
  -8  -3   5   25.51    1.24
  -8  -3   5   25.66    1.27
  -8   3   5   26.95    1.24
  -8   3   5   24.60    1.29
  -8  -3   5   23.83    1.27
  -8  -3   5   24.43    1.22
  -8  -3   5   23.80    1.10
   8  -3  -5   23.98    1.23
  -8  -3   5   24.69    1.17
  -8  -3   5   24.15    1.28
  -8  -3   5   21.21    3.57
  -8   3   5   23.48    3.80
  -8  -3   5   23.09    1.19
  -8   3   5   28.43    4.30
  -8  -3   4  109.17    4.52
  -8  -3   4  114.58    4.53
  -8  -3   4  102.55    4.47
  -8  -3   4  114.37    4.59
  -8   3   4  110.23    4.36
  -8  -3   4  113.68    4.56
  -8  -3   4  114.98    4.53
  -8  -3   4  110.18    4.36
   8  -3  -4  112.20    4.51
  -8  -3   4  116.15    4.59
  -8  -3   4  108.89    4.45
  -8   3   4  103.47    8.50
  -8  -3   4  106.02    8.52
  -8   3   4  115.98    4.58
  -8  -3   4  114.17    4.56
   8  -3  -4  115.44    4.59
  -8   3   4  115.56    4.37
  -8  -3   4  117.28    4.56
  -8  -3   4  110.35    4.50
  -8  -3   3   35.82    1.69
  -8   3   3   37.88    1.64
  -8   3   3   35.88    1.51
  -8  -3   3   34.27    1.64
   8  -3  -3   35.19    1.69
   8  -3  -3   33.95    1.61
  -8  -3   3   34.90    1.69
  -8  -3   3   35.84    1.59
  -8   3   3   30.83    4.31
  -8  -3   3   28.74    4.10
  -8   3   3   37.20    1.69
  -8  -3   3   35.91    1.67
  -8  -3   3   34.28    1.63
  -8  -3   3   36.74    1.66
  -8  -3   3   35.50    1.64
   8  -3  -3   34.66    1.67
  -8   3   3   37.02    1.51
  -8  -3   3   36.22    1.64
  -8  -3   3   36.02    1.66
  -8   3   2   69.29    2.75
  -8   3   2   67.73    2.63
  -8  -3   2   65.40    2.81
   8  -3  -2   65.87    2.80
  -8  -3   2   63.22    2.77
   8  -3  -2   61.93    2.71
  -8  -3   2   61.43    2.71
  -8  -3   2   66.45    2.82
  -8   3   2   62.31    6.14
  -8  -3   2   53.35    5.75
  -8   3   2   63.49    2.77
  -8  -3   2   67.79    2.79
  -8  -3   2   65.03    2.77
  -8  -3   2   64.20    2.74
  -8  -3   2   66.58    2.78
   8  -3  -2   64.08    2.77
  -8   3   2   67.61    2.63
  -8  -3   2   66.40    2.77
  -8  -3   2   64.42    2.75
  -8   3   1   22.14    1.10
  -8  -3   1   21.81    1.15
  -8   3   1   22.84    1.00
   8  -3  -1   20.34    1.12
   8  -3  -1   20.77    1.07
  -8  -3   1   20.61    1.07
  -8  -3   1   20.32    1.15
  -8   3   1   16.92    3.18
  -8  -3   1   21.99    1.12
  -8  -3   1   21.09    1.12
   8  -3  -1   22.46    1.12
  -8   3   1   22.09    1.00
  -8   3   1   21.29    1.12
  -8  -3   1   21.64    1.13
  -8  -3   0   28.46    1.45
  -8   3   0   30.35    1.44
  -8  -3   0   31.75    1.50
  -8   3   0   31.16    1.34
   8  -3   0   29.58    1.47
   8  -3   0   29.86    1.41
  -8  -3   0   30.84    1.45
  -8  -3   0   32.18    1.52
  -8   3   0   23.48    3.83
  -8  -3   0   27.21    3.90
  -8   3   0   30.12    1.48
  -8  -3   0   30.80    1.49
  -8  -3   0   32.55    1.47
  -8  -3   0   30.81    1.49
  -8   3   0   32.58    1.36
  -8   3   0   28.68    1.45
  -8  -3   0   32.97    1.49
  -8  -3  -1    5.38    0.48
  -8  -3  -1    5.62    0.47
  -8  -3  -1    5.23    0.49
  -8   3  -1    4.48    0.44
  -8  -3  -1    5.03    0.49
  -8   3  -1    5.00    0.39
  -8   3  -1    5.32    0.39
  -8   3  -1    4.98    0.40
  -8   3  -1    5.22    0.40
   8  -3   1    4.14    0.48
   8  -3   1    4.41    0.42
  -8  -3  -1    4.74    0.46
  -8  -3  -1    5.05    0.49
  -8   3  -1    5.49    1.93
  -8  -3  -1    3.53    1.68
  -8   3  -1    4.78    0.47
  -8  -3  -1    5.05    0.47
  -8  -3  -2   87.72    3.62
  -8   3  -2   86.91    3.60
  -8   3  -2   89.96    3.50
  -8   3  -2   92.79    3.52
   8  -3   2   86.48    3.61
   8  -3   2   87.31    3.63
  -8   3  -2   92.67    3.53
   8  -3   2   88.30    3.58
  -8  -3  -2   85.64    3.69
  -8  -3  -2   83.18    3.62
  -8   3  -2   89.59    3.52
  -8   3  -2   86.18    7.40
  -8  -3  -2   78.47    7.27
  -8  -3  -2   87.11    3.60
  -8   3  -2   80.69    3.61
  -8  -3  -2   89.20    3.64
  -8   3  -3   38.36    1.63
   8  -3   3   36.86    1.73
  -8   3  -3   39.00    1.64
  -8   3  -3   35.03    1.72
  -8  -3  -3   37.12    1.73
  -8  -3  -3   33.52    1.71
  -8  -3  -3   35.46    1.79
  -8   3  -3   30.77    4.38
  -8  -3  -3   31.49    4.47
   8  -3   3   39.25    1.72
  -8  -3  -3   39.22    1.71
  -8  -3  -3   35.70    1.66
  -8   3  -3   38.00    1.60
   8  -3   4   17.07    0.93
  -8  -3  -4   16.31    0.91
  -8  -3  -4   16.30    0.88
  -8   3  -4   15.33    0.93
  -8  -3  -4   15.44    0.93
  -8   3  -4   18.01    3.30
  -8  -3  -4   11.72    2.81
  -8   3  -4   16.65    0.85
   8  -3   4   15.40    0.83
  -8   3  -4   15.70    0.80
   8  -3   4   15.71    0.93
   8  -3   5   23.48    1.17
  -8   3  -5   21.27    1.17
  -8  -3  -5   22.90    1.19
  -8  -3  -5   18.19    3.45
  -8   3  -5   22.80    1.08
   8   3   5   21.44    1.12
   8  -3   5   21.66    1.12
  -8  -3  -5   20.06    1.06
  -8  -3  -5   19.79    1.05
  -8  -3  -5   25.06    1.16
   8  -3   5   21.26    1.07
   8   3   5   22.46    1.13
   8  -3   5   20.30    1.10
   8  -3   6    1.61    0.27
   8   3   6    1.48    0.26
  -8  -3  -6    1.26    0.28
   8  -3   6    1.11    0.32
  -8   3  -6    1.60    0.31
  -8  -3  -6    1.24    0.28
  -8   3  -6    1.76    0.32
  -8  -3  -6    1.23    0.29
  -8   3  -6    2.04    0.32
  -8   3  -6    1.09    0.36
  -8  -3  -6    1.34    0.35
   8   3   6    1.36    0.31
   8  -3   6    1.89    0.33
   8   3   6    1.62    0.31
   8  -3   6    1.13    0.30
   8  -3   7    9.37    0.65
  -8   3  -7    9.99    0.62
  -8   3  -7    8.45    0.67
  -8  -3  -7    8.34    0.66
  -8   3  -7    9.40    0.62
   8   3   7    9.50    0.60
   8   3   7    8.87    0.63
   8  -3   7    9.55    0.64
  -8  -3  -7    8.73    0.61
  -8  -3  -7    9.08    0.62
  -8   3  -7   10.08    0.62
   8  -3   7   10.40    0.62
   8   3   7    9.24    0.64
   8  -3   7    8.90    0.62
   8  -3   8    1.60    0.25
   8   3   8    1.13    0.24
  -8  -3  -8    1.03    0.28
  -8   3  -8    1.45    0.30
  -8  -3  -8    0.82    0.28
  -8   3  -8    1.28    0.30
   8  -3   8    1.26    0.31
  -8   3  -8    1.30    0.29
   8   3   8    1.21    0.28
   8  -3   8    0.52    0.26
  -8   3  -8    1.34    0.34
   8   3   8    0.96    0.27
   8  -3   8    0.84    0.27
   8   3   9    7.76    0.49
   8   3   9    5.74    0.48
  -8   3  -9    5.79    0.52
  -8   3  -9    7.04    0.49
  -8   3  -9    7.88    0.50
  -8  -3  -9    7.03    0.49
   8  -3   9    7.58    0.49
  -8   3  -9    8.14    0.52
  -8   3  -9    8.38    0.52
  -8   3  -9    8.71    0.51
   8   3   9    6.78    0.49
   8   3  10    2.24    0.25
   8   3  10    1.44    0.24
  -8   3 -10    1.54    0.26
  -8   3 -10    2.41    0.26
  -8   3 -10    1.80    0.24
  -8  -3 -10    2.25    0.22
   8  -3  10    2.29    0.24
  -8   3 -10    2.01    0.24
   8   3  10    1.67    0.25
  -8   3 -10    2.34    0.28
  -8   3 -10    2.17    0.27
   8   3  11    7.42    0.39
  -8  -3 -11    7.34    0.43
  -8   3 -11    7.22    0.41
  -8   3 -11    7.42    0.41
   8  -3  12    0.18    0.09
   8  -4 -12    5.89    0.37
  -8   4  12    4.76    0.32
  -8  -4  12    6.60    0.36
  -8  -4  12    5.67    0.33
   8  -4 -12    5.70    0.36
   8  -4 -12    4.48    0.29
  -8  -4  11    1.05    0.23
   8  -4 -11    1.21    0.26
   8  -4 -11    0.86    0.20
  -8  -4  11    1.11    0.22
   8  -4 -10   25.88    1.28
  -8  -4  10   27.58    1.25
   8  -4 -10   26.19    1.23
  -8  -4   9   23.50    1.16
  -8   4   9   23.29    1.12
   8  -4  -9   24.21    1.17
  -8  -4   8   19.03    1.01
  -8   4   8   17.26    0.94
  -8  -4   8   19.02    0.98
   8  -4  -8   19.01    1.06
   8  -4  -8   18.23    0.99
  -8  -4   8   17.42    0.86
  -8  -4   7   95.46    3.57
  -8  -4   7   86.47    3.61
  -8   4   7   88.32    3.60
  -8  -4   7   89.62    3.66
  -8  -4   7   83.36    3.56
  -8  -4   7   86.19    3.61
   8  -4  -7   91.16    3.72
  -8  -4   7   85.71    3.48
   8  -4  -7   89.30    3.65
  -8  -4   6    2.54    0.27
   8  -4  -6    2.41    0.39
  -8  -4   6    2.62    0.33
  -8  -4   6    2.71    0.38
  -8  -4   6    2.20    0.31
  -8  -4   6    2.31    0.37
  -8  -4   6    2.09    0.34
  -8  -4   6    2.01    0.35
  -8   4   6    2.68    0.39
   8  -4  -6    2.65    0.45
  -8  -4   5   32.33    1.50
   8  -4  -5   35.86    1.66
  -8  -4   5   34.52    1.58
   8  -4  -5   35.12    1.58
  -8  -4   5   32.78    1.40
  -8  -4   5   36.03    1.60
  -8  -4   5   34.14    1.51
  -8  -4   5   31.45    1.51
   8  -4  -5   33.75    1.63
  -8  -4   5   32.40    1.56
  -8  -4   5   33.26    1.53
  -8   4   5   29.20    1.37
  -8   4   5   32.99    4.73
  -8  -4   4    9.45    0.61
  -8  -4   4    8.41    0.66
  -8  -4   4    8.83    0.66
  -8  -4   4   10.16    0.61
  -8  -4   4    9.03    0.64
  -8  -4   4    8.76    0.62
   8  -4  -4    9.32    0.71
  -8  -4   4    8.33    0.48
   8  -4  -4    8.94    0.64
   8  -4  -4    8.98    0.70
  -8   4   4    9.29    0.64
  -8  -4   4    8.07    0.65
  -8   4   4    8.88    0.51
  -8  -4   4    9.58    0.65
  -8  -4   3    4.83    0.46
  -8  -4   3    5.76    0.53
  -8  -4   3    6.07    0.55
  -8  -4   3    5.75    0.49
  -8  -4   3    5.92    0.52
  -8   4   3    6.30    0.44
  -8  -4   3    6.05    0.53
   8  -4  -3    6.03    0.57
   8  -4  -3    6.39    0.54
   8  -4  -3    6.24    0.59
  -8   4   3    7.60    0.55
  -8   4   3    6.17    0.41
  -8  -4   3    5.57    0.56
  -8  -4   3    5.87    0.50
  -8  -4   2   46.57    2.19
   8  -4  -2   52.82    2.22
  -8  -4   2   48.20    2.25
  -8  -4   2   49.24    2.19
  -8  -4   2   50.61    2.23
  -8   4   2   50.69    2.09
   8  -4  -2   50.16    2.26
  -8  -4   2   47.67    2.22
   8  -4  -2   55.76    2.30
  -8  -4   2   50.05    2.19
  -8   4   2   55.08    2.22
  -8  -4   2   51.23    2.27
  -8   4   2   49.38    2.07
   8  -4  -1   21.10    1.11
  -8  -4   1   21.68    1.11
  -8  -4   1   21.51    1.17
  -8   4   1   22.81    1.03
   8  -4  -1   20.47    1.14
  -8  -4   1   22.12    1.16
   8  -4  -1   22.22    1.17
  -8  -4   1   19.47    1.05
  -8  -4   1   20.96    1.13
  -8  -4   1   22.33    1.14
  -8   4   1   21.23    1.10
  -8   4   1   21.36    0.99
  -8  -4   0    9.53    0.66
   8  -4   0    9.09    0.68
   8  -4   0    8.43    0.62
  -8  -4   0    9.00    0.64
  -8  -4   0    9.37    0.70
  -8   4   0    9.57    0.56
   8  -4   0    8.12    0.63
  -8  -4   0    9.11    0.62
  -8  -4   0    7.89    0.62
  -8   4   0    9.76    0.64
  -8   4   0    9.03    0.53
   8  -4   1    7.75    0.63
   8  -4   1    8.95    0.61
  -8  -4  -1    7.15    0.63
  -8  -4  -1    7.41    0.60
  -8   4  -1    9.18    0.55
  -8  -4  -1    7.17    0.60
  -8  -4  -1    7.82    0.62
  -8   4  -1    8.49    0.53
  -8   4  -1    8.59    0.52
  -8   4  -1    7.59    0.58
  -8  -4  -1    8.09    0.61
   8  -4   2   37.98    1.78
  -8  -4  -2   39.77    1.79
  -8  -4  -2   35.44    1.81
  -8  -4  -2   38.29    1.75
  -8  -4  -2   39.12    1.79
   8  -4   2   38.50    1.73
   8  -4   2   35.60    1.63
  -8   4  -2   35.35    1.69
  -8   4  -2   38.63    1.62
  -8  -4  -2   39.30    1.74
  -8   4  -3   14.15    0.73
  -8  -4  -3   13.74    0.87
  -8  -4  -3   12.72    0.79
  -8  -4  -3   14.46    0.86
   8  -4   3   13.13    0.74
   8  -4   3   14.83    0.89
  -8  -4  -3   13.98    0.82
  -8   4  -3   14.23    0.77
  -8   4  -4   16.81    0.83
  -8  -4  -4   15.80    0.97
  -8  -4  -4   13.51    0.86
  -8   4  -4   17.81    0.88
  -8  -4  -4   17.79    0.97
  -8  -4  -4   15.61    0.88
  -8   4  -4   17.62    0.88
   8  -4   4   16.72    0.87
  -8   4  -4   16.84    0.88
   8  -4   4   16.97    0.99
  -8   4  -5    2.69    0.34
  -8  -4  -5    2.19    0.41
  -8   4  -5    2.16    0.27
  -8   4  -5    2.37    0.33
  -8  -4  -5    2.67    0.38
   8  -4   5    2.16    0.40
  -8   4  -5    2.59    0.34
   8  -4   5    2.27    0.30
  -8  -4  -6    1.53    0.37
  -8  -4  -6    1.74    0.33
   8  -4   6    1.61    0.27
  -8  -4  -6    1.20    0.27
  -8   4  -6    1.62    0.30
  -8   4  -6    1.52    0.30
  -8   4  -6    1.37    0.30
   8  -4   6    1.24    0.34
  -8  -4  -7    2.02    0.33
   8  -4   7    1.49    0.25
   8   4   7    1.34    0.22
   8  -4   7    1.49    0.34
  -8   4  -7    1.57    0.30
  -8   4  -7    1.55    0.29
  -8   4  -7    1.50    0.29
   8   4   8   30.61    1.44
  -8   4  -8   34.73    1.50
  -8   4  -8   34.61    1.50
   8  -4   8   34.38    1.50
  -8  -4  -8   34.42    1.52
  -8   4  -8   34.53    1.48
   8  -4   8   37.05    1.55
  -8  -4  -9   30.08    1.29
   8  -4   9   31.68    1.31
  -8   4  -9   30.55    1.27
   8   4   9   27.06    1.25
  -8   4  -9   27.78    1.26
  -8   4  -9   30.73    1.30
  -8   4  -9   31.70    1.31
  -8   4 -10    2.63    0.23
  -8   4 -10    2.40    0.23
   8   4  10    2.17    0.18
  -8  -4 -10    2.15    0.18
   8  -4  11    2.04    0.18
   8  -5 -11    3.06    0.26
   8  -5 -11    2.71    0.23
   8  -5 -11    2.93    0.26
  -8  -5  11    3.27    0.25
   8  -5 -10    3.39    0.34
   8  -5 -10    3.29    0.31
   8  -5 -10    3.40    0.34
  -8   5  10    3.58    0.29
  -8  -5  10    3.72    0.33
   8  -5  -9    8.16    0.58
   8  -5  -9    7.84    0.56
  -8   5   9    7.58    0.50
   8  -5  -9    8.83    0.54
  -8  -5   9    8.69    0.54
   8  -5  -8   26.42    1.30
  -8  -5   8   27.35    1.26
  -8  -5   8   25.15    1.14
   8  -5  -8   27.20    1.27
  -8   5   8   27.41    1.25
   8  -5  -7    2.37    0.40
  -8  -5   7    2.77    0.26
  -8  -5   7    3.27    0.37
   8  -5  -7    3.26    0.39
  -8  -5   6    8.18    0.54
  -8  -5   6    9.08    0.59
   8  -5  -6    8.48    0.68
  -8  -5   6    7.59    0.44
   8  -5  -6    7.95    0.60
   8  -5  -6    7.94    0.64
  -8  -5   6    7.06    0.49
  -8  -5   6    7.32    0.54
  -8  -5   5   17.67    0.88
   8  -5  -5   21.43    1.09
  -8  -5   5   19.20    1.01
   8  -5  -5   20.64    1.13
  -8  -5   5   20.94    1.01
  -8   5   5   21.28    1.07
  -8  -5   5   19.39    1.04
  -8  -5   5   20.61    1.04
   8  -5  -4   50.36    2.14
  -8  -5   4   44.90    2.08
  -8  -5   4   46.86    2.07
   8  -5  -4   50.52    2.20
  -8  -5   4   46.99    2.09
  -8  -5   4   53.18    2.09
  -8   5   4   49.58    2.12
  -8   5   4   45.52    1.95
  -8  -5   4   44.27    2.10
  -8  -5   4   47.19    2.07
   8  -5  -3   15.04    0.87
  -8  -5   3   13.93    0.84
  -8  -5   3   14.28    0.81
  -8   5   3   15.61    0.75
  -8  -5   3   14.33    0.85
  -8  -5   3   12.71    0.81
   8  -5  -3   14.31    0.91
  -8   5   3   13.99    0.83
  -8   5   3   13.92    0.71
  -8  -5   3   14.10    0.79
  -8  -5   3   12.42    0.84
  -8   5   2   34.20    1.44
  -8  -5   2   32.18    1.55
  -8  -5   2   30.09    1.53
   8  -5  -2   33.29    1.60
   8  -5  -2   34.04    1.56
  -8   5   2   31.54    1.40
  -8   5   2   32.97    1.53
  -8  -5   2   29.45    1.43
  -8  -5   2   32.63    1.56
  -8  -5   2   33.78    1.53
  -8  -5   1   81.52    3.36
  -8  -5   1   83.88    3.33
  -8   5   1   84.60    3.23
  -8  -5   1   76.73    3.32
  -8  -5   1   76.15    3.33
   8  -5  -1   83.07    3.39
   8  -5  -1   86.11    3.34
  -8   5   1   81.00    3.20
  -8   5   1   81.34    3.30
  -8  -5   1   79.71    3.34
  -8  -5   1   75.45    3.25
   8  -5  -1   72.05    3.19
  -8  -5   0   69.51    3.02
   8  -5   0   65.68    2.96
  -8  -5   0   74.09    3.08
  -8  -5   0   74.71    3.12
  -8  -5   0   69.66    3.06
  -8  -5   0   76.84    3.12
  -8  -5   0   74.84    3.09
   8  -5   0   80.82    3.09
  -8   5   0   75.71    3.04
   8  -5   0   73.59    3.12
   8  -5   1   27.90    1.38
  -8  -5  -1   27.08    1.33
  -8  -5  -1   26.76    1.33
   8  -5   1   28.50    1.34
   8  -5   1   29.40    1.35
  -8   5  -1   27.97    1.23
  -8   5  -1   24.84    1.26
  -8  -5  -1   24.81    1.30
   8  -5   1   25.25    1.25
  -8   5  -2    6.86    0.48
  -8   5  -2    7.70    0.51
  -8  -5  -2    6.96    0.57
   8  -5   2    7.24    0.56
  -8  -5  -2    7.64    0.62
  -8  -5  -2    6.54    0.55
  -8   5  -2    8.40    0.53
   8  -5   2    7.66    0.63
  -8   5  -2    7.53    0.52
  -8  -5  -2    7.45    0.57
  -8   5  -3    0.79    0.27
   8  -5   3    0.90    0.36
  -8   5  -3    0.66    0.22
  -8  -5  -3    0.71    0.31
  -8  -5  -3    0.85    0.29
   8  -5   3    0.96    0.21
   8  -5   3    0.79    0.29
  -8  -5  -3    1.71    0.36
  -8   5  -3    1.05    0.26
  -8   5  -3    0.84    0.27
  -8  -5  -3    0.79    0.27
  -8   5  -4    3.20    0.37
   8  -5   4    2.90    0.45
  -8  -5  -4    2.74    0.35
  -8   5  -4    3.84    0.38
   8  -5   4    2.76    0.38
  -8  -5  -4    3.16    0.41
  -8   5  -4    3.04    0.36
   8  -5   4    3.20    0.33
  -8   5  -4    2.94    0.32
  -8  -5  -5    3.45    0.41
   8  -5   5    3.00    0.32
  -8   5  -5    3.65    0.36
  -8  -5  -5    3.20    0.39
  -8   5  -5    3.11    0.35
  -8   5  -5    3.16    0.36
  -8   5  -5    3.12    0.30
   8  -5   5    3.17    0.43
  -8  -5  -6   10.86    0.73
  -8   5  -6   12.31    0.67
  -8   5  -6   11.87    0.66
  -8  -5  -6   13.65    0.69
  -8   5  -6   12.80    0.68
   8  -5   6   11.99    0.74
  -8  -5  -6   11.05    0.71
   8  -5   6   11.60    0.66
  -8  -5  -7    4.32    0.39
   8  -5   7    4.54    0.35
  -8   5  -7    4.21    0.35
  -8  -5  -7    4.38    0.42
   8  -5   7    4.19    0.42
  -8   5  -7    4.26    0.35
  -8   5  -7    3.94    0.34
  -8   5  -8    0.87    0.19
  -8   5  -8    0.46    0.19
  -8   5  -8    0.41    0.19
  -8   5  -8    0.59    0.17
  -8  -5  -8    0.70    0.24
  -8  -5  -8    0.83    0.21
   8  -5   8    0.61    0.16
  -8   5  -9   20.25    0.78
  -8   5  -9   19.87    0.78
  -8  -5  -9   19.99    0.84
  -8  -5 -10    0.36    0.11
  -8   5 -10    0.30    0.09
  -8   6  10   13.05    0.61
   8  -6 -10   15.61    0.63
   8  -6  -9    7.07    0.44
   8  -6  -9    7.62    0.42
  -8   6   9    6.45    0.41
   8  -6  -8    1.25    0.27
   8  -6  -8    1.20    0.24
   8  -6  -8    1.54    0.25
   8  -6  -7    8.24    0.53
  -8   6   7    7.19    0.51
   8  -6  -7    7.87    0.53
   8  -6  -6    2.17    0.33
  -8   6   6    2.11    0.33
   8  -6  -6    2.18    0.34
   8  -6  -5    7.26    0.54
  -8  -6   5    6.39    0.49
   8  -6  -5    6.76    0.58
  -8  -6   5    5.96    0.46
  -8   6   5    7.33    0.44
   8  -6  -5    7.44    0.56
  -8   6   5    7.23    0.53
   8  -6  -4    7.70    0.59
  -8  -6   4    7.12    0.56
   8  -6  -4    7.95    0.63
  -8   6   4    8.49    0.49
  -8  -6   4    8.45    0.55
   8  -6  -4    8.77    0.62
  -8   6   4    8.56    0.58
  -8   6   4    7.92    0.46
   8  -6  -3   69.97    2.73
  -8  -6   3   64.53    2.67
   8  -6  -3   66.18    2.78
  -8   6   3   67.73    2.61
  -8  -6   3   61.36    2.67
   8  -6  -3   67.69    2.75
  -8   6   3   64.06    2.68
  -8   6   3   62.95    2.57
   8  -6  -2   27.08    1.31
  -8  -6   2   22.89    1.27
  -8   6   2   30.12    1.23
  -8   6   2   25.51    1.26
  -8   6   2   26.56    1.18
  -8  -6   2   26.21    1.29
   8  -6  -2   28.07    1.34
   8  -6  -1    1.92    0.39
   8  -6  -1    2.09    0.36
  -8  -6   1    1.51    0.33
  -8   6   1    1.84    0.27
   8  -6  -1    2.23    0.34
  -8  -6   1    1.55    0.33
   8  -6  -1    1.91    0.24
  -8  -6   1    1.73    0.34
  -8   6   1    1.49    0.29
  -8  -6   0    7.67    0.60
   8  -6   0    7.64    0.61
   8  -6   0    8.12    0.59
  -8  -6   0    7.64    0.57
  -8  -6   0    6.56    0.54
  -8  -6   0    7.89    0.59
   8  -6   0    7.56    0.55
   8  -6   0    7.06    0.47
  -8  -6   0    7.48    0.53
  -8   6   0    7.16    0.50
  -8   6  -1   30.02    1.26
   8  -6   1   28.13    1.31
  -8  -6  -1   25.31    1.30
  -8   6  -1   27.48    1.22
  -8  -6  -1   24.23    1.27
   8  -6   1   27.56    1.29
  -8   6  -1   27.88    1.23
   8  -6   1   22.96    1.21
  -8  -6  -1   25.71    1.27
  -8  -6  -1   30.30    1.33
  -8   6  -1   27.63    1.21
  -8   6  -2   19.87    1.01
  -8  -6  -2   20.63    1.12
  -8   6  -2   22.64    1.05
  -8  -6  -2   21.09    1.14
   8  -6   2   22.20    1.10
  -8   6  -2   21.45    1.04
   8  -6   2   18.63    1.03
  -8  -6  -2   21.05    1.10
  -8   6  -2   21.66    1.04
  -8  -6  -2   20.74    1.08
  -8  -6  -3    5.96    0.50
  -8  -6  -3    5.20    0.42
  -8   6  -3    6.47    0.44
  -8   6  -3    6.77    0.44
   8  -6   3    6.44    0.47
  -8  -6  -3    5.58    0.50
  -8   6  -3    5.93    0.43
   8  -6   3    5.41    0.43
  -8  -6  -3    5.37    0.47
  -8   6  -3    6.09    0.41
  -8  -6  -4   29.22    1.29
  -8  -6  -4   23.72    1.16
  -8   6  -4   27.61    1.19
  -8   6  -4   29.24    1.20
  -8   6  -4   27.30    1.16
  -8   6  -4   30.54    1.21
   8  -6   4   22.54    1.11
   8  -6   4   25.20    1.21
  -8  -6  -5    1.98    0.32
  -8   6  -5    1.62    0.26
  -8   6  -5    2.33    0.26
   8  -6   5    2.47    0.36
  -8   6  -5    2.15    0.26
  -8  -6  -5    2.03    0.30
   8  -6   5    2.12    0.26
  -8  -6  -6   20.39    0.91
  -8  -6  -6   16.57    0.86
  -8   6  -6   16.63    0.80
  -8  -6  -6   18.95    0.87
   8  -6   6   17.72    0.87
  -8   6  -6   17.28    0.80
  -8   6  -6   16.65    0.79
   8  -6   6   15.74    0.82
   8  -6   7    2.46    0.22
   8  -6   7    2.32    0.27
  -8   6  -7    2.12    0.19
  -8  -6  -7    2.62    0.26
  -8   6  -7    2.41    0.22
  -8   6  -7    2.33    0.22
  -8   6  -8    2.49    0.17
  -8   6  -8    2.52    0.17
  -8  -6  -8    3.36    0.24
   8  -6   8    2.45    0.18
  -8   7   8    9.33    0.47
   8  -7  -8   11.10    0.48
  -8   7   7   25.71    1.17
   8  -7  -7   30.33    1.19
  -8   7   6    1.73    0.23
   8  -7  -6    1.96    0.25
  -8   7   5    2.43    0.28
  -8   7   5    2.36    0.22
   8  -7  -5    2.80    0.30
  -8   7   4   30.82    1.41
  -8  -7   4   33.66    1.46
   8  -7  -4   30.50    1.48
  -8   7   4   27.35    1.44
   8  -7  -4   32.17    1.48
  -8   7   3   12.33    0.61
   8  -7  -3   11.29    0.65
  -8  -7   3   12.10    0.65
   8  -7  -3   11.82    0.68
  -8   7   3   10.71    0.63
  -8   7   3   10.74    0.58
   8  -7  -3   12.10    0.68
   8  -7  -2   18.52    0.92
  -8  -7   2   21.56    0.94
   8  -7  -2   19.69    0.96
  -8   7   2   16.48    0.87
  -8   7   2   18.58    0.86
   8  -7  -2   21.72    0.97
   8  -7  -1   16.73    0.84
  -8  -7   1   15.97    0.81
  -8  -7   1   13.52    0.79
  -8   7   1   16.04    0.77
   8  -7  -1   15.94    0.80
  -8   7   1   16.87    0.78
   8  -7  -1   16.51    0.85
  -8   7   1   16.77    0.77
  -8   7   1   15.30    0.75
  -8   7   0    3.36    0.30
  -8  -7   0    4.51    0.38
   8  -7   0    2.70    0.30
  -8   7   0    3.59    0.31
  -8   7   0    3.40    0.31
   8  -7   0    3.17    0.36
  -8  -7   0    3.91    0.35
   8  -7   0    2.76    0.25
  -8   7  -1   29.71    1.26
  -8  -7  -1   28.64    1.28
   8  -7   1   26.74    1.24
  -8   7  -1   30.76    1.27
   8  -7   1   29.91    1.34
  -8   7  -1   31.77    1.27
  -8  -7  -1   29.57    1.31
  -8   7  -1   27.42    1.24
  -8   7  -2    5.08    0.36
   8  -7   2    4.45    0.34
  -8   7  -2    4.80    0.36
   8  -7   2    4.35    0.41
  -8   7  -2    4.91    0.35
  -8   7  -2    5.01    0.35
  -8  -7  -2    4.42    0.38
  -8  -7  -3    4.74    0.36
  -8   7  -3    4.02    0.30
   8  -7   3    3.72    0.29
   8  -7   3    3.33    0.26
  -8   7  -3    4.35    0.31
   8  -7   3    4.30    0.37
  -8   7  -3    4.43    0.31
  -8   7  -3    3.96    0.29
  -8  -7  -4    2.78    0.27
  -8   7  -4    2.80    0.24
   8  -7   4    2.86    0.24
  -8   7  -4    3.05    0.24
  -8   7  -4    3.00    0.24
   8  -7   4    2.81    0.30
   8  -7   4    2.20    0.18
  -8   7  -5    9.51    0.45
  -8  -7  -5    9.65    0.49
  -8   7  -5    9.48    0.45
   8  -7   5    9.56    0.50
  -8   7  -5    8.56    0.43
  -8  -7  -6   31.49    1.28
  -8   8   4    5.07    0.26
  -8   8   3    1.16    0.14
  -8   8   3    1.11    0.14
  -8   8   2    0.77    0.14
  -8   8   2    0.93    0.15
  -8   8   2    0.71    0.13
  -8   8   1    0.13    0.11
  -8  -8   1   -0.06    0.13
  -8   8   1    0.05    0.12
  -8   8   1    0.11    0.13
  -8   8   1    0.11    0.11
  -8   8   0    9.30    0.45
  -8  -8   0   10.15    0.46
  -8   8   0    9.50    0.45
  -8  -8   0   10.79    0.80
  -8   8   0    8.95    0.45
   8  -8   1    1.35    0.13
  -8  -8  -1    1.67    0.17
  -8   8  -1    1.99    0.17
  -8  -8  -1    1.53    0.66
  -8   8  -1    1.82    0.16
  -8   8  -1    2.08    0.17
  -8   8  -1    1.97    0.17
   8  -8   1    1.37    0.13
  -8  -8  -2   11.18    0.48
  -8   8  -2    9.86    0.46
  -8   8  -2   10.91    0.47
  -8   8  -2   10.36    0.46
  -9   0  13   16.45    0.75
  -9   0  13   15.41    0.69
  -9   0  13   14.40    0.73
  -9   0  12    7.05    0.50
  -9   0  12    7.01    0.49
  -9   0  12    6.39    0.46
  -9   0  12    5.91    0.43
  -9   0  11    1.79    0.35
  -9   0  11    2.15    0.37
  -9   0  11    2.33    0.32
  -9   0  11    1.92    0.34
  -9   0  10   27.87    1.36
  -9   0  10   27.78    1.40
  -9   0   9  235.14    9.31
  -9   0   9  235.01    9.21
  -9   0   9  236.09    9.28
  -9   0   9  243.87    9.18
  -9   0   8   14.00    0.87
  -9   0   8   14.48    0.84
  -9   0   8   12.97    0.90
  -9   0   8   14.88    0.93
  -9   0   8   13.75    0.95
  -9   0   7   23.91    1.25
  -9   0   7   24.10    1.21
  -9   0   7   23.60    1.28
  -9   0   7   21.62    1.28
  -9   0   7   23.02    1.26
  -9   0   6   12.40    3.04
  -9   0   6   16.13    0.93
  -9   0   6   14.58    0.89
  -9   0   6   13.82    0.86
  -9   0   6   14.49    0.79
  -9   0   6   14.87    0.93
  -9   0   6   13.84    0.93
  -9   0   5   44.54    2.02
  -9   0   5   42.61    1.99
  -9   0   5   41.50    2.03
  -9   0   5   43.30    1.88
  -9   0   5   35.79    5.18
  -9   0   5   43.77    1.99
  -9   0   4   41.62    1.95
  -9   0   4   43.88    1.88
  -9   0   4   41.51    1.99
  -9   0   4   43.22    1.95
  -9   0   3   56.35    2.44
  -9   0   3   57.95    2.51
  -9   0   3   58.20    2.48
  -9   0   3   57.37    2.49
  -9   0   3   55.41    2.49
  -9   0   3   60.47    2.58
  -9   0   2    0.25    0.24
  -9   0   2    0.31    0.30
  -9   0   2    0.38    0.26
  -9   0   2    0.56    0.27
  -9   0   2    0.41    0.24
  -9   0   2    0.47    1.42
  -9   0   1   21.61    1.17
  -9   0   1   21.31    1.14
  -9   0   1   20.48    3.67
  -9   0   1   19.98    1.10
  -9   0   1   20.91    1.08
  -9   0   0    2.80    1.87
  -9   0   0    4.64    0.47
  -9   0   0    4.56    0.50
  -9   0  -1   28.99    1.42
  -9   0  -1   29.71    1.46
  -9   0  -1   24.24    4.29
  -9   0  -1   28.24    1.39
  -9   0  -2   14.39    0.84
  -9   0  -2   12.95    0.74
  -9   0  -2   14.16    0.85
  -9   0  -2   13.37    0.88
  -9   0  -2   14.50    0.73
  -9   0  -2   12.22    2.95
  -9   0  -2   14.90    0.73
  -9   0  -3  171.13    6.67
  -9   0  -3  169.29    6.58
  -9   0  -3  162.24    6.55
  -9   0  -3  178.83    6.69
  -9   0  -3  164.10    6.55
  -9   0  -3  178.63    6.79
  -9   0  -3  168.12   12.16
  -9   0  -4   84.34    3.52
  -9   0  -4   83.94    3.52
  -9   0  -4   93.37    3.64
  -9   0  -4   99.10    8.70
  -9   0  -4   88.40    3.56
  -9   0  -4   93.68    3.76
  -9   0  -5  117.58    4.70
  -9   0  -5  116.66    4.70
  -9   0  -5  119.90    4.74
  -9   0  -5  120.20    4.76
  -9   0  -5  124.32   10.24
  -9   0  -5  117.81    4.89
  -9   0  -5  118.45    4.72
  -9   0  -6    0.33    0.29
  -9   0  -6    0.21    0.24
  -9   0  -6    0.11    0.19
  -9   0  -6    0.40    0.25
  -9   0  -6    0.08    0.28
  -9   0  -6    0.27    0.34
  -9   0  -7   18.81    1.12
   9   0   7   20.23    1.10
  -9   0  -7   17.82    0.92
   9   0   7   19.66    1.09
  -9   0  -7   19.19    0.99
  -9   0  -7   19.39    1.00
  -9   0  -8   59.31    2.61
  -9   0  -8   67.42    2.72
  -9   0  -8   59.43    2.80
   9   0   8   66.72    2.78
   9   0   8   67.79    2.79
  -9   0  -8   66.75    2.72
  -9   0  -8   64.90    2.69
  -9   0  -8   66.09    2.70
  -9   0  -9   11.65    0.69
  -9   0  -9   10.45    0.61
  -9   0  -9   10.60    0.74
   9   0   9   12.45    0.75
   9   0   9   12.29    0.75
  -9   0  -9   11.08    0.68
  -9   0  -9   11.70    0.70
  -9   0  -9   12.42    0.70
   9   0  10   23.79    1.09
   9   0  10   22.03    1.07
  -9   0 -10   21.98    1.03
  -9   0 -10   22.11    1.03
   9   0  11    5.68    0.41
   9   0  11    6.14    0.42
   9   0  12    0.82    0.13
   9   0  12    0.75    0.09
   9   0  12    0.74    0.13
  -9  -1  13   11.31    0.56
  -9  -1  12    4.39    0.35
  -9   1  12    3.38    0.28
  -9  -1  12    3.24    0.34
  -9   1  12    3.17    0.36
  -9   1  12    3.84    0.36
  -9  -1  12    4.08    0.36
  -9   1  12    3.69    0.36
  -9  -1  11   11.73    0.72
  -9   1  11   11.74    0.67
  -9   1  11   12.03    0.76
  -9  -1  11   13.86    0.77
  -9  -1  11   12.05    0.67
  -9  -1  11   12.00    0.73
  -9   1  11   13.10    0.76
  -9  -1  11   12.33    0.75
  -9   1  10    0.51    0.31
  -9  -1  10    0.27    0.28
  -9  -1  10    0.57    0.26
  -9  -1  10    0.59    0.30
  -9  -1  10    0.48    0.31
  -9   1  10    0.42    0.23
  -9  -1  10    0.32    0.28
  -9  -1  10    0.41    0.24
  -9  -1   9   42.22    1.88
  -9  -1   9   41.75    1.94
  -9   1   9   41.52    1.87
  -9  -1   9   41.46    1.92
  -9  -1   9   41.47    1.94
  -9   1   9   40.87    1.94
  -9  -1   9   40.40    1.92
  -9   1   8    7.15    0.64
  -9  -1   8    7.93    0.64
  -9  -1   8    6.71    0.63
  -9  -1   8    7.73    0.61
  -9   1   8    7.20    0.58
  -9  -1   8    7.35    0.54
  -9  -1   8    7.94    0.63
  -9   1   8    6.81    0.49
  -9  -1   8    7.32    0.63
  -9   1   7    9.77    0.77
  -9  -1   7    9.79    0.77
  -9   1   7    9.67    0.69
  -9  -1   7   10.81    0.69
  -9  -1   7   10.09    0.72
  -9  -1   7   10.20    0.71
  -9   1   7    9.19    0.61
  -9   1   7    9.96    0.73
  -9  -1   7    9.06    0.71
  -9   1   6   68.60    2.91
  -9  -1   6   66.29    2.89
  -9   1   6   64.19    2.93
  -9  -1   6   64.55    2.93
  -9  -1   6   69.36    2.91
  -9  -1   6   65.66    2.87
  -9   1   6   65.70    2.85
  -9  -1   6   68.76    2.87
  -9   1   6   67.94    2.78
  -9   1   6   49.26    6.52
  -9  -1   6   50.87    6.51
  -9  -1   5   28.60    1.45
  -9   1   5   28.40    4.58
  -9  -1   5   25.58    4.31
  -9   1   5   29.89    1.50
  -9  -1   5   29.52    1.50
  -9  -1   5   30.32    1.50
  -9   1   5   28.22    1.46
  -9   1   5   30.58    1.47
  -9  -1   5   30.90    1.50
  -9   1   5   29.14    1.53
  -9  -1   5   28.96    1.52
  -9  -1   5   30.18    1.47
  -9   1   5   31.80    1.42
  -9   1   4   44.25    5.49
  -9  -1   4   39.95    5.25
  -9   1   4   39.36    1.71
  -9   1   4   36.83    1.76
  -9  -1   4   39.41    1.80
  -9   1   4   37.29    1.75
  -9  -1   4   38.35    1.78
  -9   1   4   36.30    1.81
  -9  -1   4   37.18    1.81
  -9  -1   4   36.57    1.76
  -9  -1   4   38.22    1.77
  -9   1   3    6.26    2.59
  -9  -1   3    8.13    2.63
  -9  -1   3    9.22    0.66
  -9   1   3    9.08    0.64
  -9  -1   3    8.42    0.67
  -9   1   3    8.52    0.69
  -9  -1   3    8.61    0.64
  -9  -1   3    8.96    0.65
  -9   1   3    9.12    0.61
  -9   1   3    8.79    0.65
  -9  -1   3    8.15    0.63
  -9   1   2   50.80    5.97
  -9  -1   2   38.40    5.30
  -9  -1   2   49.50    2.25
  -9   1   2   50.63    2.22
  -9   1   2   51.32    2.20
  -9   1   2   52.14    2.24
  -9  -1   2   50.79    2.23
  -9  -1   2   48.19    2.23
  -9   1   2   49.50    2.30
  -9  -1   2   53.14    2.30
  -9  -1   1   53.41    2.41
  -9  -1   1   59.94    2.38
  -9  -1   1   51.57    2.37
  -9  -1   1   51.84    2.39
  -9   1   1   54.51    2.39
  -9   1   1   55.67    2.43
  -9  -1   1   56.69    2.45
  -9   1   1   45.64    5.69
  -9  -1   1   46.90    5.79
  -9   1   1   55.82    2.47
  -9  -1   1   56.46    2.47
  -9  -1   0   22.76    1.21
  -9   1   0   22.99    1.19
  -9   1   0   23.10    1.25
  -9  -1   0   22.73    1.23
  -9  -1   0   22.93    1.21
  -9   1   0   22.93    1.18
  -9  -1   0   25.19    1.22
  -9  -1   0   21.92    1.16
  -9  -1   0   25.31    1.17
  -9  -1   0   19.12    3.83
  -9   1  -1   50.45    2.16
  -9  -1  -1   56.67    2.28
  -9  -1  -1   56.15    2.34
  -9   1  -1   55.24    2.38
  -9  -1  -1   54.01    2.38
  -9  -1  -1   55.13    2.36
  -9   1  -1   53.08    2.19
   9  -1   1   49.44    2.23
  -9   1  -1   50.85    2.17
  -9  -1  -1   53.25    2.35
  -9   1  -1   53.36    2.32
  -9  -1  -1   54.30    2.31
  -9   1  -1   51.79    5.94
  -9  -1  -1   47.87    5.87
  -9   1  -2   42.89    1.88
  -9  -1  -2   49.01    2.06
  -9  -1  -2   45.85    1.93
  -9   1  -2   47.57    2.10
  -9  -1  -2   46.11    2.09
  -9  -1  -2   44.75    2.05
  -9  -1  -2   42.90    1.91
  -9   1  -2   45.87    1.91
   9  -1   2   43.81    1.95
  -9   1  -2   42.44    1.88
  -9  -1  -2   46.96    2.00
  -9   1  -2   50.89    5.92
  -9  -1  -2   43.79    5.53
  -9   1  -3   70.08    2.97
  -9  -1  -3   71.34    3.12
  -9  -1  -3   69.45    3.00
  -9   1  -3   73.58    3.00
  -9   1  -3   72.97    2.97
   9  -1   3   72.74    3.04
  -9   1  -3   73.44    7.57
  -9  -1  -3   67.20    7.21
  -9  -1  -3   76.54    3.12
  -9   1  -3   79.53    3.09
  -9  -1  -3   73.16    3.01
  -9   1  -3   76.57    3.20
  -9  -1  -3   77.92    3.19
  -9  -1  -4  107.46    4.27
  -9   1  -4  108.74    4.26
  -9  -1  -4  100.36    4.22
  -9  -1  -4  100.89    4.22
  -9   1  -4  108.34    4.24
  -9   1  -4  110.73    4.45
  -9  -1  -4  111.64    4.44
  -9   1  -4  107.35    4.24
  -9   1  -4   98.05    8.99
  -9  -1  -4   93.49    8.78
  -9  -1  -4  109.92    4.37
  -9  -1  -4  108.77    4.28
  -9  -1  -5   40.18    1.77
  -9  -1  -5   36.65    1.71
  -9  -1  -5   37.45    1.72
  -9   1  -5   41.11    1.75
  -9  -1  -5   39.96    1.77
  -9   1  -5   38.46    1.74
  -9   1  -5   39.79    1.74
  -9   1  -5   40.43    1.92
  -9  -1  -5   39.69    1.92
  -9   1  -5   39.25    5.43
  -9  -1  -5   44.76    5.76
  -9   1  -6   20.80    0.99
  -9  -1  -6   19.28    1.06
  -9   1  -6   22.11    1.21
  -9  -1  -6   19.23    1.17
  -9  -1  -6   20.27    1.04
  -9  -1  -6   20.65    1.04
  -9   1  -6   21.01    1.05
  -9   1  -6   21.74    1.06
  -9  -1  -6   20.23    1.07
  -9   1  -7   17.01    1.06
  -9  -1  -7   17.72    1.06
  -9  -1  -7   16.91    0.96
  -9   1  -7   18.28    0.97
  -9  -1  -7   17.26    0.96
  -9   1  -7   17.15    0.88
   9   1   7   18.83    1.04
   9  -1   7   18.85    1.04
   9   1   7   17.62    1.02
   9  -1   7   18.80    1.04
  -9   1  -7   17.75    0.95
  -9  -1  -7   18.23    0.95
  -9   1  -7   18.00    0.95
  -9  -1  -7   16.74    0.93
  -9   1  -7   19.20    0.98
   9   1   8    7.26    0.56
   9  -1   8    6.40    0.55
  -9   1  -8    5.87    0.59
  -9  -1  -8    6.34    0.59
  -9   1  -8    6.52    0.45
  -9   1  -8    6.61    0.52
  -9   1  -8    6.81    0.52
   9   1   8    6.53    0.56
   9  -1   8    6.31    0.56
  -9  -1  -8    6.12    0.50
  -9   1  -8    6.81    0.52
  -9   1  -8    6.29    0.50
  -9  -1  -8    5.98    0.49
   9   1   9   10.77    0.67
   9  -1   9   10.49    0.67
  -9   1  -9    9.86    0.63
  -9   1  -9   10.77    0.71
  -9  -1  -9    8.72    0.66
  -9   1  -9    9.78    0.57
  -9   1  -9   10.10    0.62
   9   1   9   10.59    0.61
  -9  -1  -9   10.03    0.62
  -9  -1  -9    9.30    0.61
   9  -1   9   10.72    0.68
   9   1   9    9.25    0.65
   9   1  10    4.62    0.41
   9  -1  10    5.38    0.42
  -9   1 -10    4.81    0.38
   9   1  10    5.35    0.38
  -9   1 -10    5.11    0.38
  -9   1 -10    4.56    0.34
   9  -1  10    5.97    0.39
   9  -1  10    4.68    0.42
   9   1  10    5.17    0.43
  -9  -1 -10    4.47    0.39
  -9  -1 -10    5.04    0.40
  -9   1 -10    4.66    0.44
  -9  -1 -10    4.39    0.42
   9   1  11    0.49    0.18
   9  -1  11    0.45    0.20
   9   1  11    0.39    0.15
   9  -1  11    0.57    0.14
  -9  -1 -11    0.22    0.16
  -9   1 -11    0.32    0.17
   9   1  11    0.27    0.18
   9  -1  11    0.38    0.19
  -9  -1 -11    0.34    0.17
  -9   1 -11    0.32    0.17
   9  -2 -13   18.89    0.85
  -9   2  13   19.42    0.86
  -9   2  13   18.91    0.84
  -9  -2  13   19.94    0.85
   9  -2 -12    9.99    0.60
  -9   2  12    9.98    0.60
  -9  -2  12   11.32    0.60
  -9  -2  11    0.43    0.23
  -9  -2  11    0.51    0.25
  -9  -2  11    0.34    0.23
  -9   2  11    0.82    0.25
  -9  -2  11    0.56    0.24
  -9   2  10    2.99    0.38
  -9  -2  10    3.04    0.38
  -9  -2  10    3.20    0.40
  -9  -2  10    3.44    0.39
  -9  -2  10    2.88    0.38
  -9   2   9   19.20    0.96
  -9   2   9   19.59    1.05
  -9  -2   9   18.04    1.02
  -9  -2   9   19.01    1.05
  -9  -2   9   18.73    1.05
  -9  -2   9   18.50    1.02
  -9   2   8    6.09    0.47
  -9  -2   8    5.92    0.49
  -9   2   8    6.10    0.56
  -9  -2   8    6.28    0.56
  -9  -2   8    6.41    0.55
  -9  -2   8    6.39    0.50
  -9   2   8    6.23    0.50
  -9  -2   8    6.12    0.51
  -9  -2   8    5.79    0.58
  -9  -2   8    6.44    0.58
  -9   2   7   17.94    0.99
  -9  -2   7   19.12    1.04
  -9   2   7   19.76    1.10
  -9  -2   7   19.25    1.08
  -9  -2   7   20.36    1.09
  -9  -2   7   18.96    1.08
  -9  -2   7   19.29    1.03
  -9   2   7   19.68    1.03
  -9  -2   7   19.73    1.12
  -9  -2   7   20.46    1.06
  -9  -2   7   20.10    1.12
  -9   2   7   18.05    1.12
  -9  -2   7   18.56    1.12
  -9   2   6   32.57    1.64
  -9  -2   6   32.76    1.65
  -9   2   6   31.30    4.75
  -9   2   6   33.86    1.63
  -9  -2   6   33.15    1.61
  -9   2   6   36.01    1.55
  -9  -2   6   33.47    1.60
  -9  -2   6   32.45    1.59
  -9  -2   6   30.58    1.51
  -9  -2   6   35.25    1.58
  -9   2   6   33.60    1.56
  -9  -2   6   34.59    1.61
  -9  -2   6   30.18    1.47
  -9  -2   6   31.67    1.56
  -9  -2   6   34.27    1.64
  -9  -2   5   84.74    3.47
  -9   2   5   86.13    3.41
  -9  -2   5   82.95    3.49
  -9  -2   5   83.28    3.45
  -9  -2   5   81.23    3.46
  -9   2   5   84.99    3.44
  -9  -2   5   85.89    3.52
  -9   2   5   83.01    3.53
  -9  -2   5   81.31    3.51
  -9   2   5   71.28    7.53
  -9  -2   5   71.17    7.34
  -9  -2   5   78.43    3.38
  -9   2   5   82.08    3.46
  -9  -2   5   81.32    3.50
  -9  -2   4   60.16    2.67
   9  -2  -4   58.87    2.66
  -9   2   4   55.41    6.29
  -9  -2   4   51.81    6.16
  -9   2   4   65.73    2.64
  -9  -2   4   66.35    2.72
  -9  -2   4   61.13    2.67
  -9  -2   4   60.57    2.66
  -9  -2   4   66.65    2.74
  -9   2   4   59.38    2.71
  -9  -2   4   60.76    2.72
  -9  -2   4   60.25    2.62
  -9   2   4   63.10    2.67
  -9   2   3   36.36    4.99
  -9  -2   3   30.91    4.64
  -9  -2   3   36.18    1.69
  -9  -2   3   35.62    1.68
  -9  -2   3   34.35    1.70
  -9  -2   3   37.61    1.67
  -9  -2   3   36.09    1.68
  -9   2   3   38.99    1.67
   9  -2  -3   34.91    1.67
  -9  -2   3   34.74    1.69
  -9   2   3   36.91    1.74
  -9  -2   3   36.92    1.74
   9  -2  -3   33.40    1.64
  -9   2   2    9.05    0.68
  -9  -2   2    8.09    0.65
  -9   2   2    5.57    2.40
  -9  -2   2    7.53    0.64
  -9   2   2    7.90    0.48
  -9  -2   2    7.93    0.60
  -9  -2   2    8.48    0.62
  -9  -2   2    7.74    0.59
   9  -2  -2    7.93    0.61
  -9  -2   2    7.70    0.62
  -9   2   2    8.44    0.61
  -9  -2   2    8.57    0.64
  -9  -2   2    8.40    0.64
  -9   2   1   49.21    2.05
   9  -2  -1   47.07    2.17
  -9  -2   1   46.29    2.22
  -9   2   1   50.70    2.20
  -9   2   1   44.59    5.61
  -9  -2   1   39.38    5.33
  -9  -2   1   45.95    2.10
  -9  -2   1   49.34    2.25
  -9   2   1   53.63    2.07
  -9   2   1   49.40    2.04
  -9   2   1   51.67    2.19
  -9  -2   1   53.06    2.25
  -9   2   1   52.00    2.27
  -9  -2   1   50.63    2.26
  -9  -2   1   52.35    2.21
  -9  -2   1   51.34    2.23
  -9  -2   0   67.59    2.78
  -9   2   0   67.16    2.78
  -9  -2   0   69.18    2.82
  -9   2   0   63.81    2.64
  -9   2   0   67.71    2.78
   9  -2   0   64.75    2.76
  -9   2   0   66.24    2.85
  -9  -2   0   66.54    2.84
  -9  -2   0   65.84    2.83
  -9  -2   0   61.88    2.70
  -9   2   0   67.81    2.87
  -9  -2   0   67.71    2.87
   9  -2   0   60.27    2.72
  -9   2   0   64.15    2.63
  -9   2   0   66.75    2.65
  -9   2   0   64.18    6.72
  -9  -2   0   59.42    6.58
  -9   2  -1  119.72    4.64
   9  -2   1  118.76    4.74
  -9   2  -1  118.44    4.82
  -9  -2  -1  121.79    4.84
  -9  -2  -1  106.56    4.69
  -9  -2  -1  114.89    4.82
  -9   2  -1  121.82    4.65
   9  -2   1  114.70    4.73
  -9   2  -1  118.86    4.63
  -9  -2  -1  121.19    4.79
  -9   2  -1  119.07    4.76
  -9  -2  -1  122.46    4.74
  -9  -2  -1  120.68    4.81
  -9   2  -1  117.69    9.52
  -9  -2  -1  121.06    9.49
   9  -2   2   86.83    3.47
  -9   2  -2   87.06    3.39
  -9   2  -2   88.13    3.58
  -9  -2  -2   90.52    3.58
  -9  -2  -2   87.67    3.59
  -9  -2  -2   80.67    3.45
  -9  -2  -2   73.77    3.38
  -9   2  -2   88.15    3.40
   9  -2   2   86.64    3.48
  -9  -2  -2   76.27    3.38
  -9   2  -2   85.61    3.38
  -9  -2  -2   87.27    3.52
  -9  -2  -2   86.06    3.46
  -9  -2  -2   88.63    3.56
  -9   2  -2   87.99    7.94
  -9  -2  -2   85.49    7.84
  -9   2  -3   21.87    1.05
  -9  -2  -3   24.92    1.16
  -9   2  -3   23.61    1.23
  -9  -2  -3   22.85    1.23
  -9  -2  -3   20.79    1.21
  -9  -2  -3   20.53    1.11
  -9  -2  -3   19.97    1.07
  -9   2  -3   22.41    1.08
  -9  -2  -3   22.54    1.20
   9  -2   3   23.08    1.14
  -9  -2  -3   20.31    1.07
  -9   2  -3   22.85    1.06
   9  -2   3   22.02    1.12
  -9  -2  -3   20.55    3.79
  -9   2  -4  129.60    5.12
   9  -2   4  131.12    5.17
  -9   2  -4  117.63   10.01
  -9  -2  -4  115.08    9.84
  -9  -2  -4  140.96    5.20
   9  -2   4  135.85    5.20
  -9  -2  -4  121.31    5.13
  -9  -2  -4  121.19    5.13
  -9  -2  -4  133.21    5.25
  -9   2  -4  128.30    5.11
  -9   2  -4  131.50    5.29
  -9  -2  -4  132.25    5.29
  -9  -2  -5   11.91    0.75
  -9  -2  -5   13.29    0.75
  -9   2  -5   12.76    0.74
   9  -2   5   11.96    0.75
  -9  -2  -5   12.28    0.73
  -9  -2  -5   11.35    0.71
  -9   2  -5   13.25    0.74
  -9  -2  -5   13.69    0.78
  -9  -2  -5   13.55    0.78
  -9   2  -5   12.49    0.87
  -9  -2  -5   13.77    0.87
  -9   2  -6   11.42    0.83
  -9  -2  -6   12.88    0.84
  -9  -2  -6   11.33    0.74
  -9   2  -6   12.35    0.73
   9   2   6   13.73    0.81
   9  -2   6   11.87    0.77
   9  -2   6   11.36    0.71
  -9   2  -6   12.51    0.72
  -9  -2  -6   11.01    0.70
  -9  -2  -6   10.78    0.70
  -9   2  -6   12.70    0.73
  -9  -2  -6   11.13    0.74
   9   2   6   13.29    0.80
   9  -2   6   11.46    0.76
  -9   2  -7    0.51    0.23
  -9  -2  -7    0.19    0.24
   9  -2   7    0.20    0.23
   9   2   7    0.59    0.30
   9  -2   7    0.19    0.27
   9   2   7    0.19    0.27
   9  -2   7    0.32    0.27
  -9   2  -7    0.05    0.31
  -9  -2  -7   -0.15    0.31
  -9   2  -7    0.12    0.26
   9  -2   7    0.32    0.19
  -9  -2  -7    0.09    0.24
  -9  -2  -8    7.28    0.52
  -9  -2  -8    6.63    0.51
   9  -2   8    7.07    0.48
  -9   2  -8    7.45    0.54
   9   2   8    7.38    0.56
   9  -2   8    7.24    0.56
  -9   2  -8    7.84    0.50
   9   2   8    7.46    0.51
  -9   2  -8    7.99    0.62
  -9  -2  -8    6.45    0.57
  -9   2  -8    9.03    0.57
   9   2   8    7.72    0.58
   9  -2   8    8.20    0.57
  -9   2  -9    7.04    0.55
  -9  -2  -9    6.30    0.51
   9   2   9    7.34    0.47
   9   2   9    6.82    0.51
   9  -2   9    7.10    0.51
  -9  -2  -9    6.37    0.48
  -9  -2  -9    6.94    0.48
  -9   2  -9    7.77    0.50
  -9   2  -9    7.02    0.49
   9   2   9    7.46    0.52
   9  -2   9    7.32    0.52
  -9   2  -9    6.61    0.48
   9  -2   9    6.76    0.43
  -9   2  -9    8.02    0.50
  -9   2  -9    6.82    0.44
  -9   2 -10    5.16    0.43
   9   2  10    6.46    0.39
   9   2  10    5.60    0.41
   9  -2  10    5.76    0.41
  -9   2 -10    5.55    0.39
  -9  -2 -10    5.43    0.35
  -9   2 -10    5.78    0.37
  -9   2 -10    6.18    0.40
   9  -2  10    7.15    0.40
  -9   2 -10    6.46    0.42
  -9   2 -10    6.98    0.43
   9   2  10    5.51    0.41
   9  -2  10    6.01    0.42
   9   2  11    4.87    0.33
  -9   2 -11    7.06    0.37
  -9   2 -11    7.00    0.37
   9   2  11    6.85    0.34
   9   2  11    5.17    0.33
  -9  -3  12    0.54    0.17
   9  -3 -12    0.51    0.18
  -9  -3  12    0.84    0.18
  -9   3  12    0.64    0.17
   9  -3 -11    3.19    0.36
  -9   3  11    2.88    0.32
  -9  -3  11    3.15    0.32
  -9  -3  11    2.99    0.31
  -9  -3  10    3.95    0.39
   9  -3 -10    3.11    0.41
  -9  -3  10    3.64    0.38
  -9   3   9    1.12    0.25
   9  -3  -9    1.52    0.26
   9  -3  -9    1.69    0.39
  -9  -3   9    1.79    0.33
  -9  -3   9    1.59    0.33
  -9  -3   9    1.26    0.30
  -9  -3   9    1.33    0.30
   9  -3  -8   18.94    1.00
   9  -3  -8   22.05    1.15
  -9  -3   8   20.01    1.08
  -9  -3   8   20.40    1.08
  -9   3   8   19.90    1.01
  -9  -3   8   21.13    1.11
  -9  -3   8   19.33    1.07
   9  -3  -7   48.10    2.14
  -9  -3   7   50.68    2.25
   9  -3  -7   49.47    2.27
  -9  -3   7   51.20    2.22
  -9  -3   7   48.31    2.16
  -9   3   7   50.04    2.17
  -9  -3   7   51.43    2.19
  -9  -3   7   52.62    2.28
  -9   3   6   27.35    1.45
  -9  -3   6   27.50    1.44
  -9   3   6   31.01    1.41
  -9  -3   6   28.45    1.42
  -9  -3   6   29.36    1.40
   9  -3  -6   29.42    1.37
  -9  -3   6   29.59    1.32
  -9  -3   6   28.27    1.45
   9  -3  -6   30.19    1.49
  -9  -3   6   29.41    1.45
  -9  -3   6   29.80    1.44
  -9  -3   6   28.83    1.41
  -9   3   6   30.25    1.43
  -9  -3   6   27.21    1.33
  -9  -3   6   30.53    1.50
   9  -3  -5   87.49    3.69
  -9  -3   5   90.48    3.66
  -9   3   5   87.67    3.68
  -9  -3   5   86.85    3.67
  -9   3   5   96.20    3.64
  -9  -3   5   89.55    3.67
   9  -3  -5   89.52    3.69
  -9  -3   5   91.04    3.64
   9  -3  -5   86.36    3.57
  -9  -3   5   91.90    3.71
  -9  -3   5   84.13    3.52
  -9  -3   5   70.13    7.17
  -9  -3   5   85.17    3.63
  -9  -3   5   84.19    3.57
  -9  -3   5   88.70    3.64
  -9  -3   5   86.67    3.58
  -9  -3   5   86.21    3.70
   9  -3  -4    5.51    0.56
  -9  -3   4    6.02    0.52
   9  -3  -4    5.12    0.53
  -9   3   4    6.13    0.54
  -9  -3   4    6.03    0.53
  -9  -3   4    5.89    0.44
  -9  -3   4    6.13    0.57
  -9   3   4    5.76    0.38
  -9  -3   4    5.22    0.52
  -9  -3   4    5.01    0.50
  -9  -3   4    5.82    0.51
  -9   3   4    5.86    2.05
  -9  -3   4    5.34    1.97
  -9  -3   4    5.59    0.53
  -9  -3   4    4.63    0.47
  -9  -3   4    5.68    0.50
   9  -3  -3  113.97    4.64
  -9  -3   3  110.46    4.62
   9  -3  -3  111.68    4.62
  -9   3   3  114.47    4.64
  -9  -3   3  116.43    4.64
  -9  -3   3  111.51    4.66
  -9  -3   3  110.87    4.52
  -9   3   3  119.45    4.45
  -9   3   3  122.65    4.62
  -9   3   3  111.96    4.45
  -9  -3   3  115.13    4.66
  -9  -3   3  112.43    4.60
  -9  -3   3  117.12    4.63
  -9   3   3  103.03    8.74
  -9  -3   3   97.51    8.52
  -9  -3   3  107.88    4.59
  -9  -3   3  111.48    4.59
   9  -3  -2   22.93    1.24
  -9   3   2   24.70    1.21
   9  -3  -2   23.08    1.22
  -9  -3   2   21.50    1.25
  -9  -3   2   23.11    1.15
  -9   3   2   25.26    3.94
  -9  -3   2   22.53    3.72
  -9   3   2   25.54    1.09
  -9  -3   2   23.99    1.23
  -9   3   2   24.26    1.09
  -9   3   2   25.51    1.23
  -9   3   2   23.27    1.25
  -9  -3   2   23.24    1.24
  -9  -3   2   22.48    1.22
  -9  -3   2   24.45    1.24
  -9  -3   2   23.38    1.20
  -9  -3   1   30.58    1.49
  -9  -3   1   30.96    1.48
   9  -3  -1   29.11    1.47
   9  -3  -1   29.68    1.40
  -9  -3   1   28.66    1.40
  -9  -3   1   30.66    1.53
  -9   3   1   31.91    1.35
  -9   3   1   30.71    1.45
  -9   3   1   29.67    1.34
  -9  -3   1   30.96    1.52
  -9   3   1   23.87    3.96
  -9  -3   1   28.12    4.21
  -9   3   1   29.17    1.49
  -9  -3   1   31.92    1.51
  -9  -3   0    5.24    0.52
  -9  -3   0    5.49    0.50
  -9   3   0    4.73    0.49
  -9   3   0    5.53    0.41
  -9  -3   0    5.15    0.53
  -9   3   0    5.50    0.40
  -9   3   0    4.96    0.41
  -9   3   0    5.00    0.40
   9  -3   0    5.03    0.51
   9  -3   0    4.44    0.43
  -9  -3   0    4.65    0.45
  -9   3   0    4.43    0.50
  -9  -3   0    4.70    0.51
  -9  -3   0    4.29    0.49
  -9   3   0    2.18    1.62
  -9  -3   0    5.66    2.24
   9  -3   1    3.04    0.38
  -9   3  -1    2.50    0.40
  -9  -3  -1    2.88    0.42
  -9  -3  -1    2.76    0.41
  -9  -3  -1    2.90    0.43
  -9  -3  -1    2.94    0.38
  -9  -3  -1    1.98    0.37
  -9   3  -1    2.23    0.38
  -9   3  -1    2.65    0.31
  -9   3  -1    2.75    0.32
   9  -3   1    3.09    0.43
   9  -3   1    2.75    0.34
  -9  -3  -1    2.40    0.35
  -9  -3  -1    2.39    0.44
  -9   3  -1    2.80    0.34
  -9   3  -1    3.96    1.76
  -9  -3  -1    2.65    1.63
  -9   3  -1    2.21    0.38
  -9  -3  -1    2.26    0.39
  -9  -3  -2   28.04    1.38
  -9   3  -2   27.53    1.40
  -9   3  -2   28.14    1.30
  -9   3  -2   29.85    1.32
  -9  -3  -2   30.20    1.43
  -9  -3  -2   29.29    1.47
  -9   3  -2   28.34    1.44
  -9  -3  -2   29.87    1.46
  -9  -3  -2   28.90    1.49
  -9  -3  -2   27.63    1.40
  -9   3  -2   29.16    4.37
  -9  -3  -2   33.56    4.59
   9  -3   2   29.59    1.44
  -9   3  -2   30.15    1.33
   9  -3   2   30.13    1.42
  -9   3  -2   29.09    1.33
  -9   3  -3   44.70    1.88
   9  -3   3   41.23    1.95
  -9  -3  -3   41.19    1.95
  -9  -3  -3   41.44    2.03
   9  -3   3   46.29    1.97
  -9  -3  -3   43.44    1.98
  -9  -3  -3   41.59    1.89
  -9  -3  -3   41.62    5.21
  -9  -3  -3   44.87    1.96
  -9   3  -3   44.31    1.87
  -9   3  -3   41.46    1.98
  -9  -3  -3   45.19    2.00
  -9  -3  -4   11.17    0.76
  -9   3  -4   11.94    0.70
   9  -3   4   11.86    0.76
  -9  -3  -4   12.57    0.77
  -9  -3  -4   11.22    0.78
  -9   3  -4   12.03    0.80
  -9  -3  -4   12.07    0.73
  -9   3  -4   12.05    0.71
   9  -3   4   12.28    0.78
  -9   3  -5   15.75    0.96
  -9  -3  -5   16.53    0.97
  -9  -3  -5   15.88    0.94
   9   3   5   16.03    0.91
   9  -3   5   16.33    0.91
  -9  -3  -5   17.90    0.93
   9  -3   5   17.15    0.95
   9   3   5   16.88    0.93
   9  -3   5   16.30    0.91
  -9  -3  -5   16.74    0.88
  -9   3  -5   17.58    0.90
   9   3   6    0.15    0.17
  -9  -3  -6   -0.08    0.22
   9  -3   6   -0.11    0.26
  -9  -3  -6    0.15    0.25
  -9   3  -6    0.18    0.26
   9   3   6    0.19    0.24
   9  -3   6    0.23    0.25
   9  -3   6    0.18    0.17
   9   3   6   -0.06    0.23
   9  -3   6   -0.04    0.23
  -9   3  -6    0.02    0.28
  -9  -3  -6    0.04    0.26
   9   3   7   16.16    0.88
   9  -3   7   15.95    0.88
  -9   3  -7   19.04    0.90
  -9   3  -7   17.80    0.89
   9  -3   7   17.00    0.84
   9  -3   7   16.77    0.89
   9   3   7   16.74    0.84
  -9  -3  -7   15.30    0.91
   9   3   7   16.12    0.88
   9  -3   7   16.45    0.88
  -9   3  -7   19.34    0.91
  -9   3  -7   15.22    0.93
  -9   3  -8   12.79    0.67
  -9   3  -8   12.13    0.68
  -9   3  -8   11.80    0.67
   9   3   8    9.38    0.63
   9   3   8   11.22    0.62
  -9  -3  -8   11.22    0.68
   9   3   8   10.28    0.64
  -9  -3  -8   12.13    0.68
   9  -3   8   11.90    0.62
  -9   3  -8   10.44    0.68
  -9   3  -8   12.10    0.66
  -9   3  -8   12.94    0.64
  -9   3  -9   12.76    0.64
  -9   3  -9   12.34    0.63
   9   3   9   10.57    0.59
  -9   3  -9    9.89    0.62
   9  -3   9   10.84    0.57
  -9  -3  -9   11.95    0.61
   9   3   9    9.90    0.58
  -9   3  -9   11.71    0.61
  -9   3  -9   12.13    0.60
   9   3   9   11.46    0.58
  -9  -3  -9   11.32    0.63
  -9   3  -9   12.41    0.62
  -9  -3 -10   14.56    0.68
   9   3  10   13.77    0.63
  -9   3 -10   15.37    0.66
  -9   3 -10   13.80    0.63
  -9   3 -10   12.97    0.64
  -9  -3 -10   12.28    0.61
  -9   3 -10   15.68    0.68
  -9   3 -10   16.19    0.68
  -9   3 -11    5.84    0.29
  -9   3 -11    5.53    0.28
   9  -4 -12    2.79    0.20
  -9   4  11    0.42    0.14
   9  -4 -11    0.36    0.10
  -9   4  10    0.67    0.19
  -9  -4  10    1.12    0.22
   9  -4 -10    1.03    0.28
   9  -4 -10    0.92    0.19
  -9   4   9   21.04    1.06
   9  -4  -9   24.57    1.18
   9  -4  -9   22.59    1.06
   9  -4  -9   24.89    1.17
  -9   4   9   21.10    1.05
  -9  -4   9   24.84    1.10
  -9  -4   8    7.43    0.56
  -9   4   8    7.45    0.52
   9  -4  -8    7.66    0.61
   9  -4  -8    7.45    0.52
   9  -4  -8    8.23    0.63
  -9   4   8    7.34    0.52
  -9  -4   8    7.78    0.54
  -9  -4   7   21.24    1.07
  -9  -4   7   20.92    1.07
   9  -4  -7   20.84    1.13
   9  -4  -7   19.72    1.03
   9  -4  -7   20.84    1.13
  -9   4   7   20.76    1.05
  -9  -4   7   20.23    1.04
  -9  -4   7   18.67    1.00
  -9  -4   6    8.60    0.59
  -9  -4   6    9.05    0.62
  -9  -4   6    8.82    0.63
  -9  -4   6    8.80    0.55
  -9  -4   6    8.37    0.55
   9  -4  -6    7.95    0.67
   9  -4  -6    9.22    0.62
   9  -4  -6    8.15    0.69
  -9   4   6    8.66    0.63
  -9  -4   6    9.52    0.64
  -9  -4   5   13.72    0.85
  -9  -4   5   13.88    0.76
  -9  -4   5   14.94    0.85
  -9  -4   5   12.57    0.76
   9  -4  -5   13.68    0.88
   9  -4  -5   14.66    0.82
   9  -4  -5   14.25    0.89
  -9   4   5   13.63    0.68
  -9  -4   5   13.62    0.78
  -9  -4   5   13.49    0.83
  -9  -4   5   13.01    0.78
  -9  -4   4   11.70    0.73
  -9  -4   4   12.28    0.79
  -9  -4   4   12.87    0.83
  -9  -4   4   13.35    0.74
  -9  -4   4   11.61    0.76
  -9   4   4   13.69    0.67
  -9  -4   4   13.56    0.79
   9  -4  -4   13.36    0.86
   9  -4  -4   12.62    0.77
   9  -4  -4   13.24    0.85
  -9   4   4   11.83    0.64
  -9   4   4   12.33    0.78
  -9  -4   4   13.16    0.80
   9  -4  -3   98.50    3.98
  -9   4   3  101.47    3.78
  -9  -4   3   96.73    3.93
  -9  -4   3   96.10    3.92
   9  -4  -3   99.27    3.98
  -9  -4   3   93.38    3.85
  -9  -4   3   98.86    3.98
   9  -4  -3   97.59    3.89
  -9   4   3  104.27    3.94
  -9   4   3   92.96    3.76
  -9  -4   3   85.11    3.86
  -9  -4   3   93.66    3.85
  -9  -4   3   85.87    3.90
   9  -4  -2   16.76    1.02
[truncated: 116,322 more chars]
