# Supplementary material for: Crystal structure and Hirshfeld surface analysis of (3aRS,4RS,10SR,10aSR)-2-(3,5-di­methyl­phen­yl)-4-hy­droxy-10-methyl-1-oxo-2,3,3a,4,10,10a-hexa­hydro-1H-[1]benzofuro[2,3-f]iso­indole-10-carb­oxy­lic acid di­methyl­formamide monosolvate
Source: Acta Crystallogr E Crystallogr Commun. 2025 Aug 7;81(Pt 9):816–20. doi: 10.1107/S2056989025006814 (PMC12412706; doi:10.1107/S2056989025006814)
Supplement: Supplementary file 2 [file e-81-00816-Isup2.hkl]

data_I                                                                          
_shelx_title ' ZV-3098 in P2(1)'                                                
_shelx_refln_list_code          4                                               
_shelx_F_calc_maximum      203.90                                               
_exptl_crystal_F_000       508.00                                               
_reflns_d_resolution_high  0.7827                                               
                                                                                
loop_                                                                           
 _space_group_symop_operation_xyz                                               
 'x, y, z'                                                                      
 '-x, y+1/2, -z'                                                                
                                                                                
_cell_length_a    11.8833                                                       
_cell_length_b     7.8020                                                       
_cell_length_c    12.7167                                                       
_cell_angle_alpha  90.000                                                       
_cell_angle_beta   95.517                                                       
_cell_angle_gamma  90.000                                                       
                                                                                
_shelx_F_squared_multiplier     1.000                                           
                                                                                
loop_                                                                           
 _refln_index_h                                                                 
 _refln_index_k                                                                 
 _refln_index_l                                                                 
 _refln_F_squared_calc                                                          
 _refln_F_squared_meas                                                          
 _refln_F_squared_sigma                                                         
 _refln_observed_status                                                         
   1  -9   0          6.86          8.52         0.67 o                         
   2  -9   0          3.25          2.18         0.53 o                         
   3  -9   0         90.78         83.12         3.79 o                         
   4  -9   0          6.30          6.10         0.67 o                         
   5  -9   0          5.14          4.25         0.37 o                         
   6  -9   0         10.39          6.81         0.49 o                         
   0  -8   0        136.50        119.27        13.14 o                         
   1  -8   0         30.77         23.42         1.70 o                         
   2  -8   0         39.91         43.72         1.48 o                         
   3  -8   0         26.40         30.46         1.37 o                         
   4  -8   0         71.41         72.88         2.30 o                         
   5  -8   0         40.03         45.41         1.43 o                         
   6  -8   0        106.90        118.71         6.51 o                         
   7  -8   0          0.03          0.13         0.71 o                         
   8  -8   0         41.52         45.95         1.78 o                         
   1  -7   0        612.11        631.72        12.04 o                         
   2  -7   0         33.00         26.38         1.05 o                         
   3  -7   0        235.03        215.29         5.30 o                         
   4  -7   0        138.77        122.92         2.41 o                         
   5  -7   0        151.63        147.05         2.80 o                         
   6  -7   0        144.86        141.24         2.89 o                         
   7  -7   0          9.28          9.82         0.67 o                         
   8  -7   0         12.45         15.04         1.41 o                         
   9  -7   0         16.13         13.82         0.77 o                         
  10  -7   0         12.89        111.33        52.25 o                         
   0  -6   0        393.69        365.60        11.03 o                         
   1  -6   0        105.85        115.92         5.28 o                         
   2  -6   0        184.01        164.04         3.29 o                         
   3  -6   0         52.69         46.76         1.09 o                         
   4  -6   0        413.29        406.41         6.89 o                         
   5  -6   0        227.09        220.17         3.38 o                         
   6  -6   0         68.95         64.77         1.27 o                         
   7  -6   0         71.50         70.77         1.70 o                         
   8  -6   0         36.02         33.38         0.83 o                         
   9  -6   0         87.36         96.25         2.57 o                         
  10  -6   0         50.80         52.92         1.39 o                         
  11  -6   0         28.73         30.54         1.02 o                         
  12  -6   0         15.02         27.08         1.29 o                         
   1  -5   0        113.87         98.69         5.65 o                         
   2  -5   0        698.49        677.48        34.17 o                         
   3  -5   0        241.53        232.67        18.91 o                         
   4  -5   0         45.68         44.90         2.67 o                         
   5  -5   0        146.29        150.34         2.46 o                         
   6  -5   0         27.95         26.35         0.72 o                         
   7  -5   0          6.67          8.90         0.55 o                         
   8  -5   0        329.00        327.13         5.20 o                         
   9  -5   0          0.03          0.29         0.37 o                         
  10  -5   0        121.18        132.49         2.78 o                         
  11  -5   0        160.37        179.60         3.88 o                         
  12  -5   0          6.72          7.60         0.61 o                         
  13  -5   0         11.45          5.61         0.53 o                         
   0  -4   0       3402.68       3568.28       145.35 o                         
   1  -4   0        243.28        217.03        19.49 o                         
   2  -4   0        179.92        169.52         5.87 o                         
   3  -4   0         85.76         75.26         3.27 o                         
   4  -4   0        592.41        558.30        40.13 o                         
   5  -4   0        643.58        639.39        24.81 o                         
   6  -4   0          4.10          3.74         0.85 o                         
   7  -4   0        419.52        404.02         5.52 o                         
   8  -4   0         41.72         39.29         1.01 o                         
   9  -4   0         27.40         32.12         0.92 o                         
  10  -4   0         34.44         35.37         1.02 o                         
  11  -4   0        198.67        203.89         3.68 o                         
  12  -4   0         12.13         15.10         0.77 o                         
  13  -4   0         59.36         55.32         5.48 o                         
   1  -3   0       1587.51       1556.06        47.01 o                         
   2  -3   0       4172.26       4229.12       116.65 o                         
   3  -3   0        316.20        275.25         9.81 o                         
   4  -3   0         59.34         56.77         6.98 o                         
   5  -3   0        120.78        113.77        12.78 o                         
   6  -3   0        246.69        223.53         6.51 o                         
   7  -3   0         51.37         50.81         3.36 o                         
   8  -3   0        135.88        137.91         2.06 o                         
   9  -3   0         20.43         21.73         0.77 o                         
  10  -3   0         87.15         85.93         1.60 o                         
  11  -3   0         33.40         33.31         0.99 o                         
  12  -3   0        135.63        146.10         2.72 o                         
  13  -3   0         22.41         23.06         0.99 o                         
  14  -3   0         86.89         77.93         2.44 o                         
   0  -2   0       4553.49       4185.57       164.01 o                         
   1  -2   0        455.19        378.25        12.14 o                         
   2  -2   0        217.98        164.45         7.72 o                         
   3  -2   0        744.65        713.25        20.04 o                         
   4  -2   0       1132.12       1271.74        40.80 o                         
   5  -2   0        127.87         96.17        11.49 o                         
   6  -2   0        291.23        291.99        10.59 o                         
   7  -2   0        168.61        145.35         6.35 o                         
   8  -2   0         90.15        104.32        14.79 o                         
   9  -2   0        286.76        291.23         4.40 o                         
  10  -2   0         34.79         35.63         1.01 o                         
  11  -2   0         65.43         73.08         1.69 o                         
  12  -2   0         27.98         24.19         0.89 o                         
  13  -2   0         14.49         13.12         0.77 o                         
  14  -2   0         40.92         35.83         2.58 o                         
   1  -1   0        941.35        767.50        30.25 o                         
   2  -1   0       1867.09       2091.39        58.96 o                         
   3  -1   0      13057.00      14198.73       457.00 o                         
   4  -1   0       1168.46       1111.61        51.72 o                         
   5  -1   0        864.11        917.53        45.79 o                         
   6  -1   0        286.49        293.06        22.85 o                         
   7  -1   0        298.20        278.00        11.94 o                         
   8  -1   0         47.89         40.75         7.73 o                         
   9  -1   0        101.24        104.62         2.99 o                         
  10  -1   0        100.26         95.27         1.81 o                         
  11  -1   0        220.74        238.81         4.65 o                         
  12  -1   0         36.94         32.74         1.19 o                         
  13  -1   0         22.05         20.25         0.77 o                         
  14  -1   0         83.38         76.00         3.09 o                         
  15  -1   0          1.47          0.98         0.36 o                         
   1   0   0          7.67          3.25         1.16 o                         
   2   0   0       2724.85       2916.15       113.86 o                         
   3   0   0        126.29        170.03        11.89 o                         
   4   0   0       5117.11       5558.03       218.58 o                         
   5   0   0        259.87        255.73        19.33 o                         
   6   0   0         30.91         25.97         7.39 o                         
   7   0   0        663.23        656.25        21.80 o                         
   8   0   0        147.30        168.88         7.28 o                         
   9   0   0         18.51         20.19         1.96 o                         
  10   0   0        333.73        359.37         7.48 o                         
  11   0   0          6.62          6.89         0.67 o                         
  12   0   0         23.79         28.18         1.09 o                         
  13   0   0        117.95        129.85         2.70 o                         
  14   0   0         83.36         84.63         2.37 o                         
  15   0   0          1.50          0.42         0.40 o                         
   1   1   0        936.98        745.44        50.56 o                         
   2   1   0       1862.20       2102.21        59.06 o                         
   3   1   0      13086.41      14230.42       381.72 o                         
   4   1   0       1170.26       1135.71        51.94 o                         
   5   1   0        869.40        868.48        45.17 o                         
   6   1   0        282.64        267.27        22.23 o                         
   7   1   0        301.73        291.07        12.38 o                         
   8   1   0         47.90         45.90        11.31 o                         
   9   1   0        101.29        102.47         3.10 o                         
  10   1   0        100.67         93.90         2.50 o                         
  11   1   0        222.30        226.84         8.29 o                         
  12   1   0         36.73         35.43         1.70 o                         
  13   1   0         21.62         19.15         0.88 o                         
  14   1   0         83.39         76.76         2.14 o                         
  15   1   0          1.41          0.71         0.36 o                         
   0   2   0       4549.45       4247.67       162.01 o                         
   1   2   0        458.78        379.09        26.01 o                         
   2   2   0        219.16        166.28        10.38 o                         
   3   2   0        744.09        736.60        24.72 o                         
   4   2   0       1126.88       1278.39        41.19 o                         
   5   2   0        126.73        106.86        12.16 o                         
   6   2   0        291.87        288.24        10.55 o                         
   7   2   0        169.43        153.56         6.41 o                         
   8   2   0         90.50         90.55        10.96 o                         
   9   2   0        287.07        294.65         4.56 o                         
  10   2   0         35.45         35.21         0.95 o                         
  11   2   0         65.06         66.83         1.80 o                         
  12   2   0         28.11         25.42         1.06 o                         
  13   2   0         14.76         12.72         1.10 o                         
  14   2   0         40.96         33.76         1.92 o                         
   1   3   0       1582.94       1557.86        76.64 o                         
   2   3   0       4176.76       4423.63       190.36 o                         
   3   3   0        316.32        292.04        27.26 o                         
   4   3   0         57.68         61.25         5.98 o                         
   5   3   0        122.02        104.95        12.56 o                         
   6   3   0        248.01        237.02        20.89 o                         
   7   3   0         51.07         48.40         2.09 o                         
   8   3   0        135.72        136.12         4.06 o                         
   9   3   0         20.64         22.61         1.29 o                         
  10   3   0         87.75         88.23         1.99 o                         
  11   3   0         33.61         31.14         1.08 o                         
  12   3   0        134.72        140.39        10.71 o                         
  13   3   0         21.62         19.51         1.56 o                         
   0   4   0       3409.81       3538.39       139.47 o                         
   1   4   0        247.92        214.62        14.88 o                         
   2   4   0        183.51        175.86        14.08 o                         
   3   4   0         86.53         69.22         9.71 o                         
   7   4   0        421.71        404.84        11.42 o                         
   8   4   0         41.41         41.97         1.47 o                         
   9   4   0         27.50         33.42         1.02 o                         
  10   4   0         34.11         36.13         1.07 o                         
  11   4   0        198.23        208.93         4.95 o                         
  12   4   0         11.81         12.87         1.25 o                         
   6   5   0         28.62         25.52         2.05 o                         
   7   5   0          6.95          8.86         1.47 o                         
   8   5   0        331.58        337.25        13.54 o                         
   9   5   0          0.03          0.38         0.45 o                         
  10   5   0        121.22        130.82         3.41 o                         
  11   5   0        161.85        180.30         4.30 o                         
   7   6   0         72.67         74.07         4.81 o                         
   8   6   0         35.85         31.89         2.23 o                         
   9   6   0         88.28         85.48         4.37 o                         
  10   6   0         50.09         58.95         1.69 o                         
  11   6   0         28.47         28.82         0.95 o                         
   6   7   0        145.28        147.17         6.19 o                         
   7   7   0          9.38         10.07         1.29 o                         
   8   7   0         12.65         15.37         0.79 o                         
   9   7   0         15.75         14.31         0.71 o                         
   4   8   0         71.10         70.87         3.43 o                         
   5   8   0         39.80         44.79         1.72 o                         
   6   8   0        108.43        120.52         2.91 o                         
   7   8   0          0.04          0.20         0.36 o                         
   8   8   0         41.92         41.23         1.16 o                         
   9   8   0         51.61         32.87         1.47 o                         
   2   9   0          3.13          2.63         0.53 o                         
   3   9   0         91.37         77.55         3.43 o                         
   4   9   0          6.47          7.16         0.89 o                         
   5   9   0          5.53          4.24         0.41 o                         
  -6  -9   1         30.90         24.45         1.38 o                         
  -5  -9   1          1.04          0.98         0.31 o                         
  -4  -9   1         12.60         15.28         0.98 o                         
  -3  -9   1         38.06         41.39         1.51 o                         
  -2  -9   1         27.68         26.77         1.16 o                         
  -1  -9   1         46.33         58.13         2.54 o                         
   0  -9   1         96.68         99.73         3.54 o                         
   1  -9   1          6.52          6.02         0.62 o                         
   2  -9   1          0.09         -0.07         0.37 o                         
   3  -9   1         19.41         21.46         1.76 o                         
   4  -9   1         23.18         23.42         2.43 o                         
   5  -9   1          0.87         -0.10         0.36 o                         
   6  -9   1          8.10          5.44         0.35 o                         
  -8  -8   1          0.01         -0.27         0.58 o                         
  -7  -8   1          5.11          4.37         0.80 o                         
  -6  -8   1         32.68         38.88         1.24 o                         
  -5  -8   1        179.04        189.66         8.32 o                         
  -4  -8   1          0.72         -0.43         0.43 o                         
  -3  -8   1        211.43        245.71         9.31 o                         
  -2  -8   1         10.64          9.57         0.89 o                         
  -1  -8   1          0.45          0.23         0.52 o                         
   0  -8   1         41.49         33.95         1.11 o                         
   1  -8   1         41.56         34.71         6.44 o                         
   2  -8   1         83.83         69.12         4.39 o                         
   3  -8   1         31.69         26.95         1.10 o                         
   4  -8   1         52.76         54.30         1.37 o                         
   5  -8   1        105.48        117.43         4.76 o                         
   6  -8   1          5.29          6.82         0.87 o                         
   7  -8   1         12.12         11.36         1.02 o                         
   8  -8   1          9.74          6.43         0.36 o                         
 -10  -7   1         10.44          7.97         0.69 o                         
  -9  -7   1        107.95        126.69         2.68 o                         
  -8  -7   1         66.64         70.25         1.92 o                         
  -7  -7   1         28.92         28.88         0.92 o                         
  -6  -7   1         92.00         89.34         1.69 o                         
  -5  -7   1         15.62         17.44         0.77 o                         
  -4  -7   1          0.36          0.70         0.33 o                         
  -3  -7   1         43.98         38.60         1.09 o                         
  -2  -7   1        284.21        258.38         4.51 o                         
  -1  -7   1        363.67        338.26         6.76 o                         
   0  -7   1        331.75        315.74        16.05 o                         
   1  -7   1         41.71         35.16         1.72 o                         
   2  -7   1        179.46        177.81         7.16 o                         
   3  -7   1         19.04         19.03         0.86 o                         
   4  -7   1         41.71         40.15         1.11 o                         
   5  -7   1          7.56          4.80         0.47 o                         
   6  -7   1         32.88         33.51         1.40 o                         
   7  -7   1         57.40         61.99         1.68 o                         
   8  -7   1        124.39        127.84         2.88 o                         
   9  -7   1         55.83         61.34         2.28 o                         
 -12  -6   1         44.57         37.78         7.46 o                         
 -11  -6   1          6.14          4.75         0.52 o                         
 -10  -6   1         37.95         41.71         1.65 o                         
  -9  -6   1        269.79        274.73         9.35 o                         
  -8  -6   1          7.24          8.36         0.54 o                         
  -7  -6   1         12.53         10.13         0.63 o                         
  -6  -6   1        159.19        159.57         3.35 o                         
  -5  -6   1        379.14        349.79         5.09 o                         
  -4  -6   1          1.40          2.10         0.34 o                         
  -3  -6   1        234.67        213.88         3.55 o                         
  -2  -6   1        178.13        159.44         2.67 o                         
  -1  -6   1        164.24        149.61         6.41 o                         
   0  -6   1         91.40         81.76         3.28 o                         
   1  -6   1          9.75          7.06         0.84 o                         
   2  -6   1        157.38        143.80         3.79 o                         
   3  -6   1        307.73        302.97         5.14 o                         
   4  -6   1         56.86         56.60         1.28 o                         
   5  -6   1        295.74        293.45         4.14 o                         
   6  -6   1         88.14         88.87         2.10 o                         
   7  -6   1        131.00        135.82         2.37 o                         
   8  -6   1        110.44        117.62         3.68 o                         
   9  -6   1         63.73         65.50         1.77 o                         
  10  -6   1          4.35          4.36         0.53 o                         
  11  -6   1         35.28         34.56         1.55 o                         
 -13  -5   1         50.86         36.53         1.69 o                         
 -12  -5   1        110.66        110.42         2.18 o                         
 -11  -5   1         42.86         45.83         1.14 o                         
 -10  -5   1          6.24          6.83         0.52 o                         
  -9  -5   1         53.19         48.97         1.14 o                         
  -8  -5   1        341.94        354.27         6.02 o                         
  -7  -5   1        163.11        155.15         2.76 o                         
  -6  -5   1         27.59         22.88         0.70 o                         
  -5  -5   1         16.51         19.86         0.67 o                         
  -4  -5   1        225.87        210.87         8.95 o                         
  -3  -5   1         32.12         34.05         2.11 o                         
  -2  -5   1        109.91        104.02         3.24 o                         
  -1  -5   1        225.03        242.41         6.67 o                         
   0  -5   1         33.73         23.29         3.72 o                         
   1  -5   1         70.46         96.09         2.55 o                         
   2  -5   1        140.16        140.56         9.24 o                         
   3  -5   1        179.73        186.13         5.69 o                         
   4  -5   1        147.27        144.37         6.50 o                         
   5  -5   1         71.33         70.59         1.60 o                         
   6  -5   1        294.15        273.22         4.79 o                         
   7  -5   1         46.62         42.79         1.21 o                         
   8  -5   1        110.53        120.80         2.34 o                         
   9  -5   1         54.01         51.34         1.57 o                         
  10  -5   1         31.90         29.51         0.88 o                         
  11  -5   1        115.42        117.86         3.62 o                         
  12  -5   1         27.23         26.37         0.97 o                         
 -13  -4   1         63.60         61.62         2.82 o                         
 -12  -4   1         64.29         73.56         1.81 o                         
 -11  -4   1        246.60        275.48         4.76 o                         
 -10  -4   1         23.78         23.94         0.85 o                         
  -9  -4   1         18.60         15.39         0.71 o                         
  -8  -4   1         97.41         94.93         1.68 o                         
  -7  -4   1        262.87        262.88         3.56 o                         
  -6  -4   1         68.36         64.68         3.30 o                         
  -5  -4   1        480.88        440.70        53.16 o                         
  -4  -4   1        136.95        133.55         9.27 o                         
  -3  -4   1         64.42         55.15         2.81 o                         
  -2  -4   1        253.34        264.14         8.23 o                         
  -1  -4   1        201.14        206.54        11.59 o                         
   0  -4   1         73.21         64.74         6.47 o                         
   1  -4   1        103.51        138.18         9.48 o                         
   2  -4   1        762.13        708.37        22.01 o                         
   3  -4   1       1126.34       1173.01        34.26 o                         
   4  -4   1        181.71        162.94         6.99 o                         
   5  -4   1         53.43         53.85         2.90 o                         
   6  -4   1        303.87        307.85        12.52 o                         
   7  -4   1         69.46         79.17         1.45 o                         
   8  -4   1         30.12         34.78         1.03 o                         
   9  -4   1         11.10         13.15         0.60 o                         
  10  -4   1         19.82         21.86         0.76 o                         
  11  -4   1         17.24         19.53         0.71 o                         
  12  -4   1         16.44         15.65         0.68 o                         
  13  -4   1         46.57         46.50         1.90 o                         
 -14  -3   1         65.70         51.94         2.36 o                         
 -13  -3   1         60.85         58.11         2.20 o                         
 -12  -3   1         23.85         26.54         0.97 o                         
 -11  -3   1        116.78        124.35         2.48 o                         
 -10  -3   1          0.12          0.44         0.46 o                         
  -9  -3   1        120.52        134.83         2.30 o                         
  -8  -3   1         86.58         94.61         1.66 o                         
  -7  -3   1         10.00          8.30         2.29 o                         
  -6  -3   1        219.47        224.98         8.58 o                         
  -5  -3   1        301.92        302.66        15.88 o                         
  -4  -3   1          5.49          1.20         2.77 o                         
  -3  -3   1        235.31        227.99         8.29 o                         
  -2  -3   1          6.78          7.00         1.68 o                         
  -1  -3   1        665.51        606.09        21.68 o                         
   0  -3   1        526.76        488.34        29.93 o                         
   1  -3   1        142.71        147.84        11.20 o                         
   2  -3   1         16.97         26.43         2.61 o                         
   3  -3   1        674.32        630.34        21.51 o                         
   4  -3   1        200.90        188.86        13.65 o                         
   5  -3   1        973.45        970.56        52.61 o                         
   6  -3   1        135.26        137.91         4.12 o                         
   7  -3   1         40.20         43.12         4.50 o                         
   8  -3   1         20.68         22.14         0.70 o                         
   9  -3   1         13.53         12.03         0.52 o                         
  10  -3   1        110.17        114.59         2.21 o                         
  11  -3   1         27.34         25.94         0.94 o                         
  12  -3   1         94.55         97.46         2.24 o                         
  13  -3   1         29.24         29.55         1.74 o                         
  14  -3   1          0.88          1.06         0.36 o                         
 -14  -2   1         22.23         20.75         1.27 o                         
 -13  -2   1        131.92        135.37         3.18 o                         
 -12  -2   1          3.64          4.18         0.54 o                         
 -11  -2   1          4.09          3.46         0.51 o                         
 -10  -2   1         82.88         86.33         1.68 o                         
  -9  -2   1        216.35        220.01         5.03 o                         
  -8  -2   1        144.86        171.53         5.39 o                         
  -7  -2   1        135.62        129.01         7.69 o                         
  -6  -2   1        132.51        149.95         5.43 o                         
  -5  -2   1        177.67        172.53        26.10 o                         
  -4  -2   1         71.33         88.54         6.86 o                         
  -3  -2   1        203.24        217.45         8.52 o                         
  -2  -2   1         43.08         51.33         2.59 o                         
  -1  -2   1       1377.81       1178.77        27.49 o                         
   0  -2   1        163.52        140.09         5.24 o                         
   1  -2   1        747.64        629.58        26.53 o                         
   2  -2   1       1241.99       1012.27        43.34 o                         
   3  -2   1        316.90        309.76        18.13 o                         
   4  -2   1        570.50        561.26        30.33 o                         
   5  -2   1        700.82        753.34        39.64 o                         
   6  -2   1         81.82         75.90         6.26 o                         
   7  -2   1         62.67         61.60         3.52 o                         
   8  -2   1         46.28         57.28         3.51 o                         
   9  -2   1        466.95        525.13         7.40 o                         
  10  -2   1          5.71          4.47         0.43 o                         
  11  -2   1          3.88          3.08         0.51 o                         
  12  -2   1          7.53          6.59         0.65 o                         
  13  -2   1         70.58         74.28         3.83 o                         
  14  -2   1         40.62         39.73         2.03 o                         
 -15  -1   1         41.31         28.29         1.34 o                         
 -14  -1   1          9.88         10.29         0.73 o                         
 -13  -1   1         42.35         41.67         1.25 o                         
 -12  -1   1         56.72         68.77         2.04 o                         
 -11  -1   1        309.94        303.25         5.84 o                         
 -10  -1   1         12.02         11.64         1.04 o                         
  -9  -1   1        213.03        244.66         6.31 o                         
  -8  -1   1         93.76        100.46         7.43 o                         
  -7  -1   1         71.13         72.54         3.77 o                         
  -6  -1   1        304.53        264.55        22.27 o                         
  -5  -1   1        192.87        168.87        15.28 o                         
  -4  -1   1       2791.11       2738.30        64.27 o                         
  -3  -1   1        985.54       1009.81        25.77 o                         
  -2  -1   1        638.66        646.13        17.00 o                         
  -1  -1   1       2224.47       1990.25        55.55 o                         
   0  -1   1       2532.19       2513.07        69.47 o                         
   1  -1   1       2005.52       1956.57        75.32 o                         
   2  -1   1       3908.66       3397.94        93.12 o                         
   3  -1   1       5018.29       5003.14       197.69 o                         
   4  -1   1       1559.10       1666.23        72.70 o                         
   5  -1   1       4427.91       4908.89       196.71 o                         
   6  -1   1       1390.10       1543.57        45.56 o                         
   7  -1   1         27.48         26.83         2.11 o                         
   8  -1   1        330.12        315.00        11.98 o                         
   9  -1   1        213.78        240.81         3.86 o                         
  10  -1   1         36.28         39.59         1.09 o                         
  11  -1   1         17.02         15.45         0.73 o                         
  12  -1   1        100.93        105.09         2.18 o                         
  13  -1   1         19.29         17.98         0.85 o                         
  14  -1   1         31.62         27.87         1.05 o                         
 -15   0   1         26.45         24.28         0.93 o                         
 -14   0   1         97.16         97.51         2.25 o                         
 -13   0   1        192.47        201.66         3.95 o                         
 -12   0   1         34.75         42.26         1.36 o                         
 -11   0   1         55.37         60.49         1.94 o                         
 -10   0   1         99.43        101.31         3.17 o                         
  -9   0   1         83.58         93.25         2.47 o                         
  -8   0   1          2.11          0.89         0.86 o                         
  -7   0   1       1054.55       1142.27        35.96 o                         
  -6   0   1        197.77        244.24        20.62 o                         
  -5   0   1          1.17         -2.67         4.23 o                         
  -4   0   1       1181.01       1337.28        36.29 o                         
  -3   0   1        347.39        371.24        13.62 o                         
  -2   0   1        183.97        215.88        10.31 o                         
  -1   0   1        440.87        489.45        21.56 o                         
   0   0   1       3356.21       3378.47       128.91 o                         
   1   0   1       6647.48       6845.95       260.18 o                         
   2   0   1       5666.82       5600.40       215.82 o                         
   3   0   1      41576.64      44292.02      1179.30 o                         
   4   0   1        812.32        864.47        42.14 o                         
   5   0   1       1003.53       1055.35        52.03 o                         
   6   0   1         79.77        123.25        14.52 o                         
   7   0   1         72.24         84.82        10.45 o                         
   8   0   1        120.02        123.49        12.07 o                         
   9   0   1        119.55        128.41         4.00 o                         
  10   0   1         93.28         99.17         1.94 o                         
  11   0   1          9.43         11.19         0.58 o                         
  12   0   1         69.58         76.72         1.89 o                         
  13   0   1         89.19         98.56         2.82 o                         
  14   0   1          7.87          8.12         0.66 o                         
 -15   1   1         41.06         21.96         1.25 o                         
 -14   1   1         10.30          9.72         0.50 o                         
 -13   1   1         41.94         41.43         1.68 o                         
 -12   1   1         56.81         68.56         1.78 o                         
 -11   1   1        308.89        300.35         9.48 o                         
 -10   1   1         12.55         12.64         1.98 o                         
  -9   1   1        212.94        244.38         7.29 o                         
  -8   1   1         94.88         98.26         3.57 o                         
  -7   1   1         71.80         78.64         5.70 o                         
  -6   1   1        305.58        314.13        23.56 o                         
  -5   1   1        191.45        189.00        16.17 o                         
  -4   1   1       2786.63       2684.46        79.28 o                         
  -3   1   1        991.87       1012.19        34.22 o                         
  -2   1   1        642.49        664.09        20.90 o                         
  -1   1   1       2225.63       2022.86        45.59 o                         
   0   1   1       2545.67       2615.76        69.58 o                         
   1   1   1       1997.57       1865.17        75.24 o                         
   2   1   1       3914.98       3273.93       131.99 o                         
   3   1   1       5012.49       5144.71       198.00 o                         
   4   1   1       1558.22       1681.37        73.01 o                         
   5   1   1       4433.11       4855.84       196.84 o                         
   6   1   1       1390.53       1560.13        63.12 o                         
   7   1   1         26.98         27.58         4.94 o                         
   8   1   1        326.79        296.89        24.01 o                         
   9   1   1        215.00        233.91         4.40 o                         
  10   1   1         36.10         35.88         1.72 o                         
  11   1   1         17.02         14.94         0.74 o                         
  12   1   1        102.11        102.36         3.05 o                         
  13   1   1         19.38         17.41         1.30 o                         
  14   1   1         31.35         26.82         1.04 o                         
 -14   2   1         22.90         19.60         1.47 o                         
 -13   2   1        130.24        139.86         3.43 o                         
 -12   2   1          3.43          3.87         0.94 o                         
 -11   2   1          3.99          2.93         0.63 o                         
 -10   2   1         81.86         85.39         1.84 o                         
  -9   2   1        215.42        227.05         3.83 o                         
  -8   2   1        142.70        169.18         5.45 o                         
  -7   2   1        134.47        133.45         4.23 o                         
  -6   2   1        134.18        154.40         6.23 o                         
  -5   2   1        178.54        180.13        11.40 o                         
  -4   2   1         71.13         69.09         6.45 o                         
  -3   2   1        206.64        224.69        16.82 o                         
  -2   2   1         44.00         48.78         3.22 o                         
  -1   2   1       1376.11       1213.58        43.58 o                         
   0   2   1        165.95        142.61         5.02 o                         
   1   2   1        747.69        622.96        32.43 o                         
   2   2   1       1236.85       1026.17        43.61 o                         
   3   2   1        316.04        300.94        17.95 o                         
   4   2   1        566.63        554.98        30.29 o                         
   5   2   1        696.88        684.25        39.11 o                         
   6   2   1         82.91         82.73         7.91 o                         
   7   2   1         63.24         63.13         3.45 o                         
   8   2   1         47.11         61.62         6.06 o                         
   9   2   1        463.12        532.42         9.14 o                         
  10   2   1          5.50          3.65         0.52 o                         
  11   2   1          4.05          2.87         0.77 o                         
  12   2   1          7.40          6.42         0.81 o                         
  13   2   1         70.40         72.87         2.69 o                         
 -13   3   1         61.63         60.62         2.98 o                         
 -12   3   1         23.65         21.74         2.14 o                         
 -11   3   1        114.61        119.43         2.51 o                         
 -10   3   1          0.11          0.13         0.46 o                         
  -9   3   1        120.05        134.91         4.54 o                         
  -8   3   1         86.82         98.17         3.04 o                         
  -7   3   1          9.98         10.02         1.43 o                         
  -6   3   1        220.13        210.52        20.13 o                         
  -5   3   1        298.98        297.34        27.73 o                         
  -4   3   1          5.19          3.02         2.65 o                         
  -3   3   1        236.97        245.69        16.73 o                         
  -2   3   1          6.61          7.49         2.05 o                         
  -1   3   1        667.89        600.24        30.38 o                         
   0   3   1        524.01        490.08        24.86 o                         
   2   3   1         16.30         26.50         3.74 o                         
   3   3   1        676.54        594.89        30.07 o                         
   4   3   1        200.23        198.00        15.23 o                         
   5   3   1        969.34       1016.68        49.04 o                         
   6   3   1        133.92        132.21        15.41 o                         
   7   3   1         39.87         38.61         3.07 o                         
   8   3   1         20.57         22.32         0.75 o                         
   9   3   1         13.13         11.56         0.68 o                         
  10   3   1        112.17        116.95         2.49 o                         
  11   3   1         27.26         23.72         0.97 o                         
  12   3   1         95.17         94.81         2.78 o                         
 -11   4   1        246.15        277.74         5.64 o                         
 -10   4   1         24.31         25.64         0.86 o                         
  -9   4   1         18.60         18.76         1.00 o                         
  -8   4   1         95.74         97.26         2.67 o                         
  -7   4   1        260.94        272.59         7.71 o                         
  -5   4   1        480.57        476.45        31.98 o                         
  -4   4   1        138.02        140.36        15.15 o                         
  -3   4   1         65.33         67.13         9.71 o                         
  -2   4   1        250.96        300.05        19.91 o                         
  -1   4   1        201.60        205.57        15.46 o                         
   0   4   1         73.81         58.62         7.66 o                         
   1   4   1        103.42        136.89        10.74 o                         
   7   4   1         71.10         84.33         3.59 o                         
   8   4   1         30.34         37.97         1.21 o                         
   9   4   1         10.80         13.76         0.85 o                         
  10   4   1         19.52         24.13         1.05 o                         
  11   4   1         16.82         20.19         1.20 o                         
  12   4   1         16.57         15.68         1.34 o                         
 -11   5   1         42.32         49.97         1.45 o                         
 -10   5   1          6.78          7.38         0.53 o                         
  -9   5   1         53.99         51.92         2.27 o                         
  -8   5   1        341.08        366.83         8.34 o                         
  -7   5   1        163.34        162.60        10.11 o                         
  -6   5   1         27.82         21.96         1.96 o                         
  -5   5   1         16.13         18.84         1.74 o                         
  -3   5   1         32.16         40.27         7.97 o                         
  -2   5   1        109.18         88.60        11.45 o                         
   6   5   1        296.64        280.90        11.23 o                         
   7   5   1         46.18         41.73         2.22 o                         
   8   5   1        110.71        118.20         6.97 o                         
   9   5   1         54.08         54.04         2.53 o                         
  10   5   1         32.63         31.99         1.20 o                         
  11   5   1        115.20        123.69         3.02 o                         
  12   5   1         27.58         26.33         1.56 o                         
 -11   6   1          6.07          5.52         0.45 o                         
 -10   6   1         37.60         40.63         2.02 o                         
  -9   6   1        269.75        287.84         9.46 o                         
  -8   6   1          7.34          7.55         0.88 o                         
  -7   6   1         12.30         11.80         1.00 o                         
  -6   6   1        160.54        162.41         7.17 o                         
  -5   6   1        375.90        347.62        14.21 o                         
  -4   6   1          1.58          2.45         0.98 o                         
   6   6   1         87.92         94.47         5.23 o                         
   7   6   1        132.87        141.05         4.31 o                         
   8   6   1        110.70        125.88         2.74 o                         
   9   6   1         63.75         67.84         2.44 o                         
  11   6   1         35.32         36.33         1.42 o                         
 -10   7   1         10.94          9.17         0.51 o                         
  -8   7   1         66.72         72.40         1.71 o                         
  -7   7   1         28.67         27.00         2.48 o                         
  -6   7   1         94.00         99.84         3.09 o                         
   5   7   1          7.06          4.41         1.07 o                         
   6   7   1         33.20         35.90         1.53 o                         
   7   7   1         56.33         62.23         1.58 o                         
   8   7   1        122.86        133.51         3.47 o                         
   9   7   1         55.32         61.78         1.61 o                         
  10   7   1         16.43         18.16         0.87 o                         
  -9   8   1         12.95          9.95         0.36 o                         
  -8   8   1          0.01          0.45         0.26 o                         
  -7   8   1          4.85          5.44         0.40 o                         
  -6   8   1         33.42         40.71         1.51 o                         
  -5   8   1        180.17        192.79         5.50 o                         
   3   8   1         31.87         25.35         1.65 o                         
   4   8   1         53.08         52.55         1.52 o                         
   5   8   1        105.29        114.77         4.24 o                         
   6   8   1          5.24          6.76         0.46 o                         
   7   8   1         12.13         10.80         0.51 o                         
   8   8   1          9.87          8.75         0.37 o                         
  -6   9   1         31.20         26.50         1.29 o                         
  -5   9   1          1.17          1.35         0.29 o                         
  -4   9   1         13.11         15.15         1.06 o                         
  -3   9   1         37.97         41.29         1.96 o                         
  -2   9   1         28.70         26.90         1.43 o                         
  -1   9   1         47.05         49.04         2.32 o                         
   3   9   1         18.98         20.13         1.29 o                         
   4   9   1         22.78         25.97         1.29 o                         
   5   9   1          0.82          0.62         0.49 o                         
   6   9   1          8.14          7.48         0.53 o                         
  -5  -9   2          8.28          9.58         0.62 o                         
  -4  -9   2         34.45         39.02         1.83 o                         
  -3  -9   2         21.01         24.28         1.43 o                         
  -2  -9   2         11.32         11.54         1.02 o                         
  -1  -9   2         26.37         38.36         1.79 o                         
   0  -9   2         13.85         14.34         1.08 o                         
   1  -9   2         34.63         40.31         1.57 o                         
   2  -9   2          2.44          3.27         0.47 o                         
   3  -9   2          6.29          7.74         0.47 o                         
   4  -9   2          5.09          6.24         0.80 o                         
   5  -9   2          3.43          1.49         0.35 o                         
  -7  -8   2         46.56         54.72         1.87 o                         
  -6  -8   2         12.20         12.15         1.23 o                         
  -5  -8   2         13.36         13.25         1.80 o                         
  -4  -8   2          3.69          2.45         1.07 o                         
  -3  -8   2          8.65          8.10         0.53 o                         
  -2  -8   2        131.52        142.32         3.47 o                         
  -1  -8   2         75.61         76.53         2.27 o                         
   0  -8   2          1.39          1.27         0.56 o                         
   1  -8   2          2.59          3.77         0.79 o                         
   2  -8   2         24.29         22.16         1.38 o                         
   3  -8   2          9.81          8.25         0.64 o                         
   4  -8   2         13.83         15.04         0.72 o                         
   5  -8   2         11.22         11.51         0.54 o                         
   6  -8   2         50.13         51.85         1.81 o                         
   7  -8   2         20.25         16.26         1.06 o                         
   8  -8   2         56.03         49.80         2.14 o                         
 -10  -7   2          0.85          0.35         0.42 o                         
  -9  -7   2         85.53         93.31         2.80 o                         
  -8  -7   2         75.97         90.99         3.26 o                         
  -7  -7   2         16.82         16.14         0.93 o                         
  -6  -7   2         22.65         20.91         1.13 o                         
  -5  -7   2        126.54        123.58         2.84 o                         
  -4  -7   2         45.03         41.43         0.95 o                         
  -3  -7   2         34.46         34.84         0.94 o                         
  -2  -7   2         13.13          9.75         0.74 o                         
  -1  -7   2          2.65          3.46         0.50 o                         
   0  -7   2         88.67         67.02         3.51 o                         
   1  -7   2        443.50        466.64        14.57 o                         
   2  -7   2        332.25        359.30        16.46 o                         
   3  -7   2        181.40        159.42         3.62 o                         
   4  -7   2         99.78        116.23         9.80 o                         
   5  -7   2         56.82         46.70         1.31 o                         
   6  -7   2          0.68          0.44         0.38 o                         
   7  -7   2         39.14         39.00         2.33 o                         
   8  -7   2         17.02         19.66         0.96 o                         
   9  -7   2         54.30         55.18         1.98 o                         
 -12  -6   2         57.72         57.42        13.39 o                         
 -11  -6   2        117.63        113.54         3.87 o                         
 -10  -6   2          9.34         10.40         0.66 o                         
  -9  -6   2         36.47         38.05         1.77 o                         
  -8  -6   2        116.48        116.44         3.98 o                         
  -7  -6   2         51.05         52.74         1.26 o                         
  -6  -6   2        276.43        265.98         4.66 o                         
  -5  -6   2         64.74         65.41         1.28 o                         
  -4  -6   2         11.38         10.75         0.44 o                         
  -3  -6   2        218.19        218.65         4.37 o                         
  -2  -6   2        186.85        174.40         3.61 o                         
  -1  -6   2         66.28         56.45         2.70 o                         
   0  -6   2        190.29        177.43         5.38 o                         
   1  -6   2        210.08        199.22         4.21 o                         
   2  -6   2        170.93        157.68         3.16 o                         
   3  -6   2        124.47         95.80         3.04 o                         
   4  -6   2         82.11         69.58         1.35 o                         
   5  -6   2        139.68        145.04         2.38 o                         
   6  -6   2        545.24        535.59         7.80 o                         
   7  -6   2         12.49         11.45         0.58 o                         
   8  -6   2         84.37         92.34         1.99 o                         
   9  -6   2          5.13          5.00         0.46 o                         
  10  -6   2         16.93         18.68         0.79 o                         
  11  -6   2         18.38         15.49         0.65 o                         
 -13  -5   2          5.35          1.65         0.45 o                         
 -12  -5   2         58.81         61.07         1.48 o                         
 -11  -5   2          9.85          9.56         0.68 o                         
 -10  -5   2        440.58        475.71         8.08 o                         
  -9  -5   2        214.58        219.11         3.65 o                         
  -8  -5   2        153.33        143.50         2.58 o                         
  -7  -5   2         28.13         28.99         0.79 o                         
  -6  -5   2        404.70        397.21         5.15 o                         
  -5  -5   2        614.35        607.31         9.58 o                         
  -4  -5   2         26.46         25.70         1.87 o                         
  -3  -5   2          8.01          7.19         1.38 o                         
  -2  -5   2        143.43        146.00         4.33 o                         
  -1  -5   2        319.97        333.72         8.88 o                         
   0  -5   2         19.83         12.91         0.89 o                         
   1  -5   2         26.94         29.27         2.45 o                         
   2  -5   2        258.20        266.51        21.83 o                         
   3  -5   2        245.68        240.73        12.07 o                         
   4  -5   2        391.51        404.85        11.06 o                         
   5  -5   2        200.73        178.51         2.63 o                         
   6  -5   2         36.84         33.09         0.85 o                         
   7  -5   2         16.77         15.03         0.64 o                         
   8  -5   2         32.58         32.24         1.06 o                         
   9  -5   2        111.99        109.96         3.38 o                         
  10  -5   2         18.21         18.01         0.65 o                         
  11  -5   2         54.18         53.78         1.54 o                         
  12  -5   2          1.00          0.68         0.37 o                         
 -13  -4   2        228.82        211.44         4.43 o                         
 -12  -4   2        129.26        149.50         2.72 o                         
 -11  -4   2        102.11        119.09         2.40 o                         
 -10  -4   2         23.53         26.04         0.82 o                         
  -9  -4   2         73.27         77.91         1.48 o                         
  -8  -4   2        239.11        224.08         3.14 o                         
  -7  -4   2        327.16        290.08         3.70 o                         
  -6  -4   2          7.10          3.25         0.94 o                         
  -5  -4   2         99.34         68.02         6.48 o                         
  -4  -4   2        344.80        331.72        11.86 o                         
  -3  -4   2          5.63          6.57         0.88 o                         
  -2  -4   2         15.04         19.02         1.38 o                         
  -1  -4   2        456.01        461.00        15.50 o                         
   0  -4   2        658.85        675.89        32.96 o                         
   1  -4   2        525.41        498.33        16.29 o                         
   2  -4   2        858.59        827.30        25.73 o                         
   3  -4   2         77.59         84.06         5.86 o                         
   4  -4   2        619.06        552.97        17.99 o                         
   5  -4   2        249.82        232.30         9.71 o                         
   6  -4   2        147.15        144.10         3.01 o                         
   7  -4   2         38.71         33.19         0.85 o                         
   8  -4   2        152.46        169.38         2.76 o                         
   9  -4   2         32.92         33.54         1.02 o                         
  10  -4   2         36.32         34.37         0.98 o                         
  11  -4   2          0.76          0.84         0.39 o                         
  12  -4   2         20.88         18.83         0.98 o                         
  13  -4   2         30.70         25.55         1.04 o                         
 -14  -3   2         52.51         51.43         1.36 o                         
 -13  -3   2         16.37         13.74         0.62 o                         
 -12  -3   2        232.72        257.14         4.37 o                         
 -11  -3   2         14.72         13.67         0.69 o                         
 -10  -3   2        148.21        148.72         2.50 o                         
  -9  -3   2        117.31        103.13         1.80 o                         
  -8  -3   2        258.20        288.12         3.39 o                         
  -7  -3   2          3.02          1.63         1.92 o                         
  -6  -3   2        119.36        121.90         7.97 o                         
  -5  -3   2        279.96        299.88        17.73 o                         
  -4  -3   2        123.97        106.47         8.44 o                         
  -3  -3   2        113.10        107.85         6.13 o                         
  -2  -3   2       1052.25       1080.66        27.72 o                         
  -1  -3   2       1276.71       1069.95        31.20 o                         
   0  -3   2        246.34        235.94        19.45 o                         
   1  -3   2        902.83        818.82        20.07 o                         
   2  -3   2         88.11         75.16         5.53 o                         
   3  -3   2       1069.04       1145.37        49.09 o                         
   4  -3   2       1013.32        836.74        54.34 o                         
   5  -3   2         64.98         65.93         5.48 o                         
   6  -3   2        146.87        134.99         4.14 o                         
   7  -3   2        108.47        104.61         3.37 o                         
   8  -3   2        364.74        386.10         5.62 o                         
   9  -3   2        123.69        130.41         2.25 o                         
  10  -3   2         83.92         94.97         2.02 o                         
  11  -3   2          0.89          0.38         0.45 o                         
  12  -3   2         14.04         13.85         0.73 o                         
  13  -3   2         30.87         30.51         1.92 o                         
 -14  -2   2         52.57         49.74         1.28 o                         
 -13  -2   2         20.36         19.57         0.76 o                         
 -12  -2   2        177.06        195.48         3.31 o                         
 -11  -2   2         97.72        103.63         2.09 o                         
 -10  -2   2         12.50         10.49         0.70 o                         
  -9  -2   2         32.50         35.85         0.92 o                         
  -8  -2   2        473.28        532.24        23.39 o                         
  -7  -2   2          2.70          5.15         1.17 o                         
  -6  -2   2        327.70        363.31        11.50 o                         
  -5  -2   2         34.90         41.68         8.08 o                         
  -4  -2   2        135.37        117.00         6.78 o                         
  -3  -2   2        952.32        903.54        24.83 o                         
  -2  -2   2       1324.76       1304.38        32.69 o                         
  -1  -2   2        333.26        338.62        10.56 o                         
   0  -2   2       1253.95       1094.10        32.44 o                         
   1  -2   2       1044.11        916.19        40.49 o                         
   2  -2   2        136.46        111.45         9.67 o                         
   3  -2   2        199.71        201.43        11.16 o                         
   4  -2   2        177.60        188.82        15.50 o                         
   5  -2   2        423.74        445.22        28.55 o                         
   6  -2   2        185.15        205.91         7.87 o                         
   7  -2   2        858.91        839.96        27.67 o                         
   8  -2   2        344.97        356.85         7.35 o                         
   9  -2   2        349.44        376.84         5.81 o                         
  10  -2   2         10.16         10.71         0.48 o                         
  11  -2   2          0.70          0.90         0.46 o                         
  12  -2   2        129.55        135.54         5.53 o                         
  13  -2   2         50.43         49.90         2.18 o                         
  14  -2   2          8.81          7.25         0.94 o                         
 -15  -1   2         24.09         14.61         0.89 o                         
 -14  -1   2         10.41         11.24         0.62 o                         
 -13  -1   2          1.24          2.36         0.53 o                         
 -12  -1   2        143.89        173.82         3.57 o                         
 -11  -1   2          0.70          1.03         0.61 o                         
 -10  -1   2         30.25         36.24         1.92 o                         
  -9  -1   2        226.97        222.87         7.96 o                         
  -8  -1   2        151.13        151.92         6.75 o                         
  -7  -1   2        127.28        132.44         4.27 o                         
  -6  -1   2        292.76        344.60        25.70 o                         
  -5  -1   2        472.87        495.77        16.60 o                         
  -4  -1   2        163.06        184.33         8.20 o                         
  -3  -1   2        220.99        227.43         7.11 o                         
  -2  -1   2       2964.29       2841.39        56.10 o                         
  -1  -1   2        480.49        472.52        15.91 o                         
   0  -1   2        108.69        102.44         5.39 o                         
   1  -1   2       1026.87       1043.05        44.72 o                         
   2  -1   2       3359.23       3049.60       122.99 o                         
   3  -1   2       9245.00       9615.32       369.23 o                         
   4  -1   2        295.74        296.71        14.55 o                         
   5  -1   2       2662.28       2635.52       114.03 o                         
   6  -1   2       1924.65       2091.44        60.94 o                         
   7  -1   2        202.66        197.97        14.19 o                         
   8  -1   2         47.53         66.75         9.87 o                         
   9  -1   2        192.92        203.11         3.33 o                         
  10  -1   2         54.92         49.17         1.11 o                         
  11  -1   2         67.46         70.13         1.64 o                         
  12  -1   2         28.41         26.07         1.35 o                         
  13  -1   2          6.21          5.34         0.88 o                         
  14  -1   2          9.54          9.02         0.69 o                         
 -15   0   2         60.62         43.16         1.96 o                         
 -14   0   2         12.47         10.50         0.50 o                         
 -13   0   2          2.85          3.28         0.56 o                         
 -12   0   2        134.53        154.02         3.00 o                         
 -11   0   2          7.51          8.61         0.85 o                         
 -10   0   2        194.57        206.74         4.65 o                         
  -9   0   2          2.11          1.71         0.51 o                         
  -8   0   2        455.09        509.00        13.56 o                         
  -7   0   2         21.24         25.01         1.82 o                         
  -6   0   2          7.84          7.13         4.90 o                         
  -5   0   2         27.27         28.18         6.50 o                         
  -4   0   2       1343.75       1562.50        33.37 o                         
  -3   0   2       1058.09       1095.46        23.62 o                         
  -2   0   2       1182.83       1356.12        51.25 o                         
  -1   0   2          0.18          2.09         2.32 o                         
   0   0   2       3934.79       4077.51       157.60 o                         
   1   0   2        422.05        405.98        20.49 o                         
   2   0   2          5.50         14.21         4.41 o                         
   3   0   2         99.67        109.49        10.96 o                         
   4   0   2          4.65         21.53         4.22 o                         
   5   0   2          1.70          6.82         4.01 o                         
   6   0   2       6157.12       6603.28       182.55 o                         
   7   0   2       1150.02       1272.13        39.33 o                         
   8   0   2         21.76         15.72         1.91 o                         
   9   0   2         62.81         62.74         1.42 o                         
  10   0   2         18.62         21.20         0.99 o                         
  11   0   2          9.84         10.93         0.62 o                         
  12   0   2         62.67         67.84         2.37 o                         
  13   0   2          2.43          1.55         0.62 o                         
  14   0   2          8.64          8.30         0.97 o                         
 -15   1   2         24.14         16.39         0.98 o                         
 -14   1   2         10.69         10.98         0.54 o                         
 -13   1   2          1.47          1.74         0.48 o                         
 -12   1   2        144.19        165.77         4.58 o                         
 -11   1   2          0.66          0.39         0.74 o                         
 -10   1   2         29.44         32.01         1.34 o                         
  -9   1   2        225.95        226.87         4.90 o                         
  -8   1   2        150.95        152.10         6.79 o                         
  -7   1   2        128.34        136.84         4.86 o                         
  -6   1   2        291.70        342.75        17.81 o                         
  -5   1   2        471.67        506.54        17.40 o                         
  -4   1   2        162.29        199.85        20.94 o                         
  -3   1   2        218.62        239.80        11.11 o                         
  -2   1   2       2962.43       2961.85        80.26 o                         
  -1   1   2        481.49        467.36        21.49 o                         
   0   1   2        107.38        103.69         5.43 o                         
   1   1   2       1029.22       1042.43        44.81 o                         
   2   1   2       3358.98       3106.17       123.25 o                         
   3   1   2       9263.66       9533.45       368.96 o                         
   4   1   2        297.78        284.68        14.37 o                         
   5   1   2       2659.41       2658.10       113.77 o                         
   6   1   2       1919.22       2076.46        61.01 o                         
   7   1   2        202.29        193.75         7.98 o                         
   8   1   2         48.04         70.41         3.92 o                         
   9   1   2        194.25        199.62         6.32 o                         
  10   1   2         54.36         47.66         1.79 o                         
  11   1   2         68.40         70.82         2.38 o                         
  12   1   2         29.19         24.88         1.04 o                         
  13   1   2          6.18          5.61         0.89 o                         
  14   1   2          9.63          9.22         0.98 o                         
 -14   2   2         52.80         46.20         3.04 o                         
 -13   2   2         21.08         21.90         0.93 o                         
 -12   2   2        177.14        200.17         6.28 o                         
 -11   2   2         97.29        105.42         3.94 o                         
 -10   2   2         12.48         11.38         1.64 o                         
  -9   2   2         31.85         37.01         2.58 o                         
  -8   2   2        470.10        541.16        19.17 o                         
  -7   2   2          2.59          5.10         2.07 o                         
  -6   2   2        327.18        374.44        13.15 o                         
  -5   2   2         35.03         46.51         5.95 o                         
  -4   2   2        136.28        121.87         6.93 o                         
  -3   2   2        952.26        931.85        24.96 o                         
  -2   2   2       1329.91       1329.18        32.69 o                         
  -1   2   2        332.04        355.55        10.69 o                         
   0   2   2       1255.89       1116.33        33.79 o                         
   1   2   2       1040.25        952.32        40.98 o                         
   2   2   2        137.65         98.98         9.31 o                         
   3   2   2        201.10        189.58        13.16 o                         
   4   2   2        179.22        171.94        14.83 o                         
   5   2   2        420.56        427.05        28.33 o                         
   6   2   2        186.50        189.20         7.75 o                         
   7   2   2        860.68        836.44        27.67 o                         
   8   2   2        348.06        368.95        11.76 o                         
   9   2   2        348.06        388.68         7.48 o                         
  10   2   2         10.55         13.09         0.78 o                         
  11   2   2          0.63          1.25         0.44 o                         
  12   2   2        130.29        132.53         3.56 o                         
  13   2   2         49.57         42.78         1.86 o                         
  14   2   2          8.49          6.00         0.42 o                         
 -14   3   2         52.50         42.45         2.27 o                         
 -13   3   2         16.37         14.37         0.79 o                         
 -12   3   2        231.33        241.34         7.51 o                         
 -11   3   2         15.17         12.83         1.02 o                         
 -10   3   2        147.24        147.59         2.73 o                         
  -9   3   2        116.81        110.14         2.31 o                         
  -8   3   2        259.68        298.14         5.86 o                         
  -7   3   2          2.95          3.84         2.18 o                         
  -6   3   2        118.96        128.11         5.10 o                         
  -5   3   2        278.99        294.51        16.28 o                         
  -4   3   2        123.25        111.44         9.27 o                         
  -3   3   2        114.53        119.76         8.13 o                         
  -2   3   2       1053.37       1103.92        40.31 o                         
  -1   3   2       1275.22       1067.77        36.13 o                         
   0   3   2        248.34        241.62        22.97 o                         
   1   3   2        902.30        797.51        20.08 o                         
   2   3   2         88.15         71.00         6.86 o                         
   3   3   2       1065.29       1012.63        48.33 o                         
   4   3   2       1017.52        889.78        41.87 o                         
   6   3   2        146.54        136.59         7.53 o                         
   7   3   2        107.99         95.60         4.75 o                         
   8   3   2        364.81        396.15         6.33 o                         
   9   3   2        124.84        128.81         2.44 o                         
  10   3   2         83.89         93.71         2.13 o                         
  11   3   2          0.98          0.62         0.49 o                         
  12   3   2         13.97         13.01         1.58 o                         
  13   3   2         31.29         27.52         1.15 o                         
 -13   4   2        229.32        182.39         6.28 o                         
 -11   4   2        103.23        125.67         5.28 o                         
 -10   4   2         23.64         26.82         0.89 o                         
  -9   4   2         74.01         81.45         2.33 o                         
  -8   4   2        238.01        230.21         7.02 o                         
  -7   4   2        327.68        305.29         8.45 o                         
  -6   4   2          6.71          4.86         4.23 o                         
  -5   4   2        100.95         86.33        13.23 o                         
  -4   4   2        345.87        374.89        27.04 o                         
  -3   4   2          6.11          2.14         3.65 o                         
  -2   4   2         15.36         25.57         6.10 o                         
  -1   4   2        454.99        460.06        27.80 o                         
   0   4   2        660.54        715.21        36.48 o                         
   1   4   2        526.87        509.86        27.88 o                         
   6   4   2        146.21        150.93         4.52 o                         
   7   4   2         38.33         36.60         2.61 o                         
   8   4   2        151.18        165.40         7.31 o                         
   9   4   2         32.17         34.16         1.18 o                         
  10   4   2         36.79         35.21         1.35 o                         
  11   4   2          0.79          0.74         0.53 o                         
  12   4   2         21.08         21.07         1.51 o                         
 -11   5   2          9.76          8.15         1.34 o                         
 -10   5   2        440.41        483.99        13.55 o                         
  -9   5   2        214.55        220.30         7.18 o                         
  -8   5   2        152.48        146.60         3.74 o                         
  -7   5   2         27.92         33.08         1.55 o                         
  -6   5   2        405.62        429.76        16.26 o                         
  -5   5   2        615.64        641.60        21.18 o                         
  -4   5   2         26.21         26.33         7.44 o                         
  -3   5   2          7.66          7.31         5.52 o                         
  -2   5   2        143.78        139.51        15.06 o                         
  -1   5   2        320.27        335.15        23.47 o                         
   5   5   2        200.38        176.93         7.48 o                         
   6   5   2         36.74         36.59         1.57 o                         
   7   5   2         15.82         17.08         0.82 o                         
   8   5   2         33.11         33.96         1.13 o                         
   9   5   2        112.14        113.02         3.61 o                         
  10   5   2         18.35         19.24         1.27 o                         
  11   5   2         54.47         57.68         1.71 o                         
  12   5   2          0.91          1.25         0.62 o                         
 -10   6   2          9.11         10.78         0.64 o                         
  -9   6   2         36.83         37.66         1.79 o                         
  -8   6   2        115.50        122.68         5.87 o                         
  -7   6   2         50.66         56.59         2.18 o                         
  -6   6   2        276.04        274.75        11.31 o                         
  -5   6   2         64.96         70.42         3.70 o                         
  -4   6   2         11.20         10.78         1.43 o                         
  -3   6   2        218.34        218.05         9.35 o                         
  -2   6   2        187.52        171.50         7.57 o                         
   5   6   2        138.69        149.36         6.41 o                         
   6   6   2        543.89        584.63        21.96 o                         
   7   6   2         12.33         12.53         0.73 o                         
   8   6   2         84.46         95.43         2.30 o                         
   9   6   2          5.14          6.46         0.55 o                         
  10   6   2         16.56         18.75         1.47 o                         
  11   6   2         18.04         17.86         0.82 o                         
 -10   7   2          0.85          0.77         0.31 o                         
  -9   7   2         85.96         85.87         5.61 o                         
  -8   7   2         75.83         78.42         4.68 o                         
  -7   7   2         16.69         15.17         1.51 o                         
  -6   7   2         22.37         20.13         1.18 o                         
  -5   7   2        126.82        114.88         5.57 o                         
  -4   7   2         45.71         38.71         2.54 o                         
  -3   7   2         33.32         33.45         2.32 o                         
   3   7   2        181.01        157.51         6.90 o                         
   4   7   2         99.46         94.61         4.68 o                         
   5   7   2         56.76         51.71         1.40 o                         
   6   7   2          0.66          0.95         0.44 o                         
   7   7   2         38.77         40.08         1.16 o                         
   8   7   2         17.11         22.06         0.79 o                         
   9   7   2         54.54         57.57         1.70 o                         
  10   7   2         12.61         12.88         0.65 o                         
  -9   8   2         35.72         25.35         1.16 o                         
  -8   8   2          3.57          3.58         0.36 o                         
  -7   8   2         46.34         51.41         1.37 o                         
  -6   8   2         12.12         13.70         0.82 o                         
  -5   8   2         13.53         17.73         1.29 o                         
   3   8   2          9.88          8.55         0.94 o                         
   4   8   2         14.07         12.72         0.64 o                         
   5   8   2         11.03         11.82         0.53 o                         
   6   8   2         49.97         49.61         1.21 o                         
   7   8   2         19.76         18.06         0.56 o                         
   8   8   2         56.28         46.27         1.19 o                         
  -6   9   2         10.30          8.02         0.58 o                         
  -5   9   2          8.38         10.97         0.55 o                         
  -4   9   2         34.58         37.96         1.53 o                         
  -3   9   2         21.35         25.48         1.38 o                         
   3   9   2          6.21          7.97         0.80 o                         
   4   9   2          5.29          6.50         0.67 o                         
   5   9   2          3.27          1.78         0.45 o                         
  -6  -9   3          3.40          2.23         0.36 o                         
  -4  -9   3         56.24         60.22         2.67 o                         
  -3  -9   3          3.41          4.19         0.67 o                         
  -2  -9   3          1.12          1.47         0.62 o                         
  -1  -9   3         13.41         14.96         1.29 o                         
   0  -9   3         73.01         92.34         2.61 o                         
   1  -9   3         13.87         15.94         1.76 o                         
   2  -9   3          3.61          5.16         0.49 o                         
   3  -9   3         44.11         41.80         2.30 o                         
   4  -9   3         12.95         12.54         1.06 o                         
   5  -9   3          7.25          5.90         1.00 o                         
  -7  -8   3         41.37         61.46        10.71 o                         
  -6  -8   3         98.66        114.25         9.27 o                         
  -5  -8   3          5.68          6.99         2.29 o                         
  -4  -8   3         48.99         50.74         2.90 o                         
  -3  -8   3         29.24         32.85         1.39 o                         
  -2  -8   3          2.66          3.34         0.51 o                         
  -1  -8   3         37.28         35.16         1.09 o                         
   0  -8   3         14.75         12.16         1.23 o                         
   1  -8   3         66.57         60.76         3.30 o                         
   2  -8   3         14.74         18.73         1.60 o                         
   3  -8   3         31.21         32.76         1.57 o                         
   4  -8   3         14.95         14.92         0.98 o                         
   5  -8   3         14.48         17.11         0.66 o                         
   6  -8   3         60.60         59.59         1.70 o                         
   7  -8   3          6.16          5.37         0.47 o                         
 -10  -7   3         87.18         85.45         2.77 o                         
  -9  -7   3         92.35         95.38         2.22 o                         
  -8  -7   3         46.99         52.70         1.48 o                         
  -7  -7   3         13.43         14.80         1.14 o                         
  -6  -7   3        167.64        170.05         4.50 o                         
  -5  -7   3         31.32         31.17         1.16 o                         
  -4  -7   3          8.19          6.65         0.44 o                         
  -3  -7   3        185.93        179.56         3.17 o                         
  -2  -7   3        157.22        152.67         2.66 o                         
  -1  -7   3        134.40        129.12         2.37 o                         
   0  -7   3          6.50          7.33         0.80 o                         
   1  -7   3         85.00         99.73         8.55 o                         
   2  -7   3         13.72         12.72         1.07 o                         
   3  -7   3        166.64        144.35         3.19 o                         
   4  -7   3        181.84        183.39         4.55 o                         
   5  -7   3         16.12         15.33         0.78 o                         
   6  -7   3         23.62         23.82         0.97 o                         
   7  -7   3        106.49        107.34         2.69 o                         
   8  -7   3         16.39         17.57         1.28 o                         
   9  -7   3         23.88         25.31         1.15 o                         
  10  -7   3         28.21         23.33         1.16 o                         
 -12  -6   3         24.93         14.30         0.85 o                         
 -11  -6   3         40.82         46.46         2.69 o                         
 -10  -6   3         68.81         66.09         2.41 o                         
  -9  -6   3         82.22         80.86         3.38 o                         
  -8  -6   3        274.35        294.06         5.42 o                         
  -7  -6   3        367.07        353.18         7.07 o                         
  -6  -6   3        287.03        278.20         4.18 o                         
  -5  -6   3        164.75        159.07         2.27 o                         
  -4  -6   3         32.34         31.14         0.80 o                         
  -3  -6   3        295.13        288.76         4.15 o                         
  -2  -6   3        630.41        631.81         7.71 o                         
  -1  -6   3          7.16          7.82         0.87 o                         
   0  -6   3        139.66        144.47         7.42 o                         
   1  -6   3        112.55        106.82         4.09 o                         
   2  -6   3        306.29        303.95         5.02 o                         
   3  -6   3        170.56        165.93         2.62 o                         
   4  -6   3         37.90         37.54         1.22 o                         
   5  -6   3         16.54         12.85         0.56 o                         
   6  -6   3        128.67        115.58         2.13 o                         
   7  -6   3         68.17         65.86         1.44 o                         
   8  -6   3         26.49         25.22         0.84 o                         
   9  -6   3         38.56         39.24         1.65 o                         
  10  -6   3         14.75         13.65         0.77 o                         
  11  -6   3         15.17         12.11         0.67 o                         
 -12  -5   3          6.21          7.73         0.79 o                         
 -11  -5   3          3.50          4.95         0.70 o                         
 -10  -5   3        217.48        220.79         3.63 o                         
  -9  -5   3        261.92        285.46         4.27 o                         
  -8  -5   3         63.91         61.99         1.32 o                         
  -7  -5   3        270.64        257.01         3.94 o                         
  -6  -5   3        238.60        227.72         3.10 o                         
  -5  -5   3        147.97        143.28         2.32 o                         
  -4  -5   3        144.86        139.75         2.86 o                         
  -3  -5   3        312.96        313.09         8.88 o                         
  -2  -5   3        327.08        335.85        12.82 o                         
  -1  -5   3         20.75         14.90         0.93 o                         
   0  -5   3         70.92         62.03         4.17 o                         
   1  -5   3         68.74         72.22         6.64 o                         
   2  -5   3         29.81         37.28         8.91 o                         
   3  -5   3         41.37         48.60         2.75 o                         
   4  -5   3        204.16        209.13         3.02 o                         
   5  -5   3         76.55         74.17         1.42 o                         
   6  -5   3        273.51        276.26         4.59 o                         
   7  -5   3         55.97         55.15         1.24 o                         
   8  -5   3          4.74          4.39         0.48 o                         
   9  -5   3         23.71         24.26         0.90 o                         
  10  -5   3        122.25        128.27         2.51 o                         
  11  -5   3          8.05          8.04         0.49 o                         
  12  -5   3         23.12         16.75         1.11 o                         
 -13  -4   3        462.82        430.03         7.81 o                         
 -12  -4   3         42.84         42.77         1.07 o                         
 -11  -4   3         12.31         15.05         0.90 o                         
 -10  -4   3        305.38        311.36         5.06 o                         
  -9  -4   3        411.74        421.75         5.89 o                         
  -8  -4   3         31.76         26.07         0.71 o                         
  -7  -4   3         50.17         53.22         1.12 o                         
  -6  -4   3         55.26         47.67         2.46 o                         
  -5  -4   3        480.40        417.70        20.11 o                         
  -4  -4   3         83.15         75.93         3.43 o                         
  -3  -4   3         69.06         77.68         5.77 o                         
  -2  -4   3        538.71        565.98        21.87 o                         
  -1  -4   3        442.88        458.11        17.85 o                         
   0  -4   3        492.53        468.84        17.33 o                         
   1  -4   3         95.91        103.79         6.19 o                         
   2  -4   3        156.63        162.45        16.30 o                         
   3  -4   3        239.40        178.35         6.97 o                         
   4  -4   3        181.64        178.93         7.03 o                         
   5  -4   3        408.33        399.47        16.08 o                         
   6  -4   3         44.85         50.04         1.17 o                         
   7  -4   3         74.47         69.11         1.62 o                         
   8  -4   3         59.46         61.35         1.50 o                         
   9  -4   3         86.03         89.03         2.60 o                         
  10  -4   3         31.45         33.41         1.10 o                         
  11  -4   3          0.17          0.28         0.40 o                         
  12  -4   3         16.83         17.11         0.77 o                         
  13  -4   3          5.57          3.83         0.53 o                         
 -14  -3   3        148.62        142.27         5.12 o                         
 -13  -3   3         22.89         21.24         0.79 o                         
 -12  -3   3        275.76        289.28         4.88 o                         
 -11  -3   3          6.13          5.48         0.60 o                         
 -10  -3   3        386.39        391.44         5.48 o                         
  -9  -3   3        483.89        500.37         6.12 o                         
  -8  -3   3        159.06        157.14         2.03 o                         
  -7  -3   3         26.39         26.05         6.70 o                         
  -6  -3   3        120.94        134.37         5.63 o                         
  -5  -3   3        407.84        436.27        34.52 o                         
  -4  -3   3         86.85         89.51         6.50 o                         
  -3  -3   3        146.04        139.57         9.36 o                         
  -2  -3   3        640.55        697.62        20.37 o                         
  -1  -3   3         73.18         64.78         4.83 o                         
   0  -3   3        689.87        660.19        18.58 o                         
   1  -3   3       1567.83       1702.12        49.20 o                         
   2  -3   3         34.17         26.28         5.21 o                         
   3  -3   3       1096.30       1157.89        51.98 o                         
   4  -3   3        881.17        848.39        42.58 o                         
   5  -3   3         11.68         14.14         2.05 o                         
   6  -3   3         84.86         81.95         3.41 o                         
   7  -3   3        107.79        113.17         2.28 o                         
   8  -3   3        148.48        163.65         3.43 o                         
   9  -3   3        187.56        192.41         3.07 o                         
  10  -3   3          3.74          3.46         0.45 o                         
  11  -3   3         10.63         11.39         0.91 o                         
  12  -3   3         78.40         79.36         2.24 o                         
  13  -3   3         33.15         32.26         1.29 o                         
 -14  -2   3         14.14         14.44         0.62 o                         
 -13  -2   3        189.40        186.00         3.34 o                         
 -12  -2   3         19.35         17.73         0.72 o                         
 -11  -2   3         65.67         66.29         1.41 o                         
 -10  -2   3         83.15         81.70         1.54 o                         
  -9  -2   3        159.25        158.15         2.48 o                         
  -8  -2   3         54.00         76.07         5.26 o                         
  -7  -2   3         96.06        102.05         6.12 o                         
  -6  -2   3         27.58         28.01         2.72 o                         
  -5  -2   3          3.16         11.36         2.79 o                         
  -4  -2   3        117.86        112.37         6.97 o                         
  -3  -2   3         24.33         31.92         3.54 o                         
  -2  -2   3         78.93         79.61         6.29 o                         
  -1  -2   3         20.38         17.98         2.93 o                         
   0  -2   3        271.78        241.59        13.92 o                         
   1  -2   3         70.89         92.83         8.91 o                         
   2  -2   3        374.47        336.98        20.85 o                         
   3  -2   3        259.81        262.37        19.29 o                         
   4  -2   3          2.54          5.21         2.75 o                         
   5  -2   3         54.60         50.11         9.27 o                         
   6  -2   3        487.98        522.54        17.68 o                         
   7  -2   3        803.88        769.61        25.42 o                         
   8  -2   3        101.67        109.18         1.93 o                         
   9  -2   3        104.00         97.58         1.97 o                         
  10  -2   3        434.14        431.36        12.03 o                         
  11  -2   3        167.51        169.67         7.89 o                         
  12  -2   3         42.31         41.64         1.58 o                         
  13  -2   3          4.47          5.86         0.50 o                         
 -14  -1   3          3.71          3.03         0.37 o                         
 -13  -1   3         27.40         26.32         0.89 o                         
 -12  -1   3         68.12         69.26         1.66 o                         
 -11  -1   3        159.39        180.92         3.42 o                         
 -10  -1   3        302.69        328.78        12.82 o                         
  -9  -1   3         43.29         38.64         1.29 o                         
  -8  -1   3        466.31        492.22        18.03 o                         
  -7  -1   3        764.44        828.15        27.30 o                         
  -6  -1   3        272.58        308.00         9.17 o                         
  -5  -1   3        438.57        440.97        15.63 o                         
  -4  -1   3        481.99        519.73        14.02 o                         
  -3  -1   3       1256.90       1420.38        28.48 o                         
  -2  -1   3        920.21        797.90        21.15 o                         
  -1  -1   3       1504.70       1350.65        41.20 o                         
   0  -1   3        641.79        546.07        19.45 o                         
   1  -1   3        457.09        366.96        21.20 o                         
   2  -1   3        146.49        126.02        11.63 o                         
   3  -1   3         81.42         81.69        10.07 o                         
   4  -1   3        466.30        390.30        26.68 o                         
   5  -1   3        231.76        203.66        18.35 o                         
   6  -1   3       1546.63       1619.06        49.47 o                         
   7  -1   3         54.90         64.36         7.33 o                         
   8  -1   3        807.88        805.67        27.09 o                         
   9  -1   3        302.68        326.82         5.51 o                         
  10  -1   3         15.75         12.70         0.80 o                         
  11  -1   3        115.74        124.79         3.02 o                         
  12  -1   3         43.25         45.00         1.51 o                         
  13  -1   3         77.42         76.12         2.18 o                         
  14  -1   3         11.57         11.72         1.25 o                         
 -15   0   3         24.40         19.33         1.11 o                         
 -14   0   3         11.44         11.28         0.55 o                         
 -13   0   3        510.86        562.16         9.98 o                         
 -12   0   3         10.38          8.03         0.66 o                         
 -11   0   3         38.11         43.43         1.61 o                         
 -10   0   3         20.76         24.44         1.06 o                         
  -9   0   3        239.21        256.69         4.54 o                         
  -8   0   3        304.87        322.54        12.41 o                         
  -7   0   3          4.73          6.22         1.24 o                         
  -6   0   3         79.49         99.51         4.02 o                         
  -5   0   3          8.63         21.97         2.43 o                         
  -4   0   3         92.77         86.54         4.44 o                         
  -3   0   3        369.20        480.41        12.54 o                         
  -2   0   3       1254.59       1315.63        40.01 o                         
  -1   0   3        528.12        521.66        26.37 o                         
   0   0   3        120.13        131.18        10.47 o                         
   1   0   3       6695.70       6752.18       261.30 o                         
   2   0   3        598.94        617.61        32.03 o                         
   3   0   3       1089.84       1287.07        59.82 o                         
   4   0   3        531.33        577.16        34.34 o                         
   5   0   3       1766.00       1786.76        59.32 o                         
   6   0   3          1.28          4.40         1.45 o                         
   7   0   3        676.02        796.36        26.59 o                         
   8   0   3        686.65        748.32        25.75 o                         
   9   0   3        716.57        760.22        11.78 o                         
  10   0   3        546.60        583.41        11.15 o                         
  11   0   3         49.56         46.23         1.53 o                         
  12   0   3          0.18          0.44         0.72 o                         
  13   0   3         45.67         50.05         2.07 o                         
  14   0   3         17.72         15.90         0.70 o                         
 -15   1   3          3.15          2.41         0.45 o                         
 -14   1   3          3.59          3.38         0.40 o                         
 -13   1   3         27.09         26.41         0.88 o                         
 -12   1   3         67.32         64.80         2.30 o                         
 -11   1   3        159.39        174.20         3.68 o                         
 -10   1   3        304.56        332.36         6.16 o                         
  -9   1   3         42.25         39.50         1.56 o                         
  -8   1   3        465.87        502.37        33.85 o                         
  -7   1   3        762.54        816.69        32.26 o                         
  -6   1   3        273.69        315.10        10.72 o                         
  -5   1   3        435.66        444.39        16.40 o                         
  -4   1   3        478.40        523.76        20.19 o                         
  -3   1   3       1259.21       1487.73        41.97 o                         
  -2   1   3        921.43        817.26        27.12 o                         
  -1   1   3       1507.18       1377.69        43.56 o                         
   0   1   3        644.63        569.51        34.90 o                         
   1   1   3        461.18        396.71        21.96 o                         
   2   1   3        147.17        132.61        11.94 o                         
   3   1   3         82.02         65.35         9.35 o                         
   4   1   3        464.53        395.47        26.86 o                         
   5   1   3        233.55        189.67        17.91 o                         
   6   1   3       1554.16       1679.52        49.76 o                         
   7   1   3         55.14         60.21         7.55 o                         
   8   1   3        811.68        782.94        22.85 o                         
   9   1   3        304.21        331.93         5.96 o                         
  10   1   3         14.95         14.73         1.30 o                         
  11   1   3        117.00        125.86         3.03 o                         
  12   1   3         43.72         44.37         1.73 o                         
  13   1   3         79.35         72.87         4.01 o                         
  14   1   3         11.24          9.65         0.83 o                         
 -14   2   3         14.34         13.08         0.95 o                         
 -13   2   3        189.07        189.97         5.04 o                         
 -12   2   3         18.63         18.07         1.74 o                         
 -11   2   3         65.49         68.45         2.36 o                         
 -10   2   3         82.30         82.96         2.65 o                         
  -9   2   3        158.17        168.97         5.22 o                         
  -8   2   3         53.76         73.15         7.66 o                         
  -7   2   3         95.75        100.22         6.74 o                         
  -6   2   3         27.72         30.10         2.54 o                         
  -5   2   3          3.15         10.29         5.35 o                         
  -4   2   3        116.88        112.01         7.10 o                         
  -3   2   3         25.55         33.31         3.76 o                         
  -2   2   3         78.89         72.09         6.10 o                         
  -1   2   3         20.32         20.10         3.08 o                         
   0   2   3        274.87        247.19        18.89 o                         
   1   2   3         69.33         79.51         8.64 o                         
   2   2   3        371.25        325.35        20.80 o                         
   3   2   3        261.40        248.34        18.84 o                         
   4   2   3          2.46          4.31         2.91 o                         
   5   2   3         54.42         51.58         9.49 o                         
   6   2   3        490.79        493.63        17.62 o                         
   7   2   3        803.23        739.01        25.32 o                         
   8   2   3        102.98        114.42         2.33 o                         
   9   2   3        105.73        100.83         2.45 o                         
  10   2   3        434.47        434.76         8.64 o                         
  11   2   3        166.87        159.00         3.28 o                         
  12   2   3         43.38         41.92         1.91 o                         
  13   2   3          4.51          5.54         0.60 o                         
  14   2   3         31.55         14.66         0.89 o                         
 -14   3   3        148.77        133.81         5.08 o                         
 -12   3   3        274.83        282.76        11.27 o                         
 -11   3   3          5.55          4.60         0.94 o                         
 -10   3   3        386.15        405.54         7.16 o                         
  -9   3   3        482.59        518.67        12.95 o                         
  -8   3   3        157.88        163.89         3.83 o                         
  -7   3   3         26.82         27.60         2.16 o                         
  -6   3   3        122.58        130.08         8.02 o                         
  -5   3   3        407.56        414.78        54.72 o                         
  -4   3   3         85.96         91.42         6.45 o                         
  -3   3   3        147.92        124.41         8.73 o                         
  -2   3   3        637.76        720.50        20.65 o                         
  -1   3   3         71.87         70.68         7.10 o                         
   0   3   3        688.58        640.71        21.63 o                         
   1   3   3       1563.93       1605.36        61.23 o                         
   2   3   3         34.77         38.80         6.19 o                         
   3   3   3       1098.32       1087.27        37.00 o                         
   4   3   3        889.43        752.85        41.56 o                         
   5   3   3         11.41          7.88         4.37 o                         
   6   3   3         85.09         75.38         6.66 o                         
   7   3   3        108.27        113.01         7.19 o                         
   8   3   3        147.24        167.16         5.36 o                         
   9   3   3        188.95        194.25         4.91 o                         
  10   3   3          3.81          3.01         0.54 o                         
  11   3   3         10.45         10.62         0.72 o                         
  12   3   3         79.26         75.42         2.03 o                         
 -13   4   3        461.50        373.52         9.97 o                         
 -11   4   3         12.18         12.21         1.74 o                         
 -10   4   3        307.58        332.50         6.51 o                         
  -9   4   3        411.38        443.88        13.79 o                         
  -8   4   3         31.93         29.38         1.81 o                         
  -7   4   3         50.62         59.27         2.14 o                         
  -6   4   3         55.53         42.90        10.51 o                         
  -5   4   3        479.17        491.99        34.03 o                         
  -4   4   3         83.90         60.00        11.27 o                         
  -3   4   3         69.63         72.07        11.45 o                         
  -2   4   3        541.01        547.63        34.30 o                         
  -1   4   3        440.61        485.00        29.67 o                         
   0   4   3        495.69        510.79        29.76 o                         
   1   4   3         95.26        115.59        12.34 o                         
   6   4   3         44.78         51.23         1.41 o                         
   7   4   3         73.75         75.94         2.02 o                         
   8   4   3         59.35         63.20         2.36 o                         
   9   4   3         87.14         85.00         2.15 o                         
  10   4   3         31.74         36.60         1.65 o                         
  11   4   3          0.24          0.64         0.53 o                         
  12   4   3         17.54         17.32         0.88 o                         
 -11   5   3          3.49          4.23         1.20 o                         
 -10   5   3        215.98        227.92         4.64 o                         
  -9   5   3        261.38        286.57        13.08 o                         
  -8   5   3         63.56         64.85         2.37 o                         
  -7   5   3        269.12        265.17        12.14 o                         
  -6   5   3        238.00        247.31        14.05 o                         
  -5   5   3        146.45        153.96         6.35 o                         
  -4   5   3        145.28        139.99        13.68 o                         
  -2   5   3        329.49        322.01        25.57 o                         
  -1   5   3         21.28         17.06         5.61 o                         
   0   5   3         70.06         65.97         9.89 o                         
   4   5   3        204.78        207.13         8.60 o                         
   5   5   3         77.15         76.53         3.70 o                         
   6   5   3        276.50        304.51         5.90 o                         
   7   5   3         55.84         62.16         2.08 o                         
   8   5   3          4.89          3.76         0.56 o                         
   9   5   3         23.42         26.27         0.99 o                         
  10   5   3        122.35        139.25         6.10 o                         
  11   5   3          8.12          9.82         0.77 o                         
  12   5   3         22.85         19.31         0.68 o                         
 -10   6   3         68.62         70.04         2.67 o                         
  -9   6   3         81.55         78.23         2.77 o                         
  -8   6   3        275.39        289.42         6.74 o                         
  -7   6   3        366.38        371.31        10.21 o                         
  -6   6   3        284.90        295.95        11.89 o                         
  -5   6   3        166.41        159.65         7.26 o                         
  -4   6   3         31.20         31.40         2.36 o                         
  -3   6   3        295.97        316.67        12.21 o                         
  -2   6   3        630.15        637.16        24.81 o                         
   3   6   3        168.97        158.98         6.90 o                         
   4   6   3         37.71         36.08         2.27 o                         
   5   6   3         16.76         14.15         0.81 o                         
   6   6   3        128.58        120.81         2.68 o                         
   7   6   3         68.94         72.92         1.79 o                         
   8   6   3         26.49         28.15         0.96 o                         
   9   6   3         37.52         41.91         1.54 o                         
  10   6   3         14.62         15.47         1.13 o                         
 -10   7   3         87.32         87.27         2.65 o                         
  -9   7   3         90.85         98.57         2.51 o                         
  -8   7   3         47.01         50.35         2.29 o                         
  -7   7   3         13.68         14.57         0.99 o                         
  -6   7   3        167.04        170.69         5.32 o                         
  -5   7   3         32.03         33.99         2.41 o                         
  -4   7   3          8.33          8.33         1.34 o                         
  -3   7   3        185.65        180.18         7.88 o                         
  -2   7   3        156.85        141.83         6.73 o                         
  -1   7   3        133.63        120.63         5.79 o                         
   0   7   3          6.25          6.86         1.25 o                         
   3   7   3        166.62        130.83         5.92 o                         
   4   7   3        182.48        179.22         4.36 o                         
   5   7   3         16.55         15.67         0.71 o                         
   6   7   3         23.51         24.84         0.88 o                         
   7   7   3        106.09        103.24         2.40 o                         
   8   7   3         16.51         18.66         0.67 o                         
   9   7   3         23.72         25.15         0.85 o                         
  10   7   3         28.67         22.96         1.26 o                         
  -8   8   3          3.96          5.06         0.44 o                         
  -6   8   3         99.37        100.94         8.13 o                         
  -5   8   3          5.48          7.72         1.58 o                         
  -4   8   3         49.05         42.67         2.58 o                         
   4   8   3         14.47         13.26         1.18 o                         
   5   8   3         14.36         16.51         0.58 o                         
   6   8   3         60.17         59.22         2.01 o                         
   7   8   3          6.45          6.12         0.31 o                         
  -6   9   3          3.45          3.65         0.40 o                         
  -5   9   3         61.85         64.89         2.49 o                         
  -4   9   3         55.66         62.45         2.67 o                         
  -3   9   3          3.52          4.45         0.67 o                         
   2   9   3          3.58          3.96         0.62 o                         
   3   9   3         43.60         43.79         1.92 o                         
   4   9   3         12.65         11.40         0.76 o                         
  -4  -9   4        137.65        141.92         5.92 o                         
  -3  -9   4         17.36         20.53         1.20 o                         
  -2  -9   4         47.36         55.03         6.93 o                         
  -1  -9   4         17.27         18.97         1.29 o                         
   0  -9   4          3.17          4.19         0.50 o                         
   1  -9   4          2.01          1.98         0.67 o                         
   2  -9   4         17.34         21.18         0.89 o                         
   3  -9   4          3.78          4.02         0.34 o                         
   4  -9   4         23.98         25.68         0.83 o                         
  -7  -8   4         18.31         26.46         1.47 o                         
  -6  -8   4         65.01         54.66         2.54 o                         
  -5  -8   4         20.03         23.03         1.65 o                         
  -4  -8   4         56.84         60.80         2.14 o                         
  -3  -8   4         67.20         72.11         3.47 o                         
  -2  -8   4         10.23         12.37         0.68 o                         
  -1  -8   4          3.77          4.76         0.47 o                         
   0  -8   4         11.24         11.51         0.80 o                         
   1  -8   4         37.01         39.05         1.22 o                         
   2  -8   4         66.07         72.09         2.78 o                         
   3  -8   4         15.52         24.33         1.32 o                         
   4  -8   4        180.02        180.91         4.10 o                         
   5  -8   4         62.53         62.61         1.74 o                         
   6  -8   4         30.95         28.41         0.97 o                         
   7  -8   4         69.70         60.53         1.67 o                         
 -10  -7   4         24.09         25.16         0.99 o                         
  -9  -7   4         12.06         11.22         0.66 o                         
  -8  -7   4        122.39        143.33         3.79 o                         
  -7  -7   4        107.69        111.79         3.27 o                         
  -6  -7   4        132.96        141.07         4.90 o                         
  -5  -7   4         12.21         10.30         0.75 o                         
  -4  -7   4         77.44         84.97         2.11 o                         
  -3  -7   4        476.72        486.29         8.63 o                         
  -2  -7   4        118.13        131.64         3.62 o                         
  -1  -7   4         97.16         98.38         1.94 o                         
   0  -7   4         93.79         86.31         2.96 o                         
   1  -7   4        259.67        261.17        13.81 o                         
   2  -7   4        146.57        159.48         5.15 o                         
   3  -7   4         55.23         62.91         2.60 o                         
   4  -7   4         78.32         79.54         2.04 o                         
   5  -7   4          6.17          7.13         0.66 o                         
   6  -7   4         62.45         62.73         2.60 o                         
   7  -7   4        227.07        230.31         8.42 o                         
   8  -7   4         11.54         11.56         0.68 o                         
   9  -7   4         45.18         42.91         1.73 o                         
 -11  -6   4          1.14          2.45         0.76 o                         
 -10  -6   4         33.18         35.78         1.25 o                         
  -9  -6   4        100.33         91.99         1.95 o                         
  -8  -6   4         35.64         35.73         1.17 o                         
  -7  -6   4         59.82         51.69         1.58 o                         
  -6  -6   4        165.03        160.66         2.88 o                         
  -5  -6   4        995.68        943.91        22.85 o                         
  -4  -6   4        791.52        732.69         9.60 o                         
  -3  -6   4         16.31         18.32         0.61 o                         
  -2  -6   4         44.62         38.36         1.00 o                         
  -1  -6   4        212.41        209.16         3.35 o                         
   0  -6   4        637.56        611.45        10.45 o                         
   1  -6   4        116.56        113.90         3.14 o                         
   2  -6   4        221.48        200.56         3.84 o                         
   3  -6   4        132.90        125.28         2.37 o                         
   4  -6   4        335.90        322.30         5.89 o                         
   5  -6   4         15.37         21.32         0.72 o                         
   6  -6   4        183.87        187.28         3.69 o                         
   7  -6   4        109.45        113.58         6.19 o                         
   8  -6   4        114.31        111.99         5.25 o                         
   9  -6   4         51.20         49.16         1.33 o                         
  10  -6   4         92.67         96.90         5.14 o                         
  11  -6   4          8.75          6.62         0.41 o                         
 -12  -5   4         15.69         12.69         0.81 o                         
 -11  -5   4        176.84        190.56         4.60 o                         
 -10  -5   4         71.60         70.90         1.97 o                         
  -9  -5   4        168.48        156.64         2.52 o                         
  -8  -5   4        222.85        214.50         4.24 o                         
  -7  -5   4        607.93        578.93         7.71 o                         
  -6  -5   4        149.27        148.53         2.51 o                         
  -5  -5   4         10.97         11.38         0.52 o                         
  -4  -5   4         72.08         63.75         1.46 o                         
  -3  -5   4        783.74        731.45        20.61 o                         
  -2  -5   4        455.14        415.57        10.93 o                         
  -1  -5   4        127.24        121.47         4.01 o                         
   0  -5   4        205.36        207.09         5.98 o                         
   1  -5   4        151.84        148.04         7.64 o                         
   2  -5   4        162.17        141.34         6.09 o                         
   3  -5   4        163.64        167.11         3.30 o                         
   4  -5   4        145.17        134.20         2.57 o                         
   5  -5   4         38.80         42.98         1.01 o                         
   6  -5   4         23.53         21.80         0.86 o                         
   7  -5   4        294.19        294.45         5.21 o                         
   8  -5   4         13.62         13.24         0.75 o                         
   9  -5   4         17.16         18.65         0.98 o                         
  10  -5   4         18.93         20.00         0.90 o                         
  11  -5   4         82.40         79.11         2.06 o                         
 -13  -4   4         38.93         31.74         1.47 o                         
 -12  -4   4         53.78         55.82         1.51 o                         
 -11  -4   4         14.84         14.79         0.70 o                         
 -10  -4   4        145.31        146.23         2.40 o                         
  -9  -4   4         57.98         56.90         1.11 o                         
  -8  -4   4         40.00         40.07         0.81 o                         
  -7  -4   4        481.93        453.13         5.67 o                         
  -6  -4   4          1.99          3.41         0.41 o                         
  -5  -4   4         75.08         76.45         3.45 o                         
  -4  -4   4         99.75         94.53        11.58 o                         
  -3  -4   4        114.01        126.58         5.16 o                         
  -2  -4   4        300.22        304.82        12.21 o                         
  -1  -4   4        254.05        212.03         8.09 o                         
   0  -4   4        751.60        667.58        21.96 o                         
   1  -4   4         69.57         74.12         3.49 o                         
   2  -4   4        529.30        542.51        35.32 o                         
   3  -4   4        142.42        150.68         8.78 o                         
   4  -4   4        559.75        525.87        24.79 o                         
   5  -4   4        183.95        173.90         7.84 o                         
   6  -4   4         19.81         19.23         0.88 o                         
   7  -4   4        109.68        113.85         2.90 o                         
   8  -4   4         71.01         71.66         2.18 o                         
   9  -4   4         37.59         37.29         1.18 o                         
  10  -4   4         63.44         62.34         1.59 o                         
  11  -4   4         72.44         73.44         1.67 o                         
  12  -4   4          3.76          3.16         0.33 o                         
 -13  -3   4         33.24         29.05         1.74 o                         
 -12  -3   4         17.38         18.71         0.78 o                         
 -11  -3   4         19.15         21.46         0.84 o                         
 -10  -3   4         39.12         37.81         0.84 o                         
  -9  -3   4         23.97         24.84         0.66 o                         
  -8  -3   4        474.02        500.53         5.33 o                         
  -7  -3   4        308.99        330.20         8.77 o                         
  -6  -3   4        950.20       1024.94        51.86 o                         
  -5  -3   4        258.53        268.59         8.47 o                         
  -4  -3   4        248.95        238.39        14.12 o                         
  -3  -3   4        198.75        193.50        11.69 o                         
  -2  -3   4       1016.11       1069.94        30.07 o                         
  -1  -3   4        175.99        181.15         9.98 o                         
   0  -3   4        162.42        152.64         8.99 o                         
   1  -3   4        799.95        836.41        28.96 o                         
   2  -3   4         59.17         61.38         8.78 o                         
   3  -3   4        845.59        723.39        42.41 o                         
   4  -3   4        536.74        569.72        33.90 o                         
   5  -3   4        292.05        266.15         9.80 o                         
   6  -3   4         83.91         99.58         8.60 o                         
   7  -3   4         45.24         46.04         1.42 o                         
   8  -3   4         71.30         71.22         1.92 o                         
   9  -3   4         54.28         52.94         1.39 o                         
  10  -3   4         35.48         40.15         1.22 o                         
  11  -3   4         18.42         15.04         0.90 o                         
  12  -3   4         95.99         93.34         2.50 o                         
  13  -3   4          9.43          8.24         2.14 o                         
 -14  -2   4         21.08         22.61         1.69 o                         
 -13  -2   4         64.75         62.83         1.56 o                         
 -12  -2   4         80.17         81.48         1.79 o                         
 -11  -2   4          9.49          8.35         0.59 o                         
 -10  -2   4        276.18        271.79         3.91 o                         
  -9  -2   4        250.95        274.88         4.90 o                         
  -8  -2   4         88.10         92.37         1.72 o                         
  -7  -2   4         44.98         42.65         2.69 o                         
  -6  -2   4         27.90         30.02         1.97 o                         
  -5  -2   4       2684.60       2939.56        73.69 o                         
  -4  -2   4        217.39        187.94        13.59 o                         
  -3  -2   4        159.29        150.19         8.17 o                         
  -2  -2   4        141.41        143.60         6.13 o                         
  -1  -2   4        598.97        681.13        24.60 o                         
   0  -2   4        838.68        772.05        27.09 o                         
   1  -2   4        161.90        142.81        13.05 o                         
   2  -2   4        542.63        501.26        29.80 o                         
   3  -2   4         54.66         59.60         9.62 o                         
   4  -2   4        101.50         76.66        12.03 o                         
   5  -2   4         92.24         93.80         8.17 o                         
   6  -2   4        158.01        157.29         6.75 o                         
   7  -2   4        109.99        100.62         8.35 o                         
   8  -2   4         54.21         45.79         0.94 o                         
   9  -2   4        552.28        581.59        11.51 o                         
  10  -2   4         89.16         80.77         2.37 o                         
  11  -2   4          2.63          1.62         0.58 o                         
  12  -2   4         79.58         79.26         2.34 o                         
  13  -2   4        103.82         91.20         2.80 o                         
 -14  -1   4         11.47         11.60         0.63 o                         
 -13  -1   4         18.88         17.03         0.71 o                         
 -12  -1   4         41.07         46.42         1.37 o                         
 -11  -1   4         32.97         38.59         1.28 o                         
 -10  -1   4         26.52         25.74         1.24 o                         
  -9  -1   4        146.31        169.32         3.51 o                         
  -8  -1   4        461.54        469.44        33.99 o                         
  -7  -1   4        598.62        643.09        19.57 o                         
  -6  -1   4        253.14        242.75         7.79 o                         
  -5  -1   4        737.02        728.18        19.56 o                         
  -4  -1   4        523.30        543.78        15.21 o                         
  -3  -1   4       1610.62       1743.85        37.54 o                         
  -2  -1   4        582.81        521.24        25.68 o                         
  -1  -1   4         53.53         57.02         5.53 o                         
   0  -1   4         24.94         23.96         4.00 o                         
   1  -1   4       1553.23       1597.68        70.42 o                         
   2  -1   4       1343.30       1244.71        58.00 o                         
   3  -1   4        598.64        545.54        32.56 o                         
   4  -1   4        346.34        316.80        24.86 o                         
   5  -1   4          6.80          3.39         1.16 o                         
   6  -1   4        214.30        214.57        18.58 o                         
   7  -1   4        105.52        103.78         5.17 o                         
   8  -1   4         70.00         67.31         1.43 o                         
   9  -1   4        475.61        472.63         9.60 o                         
  10  -1   4        326.69        329.67         6.20 o                         
  11  -1   4        177.30        174.32         4.54 o                         
  12  -1   4        322.83        360.85         7.44 o                         
  13  -1   4         32.63         29.82         1.88 o                         
  14  -1   4          1.72          0.87         0.35 o                         
 -14   0   4         11.57         10.02         0.53 o                         
 -13   0   4        132.55        148.40         2.56 o                         
 -12   0   4          0.13          0.62         0.58 o                         
 -11   0   4        389.29        436.94         9.08 o                         
 -10   0   4        116.93        134.08         2.72 o                         
  -9   0   4        152.27        189.84         4.32 o                         
  -8   0   4          0.03         -0.20         1.17 o                         
  -7   0   4        518.58        509.34        16.16 o                         
  -6   0   4         43.20         52.00         3.37 o                         
  -5   0   4         79.28         88.63         5.04 o                         
  -4   0   4        711.28        843.14        25.52 o                         
  -3   0   4        147.38        176.66         8.32 o                         
  -2   0   4        341.40        371.41        22.72 o                         
  -1   0   4       2213.47       2424.88        75.28 o                         
   0   0   4        608.35        649.75        24.79 o                         
   1   0   4         18.10         14.57         5.26 o                         
   2   0   4        565.02        610.70        33.81 o                         
   3   0   4        487.26        477.47        29.89 o                         
   4   0   4        296.73        330.83        25.61 o                         
   5   0   4        897.91        812.62        22.80 o                         
   6   0   4       2381.63       2612.14        75.58 o                         
   7   0   4         13.17          9.77         2.52 o                         
   8   0   4        420.36        425.43         8.57 o                         
   9   0   4        359.09        397.05         9.78 o                         
  10   0   4          0.62          1.36         0.47 o                         
  11   0   4        117.57        126.00         3.04 o                         
  12   0   4         33.71         30.64         1.02 o                         
  13   0   4        159.66        160.87         8.01 o                         
  14   0   4         31.32         32.26         1.23 o                         
 -14   1   4         11.81         11.28         0.80 o                         
 -13   1   4         18.38         17.58         0.79 o                         
 -12   1   4         40.00         41.61         1.49 o                         
 -11   1   4         32.50         36.24         1.28 o                         
 -10   1   4         25.93         24.23         0.96 o                         
  -9   1   4        145.59        168.03         4.86 o                         
  -8   1   4        462.03        461.69        34.83 o                         
  -7   1   4        595.52        641.86        17.55 o                         
  -6   1   4        253.30        248.29        10.14 o                         
  -5   1   4        734.72        752.26        24.32 o                         
  -4   1   4        527.33        578.04        23.17 o                         
  -3   1   4       1601.15       1741.30        44.32 o                         
  -2   1   4        581.78        572.84        30.07 o                         
  -1   1   4         53.94         49.17         5.32 o                         
   0   1   4         24.13         27.09         4.31 o                         
   1   1   4       1551.94       1584.45        70.69 o                         
   2   1   4       1343.73       1204.57        58.13 o                         
   3   1   4        603.60        527.27        32.43 o                         
   4   1   4        343.96        322.81        25.30 o                         
   5   1   4          6.72          1.58         1.02 o                         
   6   1   4        212.28        214.05        10.62 o                         
   7   1   4        104.73        106.07         5.20 o                         
   8   1   4         69.86         70.37         1.85 o                         
   9   1   4        476.08        482.12         9.30 o                         
  10   1   4        329.96        339.83         6.17 o                         
  11   1   4        177.60        176.76         4.10 o                         
  12   1   4        324.23        366.59         7.45 o                         
  13   1   4         33.20         29.84         1.79 o                         
  14   1   4          1.77          0.40         0.31 o                         
 -14   2   4         21.11         20.95         0.85 o                         
 -13   2   4         64.11         64.34         1.98 o                         
 -12   2   4         80.15         81.31         3.16 o                         
 -11   2   4          8.85          8.77         0.71 o                         
 -10   2   4        272.07        275.32         9.97 o                         
  -9   2   4        252.64        278.50         9.03 o                         
  -8   2   4         87.99         97.03         2.81 o                         
  -7   2   4         45.49         49.57         4.01 o                         
  -6   2   4         27.10         28.44         2.25 o                         
  -5   2   4       2675.26       3056.26       121.29 o                         
  -4   2   4        216.77        192.48        17.46 o                         
  -3   2   4        154.71        143.13         8.05 o                         
  -2   2   4        141.94        163.34         8.01 o                         
  -1   2   4        599.36        695.51        25.03 o                         
   0   2   4        840.07        779.44        27.44 o                         
   1   2   4        162.82        179.65        14.52 o                         
   2   2   4        534.47        523.40        30.60 o                         
   3   2   4         53.70         59.91         9.93 o                         
   4   2   4        100.17         94.21        13.27 o                         
   5   2   4         93.00         88.61         4.32 o                         
   6   2   4        157.81        155.44         9.42 o                         
   7   2   4        110.54        100.38         5.05 o                         
   8   2   4         54.76         49.19         1.70 o                         
   9   2   4        554.81        574.04        12.74 o                         
  10   2   4         90.32         85.72         2.20 o                         
  11   2   4          2.52          2.41         0.52 o                         
  12   2   4         79.07         77.44         1.65 o                         
  13   2   4        102.99         94.88         2.98 o                         
 -14   3   4         33.13         28.94         1.12 o                         
 -12   3   4         17.45         18.50         1.03 o                         
 -11   3   4         19.42         21.98         1.72 o                         
 -10   3   4         39.05         39.62         3.12 o                         
  -9   3   4         23.19         26.22         1.37 o                         
  -8   3   4        471.99        503.89        11.47 o                         
  -7   3   4        305.69        327.60        16.53 o                         
  -6   3   4        947.12       1015.64        46.21 o                         
  -5   3   4        257.24        266.34        13.24 o                         
  -4   3   4        248.34        230.41        31.89 o                         
  -3   3   4        196.18        199.60         9.78 o                         
  -2   3   4       1014.75       1113.57        40.89 o                         
  -1   3   4        174.57        184.33         8.69 o                         
   0   3   4        162.24        146.57         9.00 o                         
   1   3   4        801.30        821.20        34.32 o                         
   2   3   4         59.01         63.97         9.18 o                         
   3   3   4        848.18        683.31        39.47 o                         
   4   3   4        539.38        527.05        33.10 o                         
   5   3   4        292.71        246.71         9.67 o                         
   6   3   4         84.69         97.95        10.80 o                         
   7   3   4         44.53         45.04         1.21 o                         
   8   3   4         72.50         71.21         2.33 o                         
   9   3   4         55.13         53.47         1.88 o                         
  10   3   4         34.53         42.49         1.58 o                         
  11   3   4         18.40         14.65         0.60 o                         
  12   3   4         96.27         94.94         2.48 o                         
  13   3   4          9.60          8.60         0.85 o                         
 -13   4   4         38.60         29.84         1.69 o                         
 -11   4   4         14.98         14.27         1.14 o                         
 -10   4   4        146.16        139.84         6.06 o                         
  -9   4   4         59.09         56.44         2.31 o                         
  -8   4   4         39.64         40.28         1.78 o                         
  -7   4   4        484.43        469.21        22.33 o                         
  -6   4   4          2.40          5.27         3.21 o                         
  -5   4   4         75.03         78.35        13.76 o                         
  -4   4   4         99.44        104.86        15.15 o                         
  -3   4   4        114.46        110.96        15.06 o                         
  -2   4   4        300.90        356.40        26.19 o                         
   0   4   4        753.48        745.99        40.71 o                         
   5   4   4        182.22        181.85         5.37 o                         
   6   4   4         19.44         20.48         0.83 o                         
   7   4   4        111.26        119.30         2.69 o                         
   8   4   4         71.03         76.92         1.93 o                         
   9   4   4         38.03         42.01         2.58 o                         
  10   4   4         63.53         64.17         1.96 o                         
  11   4   4         74.09         82.78         2.63 o                         
  12   4   4          3.79          4.12         0.45 o                         
 -11   5   4        177.90        196.22         8.15 o                         
 -10   5   4         71.52         72.21         3.88 o                         
  -9   5   4        165.39        150.52         6.67 o                         
  -8   5   4        220.61        211.44         9.04 o                         
  -7   5   4        610.32        598.91        22.41 o                         
  -6   5   4        148.55        150.00         4.57 o                         
  -5   5   4         10.85         12.67         1.96 o                         
  -4   5   4         71.98         71.96         3.59 o                         
  -3   5   4        784.73        765.26        24.80 o                         
  -2   5   4        455.05        397.47        30.96 o                         
  -1   5   4        125.70        120.27        15.10 o                         
   0   5   4        207.01        204.06        19.78 o                         
   1   5   4        154.53        137.29        15.64 o                         
   4   5   4        144.41        137.74         3.43 o                         
   5   5   4         39.28         44.93         1.30 o                         
   6   5   4         23.30         23.92         0.94 o                         
   7   5   4        295.42        301.92         6.19 o                         
   8   5   4         13.46         14.51         0.79 o                         
   9   5   4         17.36         19.50         1.00 o                         
  10   5   4         18.37         20.89         1.65 o                         
  11   5   4         81.80         83.41         2.42 o                         
  12   5   4         22.74         15.91         0.66 o                         
 -11   6   4          1.25          3.39         0.85 o                         
 -10   6   4         33.82         37.39         1.42 o                         
  -9   6   4        100.52         93.44         3.06 o                         
  -8   6   4         35.13         36.93         1.29 o                         
  -7   6   4         60.38         53.22         2.08 o                         
  -6   6   4        167.24        171.37         5.07 o                         
  -5   6   4        992.11        997.05        31.04 o                         
  -4   6   4        788.39        794.14        29.00 o                         
  -3   6   4         15.86         18.04         1.87 o                         
  -2   6   4         43.92         38.66         2.67 o                         
   4   6   4        333.81        324.13         7.45 o                         
   5   6   4         15.42         22.81         1.11 o                         
   6   6   4        182.93        191.77         3.99 o                         
   7   6   4        109.20        122.64         2.67 o                         
   8   6   4        114.71        127.83         3.13 o                         
   9   6   4         50.77         54.52         2.47 o                         
  10   6   4         93.27         98.07         2.43 o                         
  11   6   4          8.71          7.82         0.76 o                         
  -9   7   4         12.09         11.08         0.84 o                         
  -8   7   4        122.80        130.18         7.73 o                         
  -7   7   4        108.33        113.36         3.90 o                         
  -6   7   4        131.22        141.02         4.73 o                         
  -5   7   4         11.77          6.82         1.38 o                         
  -4   7   4         78.04         88.87         4.41 o                         
  -3   7   4        478.41        487.98        19.51 o                         
  -2   7   4        118.22        132.43         6.10 o                         
  -1   7   4         97.60         97.51         4.86 o                         
   4   7   4         78.20         77.50         2.40 o                         
   5   7   4          6.12          6.94         0.50 o                         
   6   7   4         62.97         66.05         1.57 o                         
   7   7   4        227.65        237.78         4.60 o                         
   8   7   4         11.35         13.16         0.62 o                         
   9   7   4         45.37         41.43         1.46 o                         
  -8   8   4         23.34         22.58         1.16 o                         
  -7   8   4         17.58         15.72         1.07 o                         
  -6   8   4         64.86         54.79         2.72 o                         
  -5   8   4         20.20         16.04         1.38 o                         
  -4   8   4         56.83         58.67         2.98 o                         
  -3   8   4         67.77         67.75         3.43 o                         
  -2   8   4          9.80         11.05         1.20 o                         
  -1   8   4          3.72          3.83         0.94 o                         
   0   8   4         11.16         11.67         1.25 o                         
   1   8   4         37.42         34.57         2.14 o                         
   2   8   4         66.29         58.80         3.21 o                         
   3   8   4         15.42         19.43         1.80 o                         
   4   8   4        181.58        192.21         7.13 o                         
   5   8   4         62.32         63.83         2.76 o                         
   6   8   4         30.47         29.00         1.47 o                         
  -5   9   4          5.07          5.29         0.27 o                         
  -4   9   4        134.91        160.81         5.97 o                         
   0   9   4          3.18          2.76         0.45 o                         
   1   9   4          2.03          1.74         0.40 o                         
   2   9   4         16.95         18.44         1.02 o                         
   3   9   4          3.51          3.16         0.40 o                         
  -4  -9   5          7.64          8.24         0.58 o                         
  -3  -9   5         78.38         73.63         3.12 o                         
  -2  -9   5         18.35         15.95         0.98 o                         
  -1  -9   5         41.69         52.69         3.70 o                         
   0  -9   5         11.37         13.41         0.98 o                         
   1  -9   5          1.83          2.44         0.41 o                         
   2  -9   5         23.57         26.46         0.80 o                         
   3  -9   5          1.96          2.32         0.40 o                         
   4  -9   5         29.11         24.23         1.11 o                         
  -7  -8   5         15.91         15.23         1.11 o                         
  -6  -8   5         43.56         38.42         4.79 o                         
  -5  -8   5         45.94         52.16         2.63 o                         
  -4  -8   5         16.72         18.86         1.05 o                         
  -3  -8   5         22.41         23.82         1.10 o                         
  -2  -8   5          1.41          1.73         0.60 o                         
  -1  -8   5         50.52         55.89         2.69 o                         
   0  -8   5          8.44          9.29         0.68 o                         
   1  -8   5        127.25        133.39         3.35 o                         
   2  -8   5          1.20          1.41         0.38 o                         
   3  -8   5        123.29        124.93         4.32 o                         
   4  -8   5          2.49          2.85         0.38 o                         
   5  -8   5          1.01          0.47         0.27 o                         
   6  -8   5         28.26         25.55         3.67 o                         
   7  -8   5         31.85         24.90         1.34 o                         
 -10  -7   5        109.99         80.31         3.34 o                         
  -9  -7   5         14.74         15.03         0.69 o                         
  -8  -7   5          8.72         12.47         1.34 o                         
  -7  -7   5         12.70         12.03         1.60 o                         
  -6  -7   5         96.86        108.33         4.68 o                         
  -5  -7   5         43.86         48.01         1.99 o                         
  -4  -7   5         78.72         82.46         3.07 o                         
  -3  -7   5         78.84         87.28         1.95 o                         
  -2  -7   5        537.41        527.50         8.51 o                         
  -1  -7   5         10.75          9.38         0.65 o                         
   0  -7   5        531.46        532.50         9.38 o                         
   1  -7   5         24.87         27.10         1.25 o                         
   2  -7   5         70.73         74.79         2.15 o                         
   3  -7   5         63.17         68.21         2.47 o                         
   4  -7   5         47.90         45.54         1.27 o                         
   5  -7   5        207.80        214.11         4.05 o                         
   6  -7   5         98.51         98.72         2.70 o                         
   7  -7   5         33.33         36.42         1.02 o                         
   8  -7   5         36.47         42.79         1.56 o                         
   9  -7   5         68.08         56.30         2.45 o                         
 -11  -6   5          5.00          4.22         0.55 o                         
 -10  -6   5         62.11         62.72         2.98 o                         
  -9  -6   5         15.04         19.47         0.85 o                         
  -8  -6   5         32.58         29.98         1.06 o                         
  -7  -6   5        162.38        156.30         5.32 o                         
  -6  -6   5        100.54         96.17         2.25 o                         
  -5  -6   5         36.36         45.09         1.96 o                         
  -4  -6   5        212.76        182.60         3.50 o                         
  -3  -6   5        515.54        497.61         6.92 o                         
  -2  -6   5        585.34        568.34        11.17 o                         
  -1  -6   5        419.18        391.03         6.22 o                         
   0  -6   5        198.33        195.15         3.32 o                         
   1  -6   5        476.45        456.34         6.82 o                         
   2  -6   5        243.00        232.59         4.65 o                         
   3  -6   5        954.74        920.86        19.67 o                         
   4  -6   5        163.02        173.06         3.60 o                         
   5  -6   5         23.83         22.84         1.18 o                         
   6  -6   5          3.58          3.29         0.44 o                         
   7  -6   5         26.50         29.35         1.10 o                         
   8  -6   5          7.52          9.54         0.68 o                         
   9  -6   5        155.59        169.06         3.67 o                         
  10  -6   5         15.67         14.92         1.20 o                         
 -12  -5   5          0.08         -0.17         0.49 o                         
 -11  -5   5        100.47        103.57         3.04 o                         
 -10  -5   5         66.15         66.23         1.44 o                         
  -9  -5   5        174.22        171.61         3.12 o                         
  -8  -5   5         91.98         88.68         1.94 o                         
  -7  -5   5        401.08        379.85         5.47 o                         
  -6  -5   5        264.15        254.03         4.43 o                         
  -5  -5   5        428.61        409.76         5.63 o                         
  -4  -5   5        312.92        278.96         4.65 o                         
  -3  -5   5        216.66        197.69         2.84 o                         
  -2  -5   5        305.61        299.91         5.31 o                         
  -1  -5   5         67.41         77.03         1.72 o                         
   0  -5   5        786.46        728.74        13.59 o                         
   1  -5   5         49.55         49.71         2.10 o                         
   2  -5   5        123.50        122.39         2.82 o                         
   3  -5   5         19.90         19.25         1.20 o                         
   4  -5   5        306.11        306.76         5.68 o                         
   5  -5   5         96.45        100.09         2.02 o                         
   6  -5   5         32.88         31.84         1.26 o                         
   7  -5   5        192.63        200.73         3.62 o                         
   8  -5   5         14.75         14.19         0.85 o                         
   9  -5   5         28.02         34.22         1.40 o                         
  10  -5   5         70.15         72.44         2.69 o                         
  11  -5   5          7.89          7.76         0.65 o                         
 -13  -4   5         61.96         55.64         2.54 o                         
 -12  -4   5        145.79        146.32         3.18 o                         
 -11  -4   5          6.16          7.41         0.71 o                         
 -10  -4   5         48.77         50.43         1.33 o                         
  -9  -4   5         63.22         61.36         1.15 o                         
  -8  -4   5        151.83        150.40         2.08 o                         
  -7  -4   5        184.73        177.25         2.51 o                         
  -6  -4   5        350.49        331.51         4.78 o                         
  -5  -4   5         40.82         44.55         2.28 o                         
  -4  -4   5        147.09        148.38        19.07 o                         
  -3  -4   5        544.38        572.08        39.87 o                         
  -2  -4   5         37.61         35.98        10.62 o                         
  -1  -4   5        159.60        157.60         6.82 o                         
   0  -4   5        102.43         81.88         5.30 o                         
   1  -4   5        203.31        200.67         7.88 o                         
   2  -4   5         33.20         34.70         9.22 o                         
   3  -4   5         25.31         21.83         7.80 o                         
   4  -4   5          3.01          3.46         0.96 o                         
   5  -4   5        265.37        267.38         5.57 o                         
   6  -4   5         64.02         64.11         2.08 o                         
   7  -4   5         99.96        100.75         2.59 o                         
   8  -4   5         10.11         10.42         0.81 o                         
   9  -4   5         25.94         30.23         0.93 o                         
  10  -4   5          7.17          7.41         0.76 o                         
  11  -4   5         11.59         11.10         0.98 o                         
  12  -4   5          8.34          7.84         0.85 o                         
 -13  -3   5        135.73        133.60         8.13 o                         
 -12  -3   5        107.51        106.34         2.58 o                         
 -11  -3   5         80.32         82.98         1.68 o                         
 -10  -3   5        111.87        119.99         1.72 o                         
  -9  -3   5        381.02        389.74         4.29 o                         
  -8  -3   5        114.76        109.81         1.57 o                         
  -7  -3   5        210.55        200.19         2.51 o                         
  -6  -3   5        210.83        219.89         8.06 o                         
  -5  -3   5        351.15        378.71        15.72 o                         
  -4  -3   5        182.79        217.94        11.56 o                         
  -3  -3   5        298.40        327.92        14.06 o                         
  -2  -3   5        406.67        434.74        23.21 o                         
  -1  -3   5         57.56         49.61         5.05 o                         
   0  -3   5        712.10        745.10        27.84 o                         
   1  -3   5        408.57        440.28        19.58 o                         
   2  -3   5        343.91        337.96        27.80 o                         
   3  -3   5        206.15        207.58        19.60 o                         
   4  -3   5         72.73         70.61         4.46 o                         
   5  -3   5        399.68        356.61        12.88 o                         
   6  -3   5         93.30         82.11         1.91 o                         
   7  -3   5         54.51         56.89         2.21 o                         
   8  -3   5        103.11         97.01         2.72 o                         
   9  -3   5         70.30         74.43         1.56 o                         
  10  -3   5         27.44         24.20         0.77 o                         
  11  -3   5         14.43         14.71         0.79 o                         
  12  -3   5         25.16         23.52         1.47 o                         
  13  -3   5         18.47         13.14         0.85 o                         
 -14  -2   5          2.67          2.63         0.71 o                         
 -13  -2   5         31.56         32.68         1.32 o                         
 -12  -2   5        145.36        153.07         3.10 o                         
 -11  -2   5         15.32         14.61         0.59 o                         
 -10  -2   5         80.74         80.69         1.45 o                         
  -9  -2   5        384.18        365.95         5.39 o                         
  -8  -2   5        387.58        440.89         6.29 o                         
  -7  -2   5        481.76        505.01        19.33 o                         
  -6  -2   5         70.59         80.71         3.78 o                         
  -5  -2   5        493.97        444.23        12.78 o                         
  -4  -2   5       1173.44       1270.96        44.41 o                         
  -3  -2   5       1600.92       1709.46        46.19 o                         
  -2  -2   5       2911.20       3076.94        87.29 o                         
  -1  -2   5         48.30         37.38         5.43 o                         
   0  -2   5       1324.71       1278.43        68.13 o                         
   1  -2   5          7.45          5.62         3.01 o                         
   2  -2   5        885.93        938.82        48.73 o                         
   3  -2   5        359.89        406.33        28.29 o                         
   4  -2   5         72.49         68.44         3.53 o                         
   5  -2   5        109.52        103.77         4.74 o                         
   6  -2   5        128.04        142.00        13.56 o                         
   7  -2   5         44.16         38.25         1.00 o                         
   8  -2   5        108.59        111.59         2.08 o                         
   9  -2   5         59.11         56.62         1.43 o                         
  10  -2   5          7.62          5.63         0.54 o                         
  11  -2   5         94.06         92.95         2.16 o                         
  12  -2   5        121.44        119.00         3.43 o                         
  13  -2   5         38.77         36.35         1.87 o                         
 -14  -1   5         39.27         46.65         1.72 o                         
 -13  -1   5         44.14         44.99         1.67 o                         
 -12  -1   5         44.06         46.44         1.25 o                         
 -11  -1   5        139.95        142.31         2.81 o                         
 -10  -1   5        195.67        207.12         3.53 o                         
  -9  -1   5        131.53        132.26         2.68 o                         
  -8  -1   5         11.47         12.63         1.28 o                         
  -7  -1   5        429.49        420.76        14.07 o                         
  -6  -1   5        129.89        122.45         5.59 o                         
  -5  -1   5        983.94        975.08        21.00 o                         
  -4  -1   5       2010.96       2144.39        47.32 o                         
  -3  -1   5       1190.37       1136.46        38.13 o                         
  -2  -1   5        692.23        727.81        28.10 o                         
  -1  -1   5        365.52        386.28        17.91 o                         
   0  -1   5       1769.54       1640.96        52.71 o                         
   1  -1   5        385.33        352.93        24.32 o                         
   2  -1   5        546.08        600.19        35.28 o                         
   3  -1   5         98.86         54.92        10.60 o                         
   4  -1   5        507.95        476.01        16.88 o                         
   5  -1   5         74.32         63.55         3.48 o                         
   6  -1   5         61.38         64.68         3.68 o                         
   7  -1   5        117.34         98.40         2.82 o                         
   8  -1   5        151.62        143.77         3.18 o                         
   9  -1   5        172.87        173.26         4.22 o                         
  10  -1   5         13.70         14.97         0.76 o                         
  11  -1   5        129.21        122.44         2.61 o                         
  12  -1   5         40.63         33.81         1.29 o                         
  13  -1   5         57.20         56.19         3.27 o                         
 -14   0   5        227.70        222.92         4.55 o                         
 -13   0   5          0.10         -0.12         0.43 o                         
 -12   0   5          6.77          6.77         0.77 o                         
 -11   0   5         34.38         39.45         1.53 o                         
 -10   0   5         70.09         83.73         2.11 o                         
  -9   0   5        173.29        191.55         3.89 o                         
  -8   0   5         42.92         45.73         1.77 o                         
  -7   0   5        962.59       1115.97        27.55 o                         
  -6   0   5          1.49          1.33         1.03 o                         
  -5   0   5       1249.71       1411.62        31.88 o                         
  -4   0   5       1040.43       1182.66        30.51 o                         
  -3   0   5        747.13        869.61        41.11 o                         
  -2   0   5        632.64        640.37        25.29 o                         
  -1   0   5       1609.11       1745.54        55.18 o                         
   0   0   5        476.57        509.48        21.26 o                         
   1   0   5        282.98        278.36        20.94 o                         
   2   0   5          0.65         -2.09         3.88 o                         
   3   0   5          0.76          7.22         4.81 o                         
   4   0   5       2024.42       2057.91        65.81 o                         
   5   0   5        341.84        354.04        13.18 o                         
   6   0   5        263.82        226.36        11.66 o                         
   7   0   5         43.20         39.05         4.34 o                         
   8   0   5        566.52        575.49         9.92 o                         
   9   0   5        490.75        528.55         8.49 o                         
  10   0   5          0.78          1.70         0.49 o                         
  11   0   5          0.57         -0.14         0.69 o                         
  12   0   5        167.00        166.29         5.00 o                         
  13   0   5         11.30         12.47         1.18 o                         
 -14   1   5         39.40         46.07         2.07 o                         
 -13   1   5         44.42         50.96         1.32 o                         
 -12   1   5         42.38         44.33         1.51 o                         
 -11   1   5        139.03        139.55         3.05 o                         
 -10   1   5        196.28        210.29         5.94 o                         
  -9   1   5        130.96        133.55         2.91 o                         
  -8   1   5         11.58         10.85         1.04 o                         
  -7   1   5        426.25        420.82        12.82 o                         
  -6   1   5        128.62        127.70         6.24 o                         
  -5   1   5        976.72        986.57        24.06 o                         
  -4   1   5       2018.71       2261.27        73.45 o                         
  -3   1   5       1191.34       1211.37        50.49 o                         
  -2   1   5        697.56        759.53        28.65 o                         
  -1   1   5        363.48        400.78        18.24 o                         
   0   1   5       1760.08       1661.76        53.15 o                         
   1   1   5        387.43        349.54        24.59 o                         
   2   1   5        549.04        579.43        35.41 o                         
   3   1   5         99.31         62.54        10.78 o                         
   4   1   5        510.29        506.99        17.18 o                         
   5   1   5         73.82         72.49         8.36 o                         
   6   1   5         60.30         61.36         8.64 o                         
   7   1   5        115.61         96.63         2.96 o                         
   8   1   5        152.50        145.90         3.83 o                         
   9   1   5        171.01        177.86         3.92 o                         
  10   1   5         13.96         14.79         0.89 o                         
  11   1   5        129.02        127.85         2.69 o                         
  12   1   5         40.81         35.23         0.98 o                         
  13   1   5         57.97         56.64         2.05 o                         
 -14   2   5          2.67          3.01         0.50 o                         
 -13   2   5         31.33         32.98         1.28 o                         
 -12   2   5        143.82        149.37         4.85 o                         
 -11   2   5         15.06         15.61         0.85 o                         
 -10   2   5         80.13         86.48         2.69 o                         
  -9   2   5        383.90        372.22         8.16 o                         
  -8   2   5        389.30        457.24         8.56 o                         
  -7   2   5        482.59        508.67        15.09 o                         
  -6   2   5         71.83         91.58         4.00 o                         
  -5   2   5        496.40        459.95        13.09 o                         
  -4   2   5       1168.75       1274.19        63.12 o                         
  -3   2   5       1600.59       1828.90        57.36 o                         
  -2   2   5       2895.44       3166.43        72.09 o                         
  -1   2   5         47.98         40.93         5.90 o                         
   0   2   5       1326.63       1404.37        44.82 o                         
   1   2   5          6.91          4.26         3.09 o                         
   2   2   5        878.40        883.58        48.60 o                         
   3   2   5        356.99        350.34        27.57 o                         
   4   2   5         71.97         65.22         3.47 o                         
   5   2   5        108.55        105.22         7.03 o                         
   6   2   5        128.40        146.26         6.54 o                         
   7   2   5         44.21         39.05         1.90 o                         
   8   2   5        110.04        116.71         2.76 o                         
   9   2   5         59.70         57.35         2.00 o                         
  10   2   5          7.74          6.49         0.78 o                         
  11   2   5         94.47         95.00         1.92 o                         
  12   2   5        121.76        127.42         2.28 o                         
  13   2   5         39.49         33.06         0.89 o                         
 -14   3   5         18.94         13.24         0.61 o                         
 -13   3   5        135.14        133.99         5.61 o                         
 -12   3   5        108.51        105.06         3.91 o                         
 -11   3   5         80.21         85.56         2.61 o                         
 -10   3   5        111.80        128.08         7.02 o                         
  -9   3   5        377.08        410.61        19.00 o                         
  -8   3   5        114.91        115.26         4.69 o                         
  -7   3   5        209.24        202.13        15.28 o                         
  -6   3   5        211.52        212.10         9.71 o                         
  -5   3   5        346.93        393.03        12.50 o                         
  -4   3   5        182.84        216.71        11.55 o                         
  -3   3   5        299.00        331.80        14.23 o                         
  -2   3   5        401.36        445.63        16.55 o                         
  -1   3   5         58.52         40.84         4.72 o                         
   0   3   5        711.25        733.26        27.87 o                         
   1   3   5        406.88        429.51        19.62 o                         
   2   3   5        343.65        320.53        16.87 o                         
   3   3   5        206.39        189.27        19.02 o                         
   4   3   5         72.24         66.70         3.35 o                         
   5   3   5        402.39        338.49        12.82 o                         
   6   3   5         93.05         86.21         2.10 o                         
   7   3   5         55.02         59.48         1.86 o                         
   8   3   5        102.74         98.18         2.50 o                         
   9   3   5         69.89         74.01         2.06 o                         
  10   3   5         27.72         25.65         1.05 o                         
  11   3   5         14.71         13.75         0.61 o                         
  12   3   5         25.10         26.92         1.53 o                         
  13   3   5         18.21         12.18         0.60 o                         
 -13   4   5         62.02         53.28         2.54 o                         
 -11   4   5          6.17          5.92         1.16 o                         
  -9   4   5         63.65         60.71         3.03 o                         
  -8   4   5        152.96        131.53         8.44 o                         
  -7   4   5        184.24        173.72        22.63 o                         
  -6   4   5        351.24        333.99        31.27 o                         
  -5   4   5         40.99         32.74        10.02 o                         
  -4   4   5        149.53        130.11        18.26 o                         
  -3   4   5        545.98        546.29        38.58 o                         
  -2   4   5         38.25         48.51        10.16 o                         
  -1   4   5        162.84        179.43        18.93 o                         
   0   4   5        100.83         90.51        13.36 o                         
   5   4   5        265.43        272.97         5.50 o                         
   6   4   5         63.13         63.05         1.66 o                         
   7   4   5        101.00        101.41         2.41 o                         
   8   4   5         10.01         10.84         0.70 o                         
   9   4   5         25.52         30.41         1.81 o                         
  10   4   5          6.84          9.13         1.43 o                         
  11   4   5         12.14         12.63         0.73 o                         
  12   4   5          8.54          6.02         0.65 o                         
 -11   5   5        101.48        102.27         4.77 o                         
 -10   5   5         66.43         67.31         3.65 o                         
  -9   5   5        174.97        171.15         5.81 o                         
  -8   5   5         92.53         94.79         4.77 o                         
  -7   5   5        402.33        382.13        28.64 o                         
  -6   5   5        265.97        268.92         7.35 o                         
  -5   5   5        428.12        446.22        15.32 o                         
  -4   5   5        315.68        284.43        16.37 o                         
  -3   5   5        216.47        212.07         8.18 o                         
  -2   5   5        304.81        310.61        27.71 o                         
  -1   5   5         69.23         69.31        12.52 o                         
   0   5   5        779.59        793.16        46.42 o                         
   1   5   5         49.43         54.39        10.51 o                         
   4   5   5        306.87        300.25         6.11 o                         
   5   5   5         96.10         97.51         2.30 o                         
   6   5   5         32.16         32.38         1.08 o                         
   7   5   5        190.00        200.80         4.24 o                         
   8   5   5         15.19         14.52         0.76 o                         
   9   5   5         27.53         33.48         1.28 o                         
  10   5   5         69.72         77.44         2.11 o                         
  11   5   5          7.78          8.95         0.94 o                         
 -11   6   5          5.06          4.63         0.76 o                         
 -10   6   5         64.50         57.82         3.07 o                         
  -9   6   5         15.35         17.82         1.74 o                         
  -8   6   5         32.80         32.47         1.51 o                         
  -7   6   5        161.39        172.25         7.26 o                         
  -6   6   5        102.64         98.24         3.23 o                         
  -5   6   5         36.94         50.07         3.16 o                         
  -4   6   5        212.06        180.26         7.82 o                         
  -3   6   5        514.60        531.59        20.13 o                         
  -2   6   5        586.74        602.06        22.76 o                         
   4   6   5        162.81        165.27         3.55 o                         
   5   6   5         23.89         22.89         0.86 o                         
   6   6   5          3.32          4.13         0.50 o                         
   7   6   5         26.67         31.50         1.02 o                         
   8   6   5          7.47          9.26         0.82 o                         
   9   6   5        154.63        180.06         4.13 o                         
  10   6   5         15.61         15.03         0.66 o                         
  -9   7   5         14.12         14.68         0.60 o                         
  -8   7   5          9.05         10.63         0.77 o                         
  -7   7   5         13.44         13.54         1.51 o                         
  -6   7   5         96.54         87.44         4.63 o                         
  -5   7   5         44.51         45.75         2.94 o                         
  -4   7   5         79.33         86.19         4.50 o                         
  -3   7   5         78.35         88.15         4.50 o                         
  -2   7   5        535.76        539.88        21.07 o                         
  -1   7   5         10.77          7.39         1.43 o                         
   3   7   5         63.44         72.79         3.39 o                         
   4   7   5         48.07         52.61         2.58 o                         
   5   7   5        209.03        212.94         4.36 o                         
   6   7   5         99.77        102.00         2.19 o                         
   7   7   5         33.40         33.38         0.91 o                         
   8   7   5         36.53         40.92         1.31 o                         
  -7   8   5         16.14         14.07         2.14 o                         
  -6   8   5         43.43         41.15         3.90 o                         
  -5   8   5         46.84         45.21         2.45 o                         
  -4   8   5         17.15         17.55         1.43 o                         
  -3   8   5         22.82         21.34         1.65 o                         
  -2   8   5          1.49          1.25         0.85 o                         
  -1   8   5         49.37         54.17         2.90 o                         
   0   8   5          8.71          7.04         1.11 o                         
   1   8   5        128.06        126.68         5.70 o                         
   2   8   5          1.16          0.88         0.44 o                         
   3   8   5        123.71        120.54         4.86 o                         
   4   8   5          2.38          2.35         0.44 o                         
   5   8   5          0.92          0.48         0.30 o                         
  -4   9   5          7.31         10.82         0.71 o                         
  -3  -9   6        109.20         89.80         3.61 o                         
  -2  -9   6         78.02         80.52         8.02 o                         
   0  -9   6         76.25         92.16         4.05 o                         
   1  -9   6         12.85         15.49         0.63 o                         
   2  -9   6          8.94          9.12         0.62 o                         
  -7  -8   6          5.09          4.37         0.62 o                         
  -6  -8   6          9.69         12.56         1.02 o                         
  -5  -8   6          1.04          1.11         0.76 o                         
  -4  -8   6          5.35          6.15         0.80 o                         
  -3  -8   6          6.96          6.64         0.58 o                         
  -2  -8   6         51.11         58.00         2.81 o                         
  -1  -8   6         13.02         13.00         0.68 o                         
   0  -8   6         32.91         39.97         1.27 o                         
   1  -8   6         12.61         11.90         0.88 o                         
   2  -8   6         11.04         13.96         0.88 o                         
   3  -8   6         14.68         15.45         0.74 o                         
   4  -8   6         94.07        103.37         2.71 o                         
   5  -8   6          2.90          3.16         0.63 o                         
   6  -8   6         53.85         43.17         4.19 o                         
  -9  -7   6         41.52         43.16         2.09 o                         
  -8  -7   6          6.30          8.73         1.11 o                         
  -6  -7   6         43.12         46.59         2.36 o                         
  -5  -7   6         45.86         51.32         2.09 o                         
  -4  -7   6         20.18         21.51         1.36 o                         
  -3  -7   6         16.79         17.08         0.83 o                         
  -2  -7   6         27.96         23.09         0.96 o                         
  -1  -7   6         41.81         40.99         1.52 o                         
   0  -7   6         36.72         42.97         1.19 o                         
   1  -7   6        245.28        238.29         4.98 o                         
   2  -7   6         28.00         28.55         1.25 o                         
   3  -7   6         68.77         65.95         1.79 o                         
   4  -7   6         15.10         15.30         0.65 o                         
   5  -7   6         40.97         40.32         1.32 o                         
   6  -7   6         54.77         57.70         1.61 o                         
   7  -7   6        160.79        181.33         3.63 o                         
   8  -7   6        146.12        140.27         5.70 o                         
 -11  -6   6         29.91         26.64         1.34 o                         
 -10  -6   6         78.51         79.82         3.43 o                         
  -9  -6   6          7.16          8.34         0.77 o                         
  -8  -6   6          8.03          9.69         1.05 o                         
  -7  -6   6        285.53        295.84         6.88 o                         
  -6  -6   6         74.32         80.83         1.84 o                         
  -5  -6   6        250.58        253.78         5.30 o                         
  -4  -6   6         90.04         90.93         2.38 o                         
  -3  -6   6        109.73        114.96         2.29 o                         
  -2  -6   6         34.28         36.97         1.01 o                         
  -1  -6   6        247.72        258.46         3.60 o                         
   0  -6   6        496.52        478.77         6.32 o                         
   1  -6   6        108.10        117.88         2.13 o                         
   2  -6   6        375.61        361.28         5.23 o                         
   3  -6   6        493.69        489.68         7.68 o                         
   4  -6   6        124.94        112.87         1.98 o                         
   5  -6   6        182.57        184.47         3.02 o                         
   6  -6   6         13.97         13.27         0.69 o                         
   7  -6   6         47.96         54.12         1.46 o                         
   8  -6   6         63.42         79.85         3.22 o                         
   9  -6   6         24.76         25.46         1.35 o                         
 -12  -5   6         19.78         16.12         1.36 o                         
 -11  -5   6          9.20          9.22         0.88 o                         
 -10  -5   6         44.60         46.38         1.38 o                         
  -9  -5   6         71.94         71.82         2.66 o                         
  -8  -5   6         35.51         35.18         0.87 o                         
  -7  -5   6         29.25         29.79         0.86 o                         
  -6  -5   6         12.06         11.39         0.64 o                         
  -5  -5   6         59.20         59.07         2.01 o                         
  -4  -5   6        223.42        231.53         4.08 o                         
  -3  -5   6        109.97        102.96         3.18 o                         
  -2  -5   6        443.19        418.93         6.48 o                         
  -1  -5   6        332.33        299.70         4.29 o                         
   0  -5   6        307.71        307.38         4.47 o                         
   1  -5   6         26.29         21.57         1.14 o                         
   2  -5   6        112.55        112.60         2.66 o                         
   3  -5   6         37.08         37.56         1.24 o                         
   4  -5   6         60.79         64.72         1.49 o                         
   5  -5   6        139.96        129.27         3.53 o                         
   6  -5   6         53.33         55.17         1.65 o                         
   7  -5   6          7.60          7.98         0.60 o                         
   8  -5   6         50.93         53.17         1.81 o                         
   9  -5   6         19.96         19.40         1.26 o                         
  10  -5   6         67.90         72.02         1.73 o                         
  11  -5   6         67.46         59.65         2.85 o                         
 -12  -4   6         24.75         22.08         0.77 o                         
 -11  -4   6        120.29        119.41         2.79 o                         
 -10  -4   6          3.50          2.87         0.45 o                         
  -9  -4   6         36.97         38.99         0.91 o                         
  -8  -4   6         11.13         10.72         0.51 o                         
  -7  -4   6        332.79        328.69         5.50 o                         
  -6  -4   6         37.12         34.04         1.08 o                         
  -5  -4   6         51.90         55.69         2.32 o                         
  -4  -4   6        244.21        227.71         4.80 o                         
  -3  -4   6        209.79        155.73        20.40 o                         
  -2  -4   6        290.01        263.56        10.74 o                         
  -1  -4   6        330.13        328.07        13.23 o                         
   0  -4   6          4.57          3.73         1.22 o                         
   1  -4   6         74.04         46.33        10.74 o                         
   2  -4   6        250.28        213.68        22.94 o                         
   3  -4   6         54.27         55.89         2.52 o                         
   4  -4   6        273.60        283.15         6.69 o                         
   5  -4   6        219.08        212.99         4.04 o                         
   6  -4   6         56.62         50.93         1.41 o                         
   7  -4   6          8.06          9.22         0.76 o                         
   8  -4   6          7.01          6.62         0.61 o                         
   9  -4   6         33.73         36.31         1.12 o                         
  10  -4   6         13.89         12.41         0.76 o                         
  11  -4   6          7.47          7.66         1.02 o                         
 -13  -3   6         47.80         45.36         1.67 o                         
 -12  -3   6        243.52        257.17         5.40 o                         
 -11  -3   6         12.76         11.89         0.66 o                         
 -10  -3   6        437.55        455.58         5.58 o                         
  -9  -3   6        135.19        129.40         1.82 o                         
  -8  -3   6          5.47          4.63         0.35 o                         
  -7  -3   6         25.84         21.91         0.92 o                         
  -6  -3   6        160.89        192.95         3.86 o                         
  -5  -3   6         41.37         35.66         5.39 o                         
  -4  -3   6         24.83         26.12         7.71 o                         
  -3  -3   6         39.37         48.00         5.51 o                         
  -2  -3   6        342.86        348.47        16.35 o                         
  -1  -3   6        189.99        182.13        10.43 o                         
   0  -3   6         40.33         27.74         5.10 o                         
   1  -3   6       1153.86       1107.65        75.08 o                         
   2  -3   6        436.34        414.91        13.94 o                         
   3  -3   6         91.84         85.36         7.33 o                         
   4  -3   6         25.62         19.29         4.29 o                         
   5  -3   6         25.93         22.63         1.01 o                         
   6  -3   6         35.79         32.86         1.02 o                         
   7  -3   6        109.19         92.31         1.99 o                         
   8  -3   6          7.13          6.19         0.47 o                         
   9  -3   6          1.07          0.26         0.38 o                         
  10  -3   6         10.72          9.31         0.76 o                         
  11  -3   6         76.89         85.79         4.05 o                         
  12  -3   6         24.83         24.41         1.56 o                         
 -14  -2   6         45.27         38.67         3.16 o                         
 -13  -2   6        120.13        114.52         3.08 o                         
 -12  -2   6         46.46         41.86         1.22 o                         
 -11  -2   6          6.74          8.18         0.56 o                         
 -10  -2   6         25.41         21.09         0.63 o                         
  -9  -2   6        148.13        146.26         2.22 o                         
  -8  -2   6         48.16         48.93         1.01 o                         
  -7  -2   6         17.74         21.06         0.83 o                         
  -6  -2   6         83.23         92.31         4.46 o                         
  -5  -2   6         31.80         29.24         2.27 o                         
  -4  -2   6        237.87        249.23        13.01 o                         
  -3  -2   6         19.91         21.76         3.98 o                         
  -2  -2   6        160.68        142.71         7.64 o                         
  -1  -2   6        147.12        174.72        11.95 o                         
   0  -2   6        128.16        136.42        11.89 o                         
   1  -2   6        608.67        561.84        35.21 o                         
   2  -2   6         26.34         24.47         2.39 o                         
   3  -2   6        334.96        301.67        11.17 o                         
   4  -2   6        123.93        113.85         9.27 o                         
   5  -2   6        197.51        207.07        10.85 o                         
   6  -2   6         27.48         32.84         0.91 o                         
   7  -2   6         45.44         45.72         1.07 o                         
   8  -2   6          5.13          3.46         0.47 o                         
   9  -2   6         47.34         50.98         1.17 o                         
  10  -2   6         40.17         42.83         1.52 o                         
  11  -2   6         12.37         14.43         0.96 o                         
 -14  -1   6         51.58         47.67         1.72 o                         
 -13  -1   6        172.07        176.35         3.41 o                         
 -12  -1   6          8.36          7.98         0.56 o                         
 -11  -1   6        125.87        137.14         2.34 o                         
 -10  -1   6         67.41         70.66         1.60 o                         
  -9  -1   6        288.11        296.28         7.89 o                         
  -8  -1   6         36.99         31.77         1.27 o                         
  -7  -1   6        398.26        381.33        13.31 o                         
  -6  -1   6        323.66        324.11        10.25 o                         
  -5  -1   6        120.38        127.64         4.71 o                         
  -4  -1   6        494.45        479.30        14.32 o                         
  -3  -1   6        553.24        558.91        19.48 o                         
  -2  -1   6        740.59        881.02        33.73 o                         
  -1  -1   6        291.16        321.41        17.26 o                         
   0  -1   6       1279.69       1209.61        43.42 o                         
   1  -1   6         33.97         32.39         7.57 o                         
   2  -1   6        109.32        120.67        14.79 o                         
   3  -1   6         80.11         57.64         3.24 o                         
   4  -1   6         92.67         77.33         4.14 o                         
   5  -1   6        361.09        361.20        13.77 o                         
   6  -1   6         29.58         29.33         2.44 o                         
   7  -1   6        492.57        473.82         9.32 o                         
   8  -1   6        113.54        102.99         2.75 o                         
   9  -1   6         86.49         89.00         2.14 o                         
  10  -1   6         38.54         35.03         0.98 o                         
  11  -1   6        128.40        135.76         4.66 o                         
  12  -1   6         90.32         93.70         4.71 o                         
  13  -1   6         15.58         13.69         0.80 o                         
 -14   0   6         98.30         91.98         4.01 o                         
 -13   0   6        235.96        245.37         5.93 o                         
 -12   0   6         99.16        111.98         3.08 o                         
 -11   0   6        483.81        524.48        10.70 o                         
 -10   0   6         12.46         13.61         1.15 o                         
  -9   0   6         67.46         65.06         1.60 o                         
  -8   0   6        168.46        192.10         4.24 o                         
  -7   0   6         78.17         86.67         4.16 o                         
  -6   0   6         42.95         35.66         3.31 o                         
  -5   0   6        311.87        327.95        10.15 o                         
  -4   0   6        397.30        496.27        13.16 o                         
  -3   0   6        771.12        960.71        29.05 o                         
  -2   0   6        607.41        721.56        52.34 o                         
  -1   0   6        409.31        434.58        20.60 o                         
   0   0   6       1233.70       1289.79        45.12 o                         
   1   0   6         37.99         38.07         6.05 o                         
   2   0   6         98.05        120.27        15.19 o                         
   3   0   6        299.53        297.36        11.13 o                         
   4   0   6        272.84        272.82        22.98 o                         
   5   0   6         18.13         19.52         6.59 o                         
   6   0   6          4.03          0.85         1.21 o                         
   7   0   6        217.93        248.95         4.30 o                         
   8   0   6        386.72        414.69         8.28 o                         
   9   0   6          0.01          1.00         0.46 o                         
  10   0   6         22.38         23.51         0.83 o                         
  11   0   6        253.95        291.46         5.47 o                         
  12   0   6        108.92        102.12         2.71 o                         
  13   0   6          9.28          4.76         0.40 o                         
 -14   1   6         52.40         49.82         3.09 o                         
 -13   1   6        171.56        174.18         3.37 o                         
 -12   1   6          8.38          8.13         0.75 o                         
 -11   1   6        124.56        136.86         2.96 o                         
 -10   1   6         68.38         77.50         2.17 o                         
  -9   1   6        287.51        294.36        10.46 o                         
  -8   1   6         36.66         30.85         1.72 o                         
  -7   1   6        401.01        386.62        12.21 o                         
  -6   1   6        321.33        336.21        10.73 o                         
  -5   1   6        121.16        136.41         5.34 o                         
  -4   1   6        491.65        505.46        13.92 o                         
  -3   1   6        559.27        601.47        21.10 o                         
  -2   1   6        743.35        867.58        33.99 o                         
  -1   1   6        293.47        324.60        17.45 o                         
   0   1   6       1276.08       1258.69        43.99 o                         
   1   1   6         35.36         37.41         8.00 o                         
   2   1   6        110.19        113.27         5.07 o                         
   3   1   6         78.89         57.88         6.41 o                         
   4   1   6         91.10         84.98        10.58 o                         
   5   1   6        362.81        364.95        27.97 o                         
   6   1   6         29.94         27.97         2.44 o                         
   7   1   6        490.54        482.31         9.37 o                         
   8   1   6        114.64        107.26         2.63 o                         
   9   1   6         85.51         95.15         2.38 o                         
  10   1   6         38.25         35.04         1.26 o                         
  11   1   6        128.75        140.63         2.84 o                         
  12   1   6         90.23         92.67         1.86 o                         
  13   1   6         15.54         15.01         0.79 o                         
 -14   2   6         45.44         36.46         1.58 o                         
 -13   2   6        120.40        125.95         3.79 o                         
 -12   2   6         46.01         42.47         1.36 o                         
 -11   2   6          6.66          8.12         0.68 o                         
 -10   2   6         24.98         23.39         1.29 o                         
  -9   2   6        144.97        151.59         3.50 o                         
  -8   2   6         47.75         51.18         1.59 o                         
  -7   2   6         17.91         21.66         1.36 o                         
  -6   2   6         84.01         98.15         7.23 o                         
  -5   2   6         30.58         30.48         2.82 o                         
  -4   2   6        242.04        250.70        13.31 o                         
  -3   2   6         20.10         27.16         5.38 o                         
  -2   2   6        160.99        134.86        10.93 o                         
  -1   2   6        147.48        162.76        11.95 o                         
   0   2   6        127.60        156.93        11.67 o                         
   1   2   6        610.50        631.75        26.64 o                         
   2   2   6         27.07         27.53         1.96 o                         
   3   2   6        330.25        290.64        21.54 o                         
   4   2   6        122.42        123.50         5.90 o                         
   5   2   6        197.12        203.64         8.10 o                         
   6   2   6         27.33         34.15         1.20 o                         
   7   2   6         46.04         47.20         1.42 o                         
   8   2   6          4.83          2.91         0.67 o                         
   9   2   6         48.05         56.57         1.39 o                         
  10   2   6         40.45         45.49         1.19 o                         
  11   2   6         12.44         14.40         0.62 o                         
  12   2   6          2.16          2.56         0.38 o                         
 -13   3   6         48.08         43.28         1.61 o                         
 -12   3   6        241.02        267.53         7.54 o                         
 -11   3   6         13.10         12.96         1.27 o                         
 -10   3   6        436.57        456.87        13.00 o                         
  -9   3   6        134.61        132.09         4.47 o                         
  -8   3   6          5.60          4.47         1.28 o                         
  -7   3   6         26.43         21.62         2.99 o                         
  -6   3   6        158.82        190.13         5.61 o                         
  -5   3   6         40.91         28.65         5.96 o                         
  -4   3   6         24.50         19.14         4.08 o                         
  -3   3   6         39.43         49.30         5.68 o                         
  -2   3   6        345.74        363.64        15.68 o                         
  -1   3   6        190.83        178.28        12.41 o                         
   0   3   6         40.34         27.35         5.23 o                         
   1   3   6       1150.51       1121.99        40.88 o                         
   2   3   6        434.32        417.90        13.27 o                         
   3   3   6         91.61         87.67         4.05 o                         
   4   3   6         25.86         23.42         5.20 o                         
   5   3   6         25.97         23.74         0.83 o                         
   6   3   6         34.74         32.98         1.04 o                         
   7   3   6        109.16         96.33         2.58 o                         
   8   3   6          7.07          7.19         0.52 o                         
   9   3   6          1.13          0.44         0.45 o                         
  10   3   6         10.50         10.19         0.51 o                         
  11   3   6         76.84         81.24         3.50 o                         
  12   3   6         25.34         22.90         1.01 o                         
 -13   4   6         70.07         51.63         1.67 o                         
 -12   4   6         24.75         21.06         2.45 o                         
 -11   4   6        121.10        119.40         3.87 o                         
 -10   4   6          3.35          3.43         1.25 o                         
  -9   4   6         36.98         38.58         2.81 o                         
  -8   4   6         11.12         11.94         1.74 o                         
  -7   4   6        333.27        343.71        12.74 o                         
  -6   4   6         37.51         39.24        13.16 o                         
  -5   4   6         53.24         56.14         3.19 o                         
  -4   4   6        245.64        252.03        25.97 o                         
  -3   4   6        210.72        217.02        23.25 o                         
  -2   4   6        290.63        321.48        27.88 o                         
  -1   4   6        332.02        336.04        28.69 o                         
   4   4   6        275.14        275.49         8.40 o                         
   5   4   6        217.13        209.73         5.90 o                         
   6   4   6         56.92         53.00         2.09 o                         
   7   4   6          8.58          8.93         0.64 o                         
   8   4   6          7.06          6.73         0.77 o                         
   9   4   6         33.90         40.86         1.69 o                         
  10   4   6         13.98         15.81         1.47 o                         
  11   4   6          7.45          8.65         0.75 o                         
  12   4   6         10.80          6.88         0.49 o                         
  -7   5   6         29.40         30.38         2.45 o                         
  -6   5   6         12.51         11.93         3.07 o                         
  -5   5   6         58.89         60.84         3.65 o                         
  -4   5   6        223.14        233.99        10.02 o                         
  -3   5   6        109.74        109.89         6.15 o                         
  -2   5   6        439.63        447.54        35.50 o                         
  -1   5   6        332.14        288.89        11.23 o                         
   0   5   6        307.58        302.98        19.80 o                         
   1   5   6         25.73         18.26         3.65 o                         
   2   5   6        110.82         98.23         8.69 o                         
   4   5   6         60.98         64.32         2.33 o                         
   5   5   6        139.39        129.31         2.87 o                         
   6   5   6         53.23         55.62         1.50 o                         
   7   5   6          7.21          8.74         0.61 o                         
   8   5   6         51.55         54.92         1.72 o                         
   9   5   6         20.11         18.58         0.92 o                         
  10   5   6         66.64         75.57         1.96 o                         
  11   5   6         67.30         67.25         1.63 o                         
 -11   6   6         29.50         23.07         1.34 o                         
 -10   6   6         80.00         70.20         3.52 o                         
  -9   6   6          7.52          8.02         1.29 o                         
  -8   6   6          8.13          9.40         1.47 o                         
  -7   6   6        285.89        290.92        12.21 o                         
  -6   6   6         74.54         84.99         4.63 o                         
  -5   6   6        251.04        275.55        11.58 o                         
  -4   6   6         88.82         96.97         4.86 o                         
  -3   6   6        109.71        124.23         5.79 o                         
  -2   6   6         34.79         42.18         2.81 o                         
   4   6   6        123.86        109.76         3.53 o                         
   5   6   6        181.18        179.22         3.77 o                         
   6   6   6         13.89         12.64         0.62 o                         
   7   6   6         47.64         51.66         1.63 o                         
   8   6   6         63.90         75.09         2.05 o                         
   9   6   6         24.68         26.41         0.88 o                         
  10   6   6          9.98          8.07         0.44 o                         
  -9   7   6         41.83         39.64         2.09 o                         
  -8   7   6          6.37          7.71         1.02 o                         
  -7   7   6         57.32         56.92         2.05 o                         
  -6   7   6         42.02         50.83         2.85 o                         
  -5   7   6         45.42         49.71         2.98 o                         
  -4   7   6         19.73         20.98         1.87 o                         
  -3   7   6         17.37         20.22         1.87 o                         
  -2   7   6         28.24         25.12         2.09 o                         
  -1   7   6         41.47         42.58         2.76 o                         
   5   7   6         40.31         38.26         1.92 o                         
   6   7   6         55.46         52.85         1.78 o                         
   7   7   6        160.28        163.75         4.72 o                         
  -7   8   6          5.20          2.23         0.45 o                         
  -6   8   6          9.87         10.17         1.85 o                         
  -5   8   6          1.10         -0.22         0.67 o                         
  -4   8   6          5.45          6.19         0.98 o                         
  -3   8   6          6.85          4.59         0.98 o                         
  -2   8   6         51.43         55.64         2.94 o                         
  -1   8   6         12.95         11.63         1.29 o                         
   0   8   6         32.96         37.46         2.27 o                         
   1   8   6         12.48         10.25         1.16 o                         
   2   8   6         10.76         13.19         1.20 o                         
   3   8   6         14.83         12.96         1.16 o                         
   4   8   6         93.44         87.89         4.19 o                         
   5   8   6          3.22          2.23         0.45 o                         
  -6  -8   7         20.62         19.02         1.11 o                         
  -5  -8   7         65.26         68.73         2.94 o                         
  -4  -8   7         11.62         14.83         0.98 o                         
  -3  -8   7         30.56         32.38         1.69 o                         
  -2  -8   7          1.07          1.34         0.53 o                         
  -1  -8   7         10.14          8.46         0.65 o                         
   0  -8   7          2.81          4.53         0.45 o                         
   1  -8   7        105.11        126.54         3.70 o                         
   2  -8   7         29.72         30.35         1.74 o                         
   3  -8   7         23.76         26.93         1.08 o                         
   4  -8   7          5.92          6.64         0.40 o                         
   5  -8   7         67.18         61.87         1.87 o                         
  -9  -7   7         44.95         37.12         1.38 o                         
  -8  -7   7        118.82        135.10         5.30 o                         
  -7  -7   7         34.48         35.50         2.18 o                         
  -6  -7   7         42.40         38.62         2.00 o                         
  -5  -7   7         15.58         15.81         1.02 o                         
  -4  -7   7        126.56        140.24         4.37 o                         
  -3  -7   7          3.14          3.75         0.61 o                         
  -2  -7   7         36.31         35.02         1.02 o                         
  -1  -7   7          0.61          1.63         0.56 o                         
   0  -7   7         38.78         42.61         1.83 o                         
   1  -7   7         10.99         13.64         1.06 o                         
   2  -7   7         53.33         62.55         2.68 o                         
   3  -7   7          1.53          1.45         0.44 o                         
   4  -7   7        201.21        215.61         6.50 o                         
   5  -7   7          3.97          3.79         0.65 o                         
   6  -7   7        125.35        130.48         2.82 o                         
   7  -7   7         14.48         14.70         0.98 o                         
 -10  -6   7         64.18         58.94         3.47 o                         
  -9  -6   7         94.82         93.48         2.50 o                         
  -8  -6   7         32.22         35.90         1.67 o                         
  -7  -6   7         25.48         30.76         1.23 o                         
  -6  -6   7          1.46          0.98         0.47 o                         
  -5  -6   7        317.44        332.97         8.40 o                         
  -4  -6   7        228.59        215.58         5.70 o                         
  -3  -6   7         63.76         65.74         1.52 o                         
  -2  -6   7         29.72         27.84         0.89 o                         
  -1  -6   7         92.96         87.84         1.61 o                         
   0  -6   7         64.64         69.51         1.36 o                         
   1  -6   7         47.85         43.78         1.27 o                         
   2  -6   7         33.96         33.25         0.91 o                         
   3  -6   7        394.01        386.36         5.55 o                         
   4  -6   7         68.84         72.67         1.56 o                         
   5  -6   7         32.70         31.83         0.93 o                         
   6  -6   7         99.55        112.35         2.21 o                         
   7  -6   7          0.53          0.86         0.38 o                         
   8  -6   7         10.81         11.02         0.64 o                         
   9  -6   7         23.24         24.50         1.34 o                         
 -11  -5   7         76.57         74.69         2.46 o                         
 -10  -5   7         23.10         25.77         1.09 o                         
  -9  -5   7          6.85          6.93         0.77 o                         
  -8  -5   7         12.75         13.07         0.89 o                         
  -7  -5   7          0.04         -0.26         0.49 o                         
  -6  -5   7         55.20         55.27         1.40 o                         
  -5  -5   7         97.29         96.86         3.69 o                         
  -4  -5   7         34.75         32.72         1.21 o                         
  -3  -5   7         21.09         19.41         0.66 o                         
  -2  -5   7        283.75        262.11         3.70 o                         
  -1  -5   7        796.80        804.51        14.38 o                         
   0  -5   7         98.76        104.43         2.92 o                         
   1  -5   7        306.45        288.64         4.82 o                         
   2  -5   7        597.56        587.97         9.17 o                         
   3  -5   7        327.81        334.14         9.88 o                         
   4  -5   7         71.68         65.55         2.00 o                         
   5  -5   7         64.31         61.30         1.70 o                         
   6  -5   7         77.58         84.81         1.78 o                         
   7  -5   7        146.75        166.29         3.58 o                         
   8  -5   7         16.60         19.50         0.87 o                         
   9  -5   7          6.91          6.57         0.77 o                         
  10  -5   7         53.85         63.27         5.61 o                         
 -12  -4   7         10.81          9.28         0.79 o                         
 -11  -4   7         15.32         17.87         1.20 o                         
 -10  -4   7        127.73        125.75         2.93 o                         
  -9  -4   7         91.62         90.56         1.79 o                         
  -8  -4   7        413.17        394.24         5.68 o                         
  -7  -4   7         98.42        104.28         2.30 o                         
  -6  -4   7         44.37         51.69         1.31 o                         
  -5  -4   7         27.71         25.29         0.86 o                         
  -4  -4   7        351.24        351.34         5.86 o                         
  -3  -4   7          5.42          5.91         0.52 o                         
  -2  -4   7        140.36        152.38         4.54 o                         
  -1  -4   7         35.97         33.58         1.11 o                         
   0  -4   7         49.45         37.42        10.69 o                         
   1  -4   7        399.61        378.12        10.11 o                         
   2  -4   7        218.31        200.54         5.19 o                         
   3  -4   7          5.51          5.22         0.58 o                         
   4  -4   7         55.07         50.15         2.47 o                         
   5  -4   7        275.98        284.83         5.80 o                         
   6  -4   7        338.64        367.08         8.55 o                         
   7  -4   7        154.44        179.93         4.56 o                         
   8  -4   7          7.00          7.43         0.77 o                         
   9  -4   7         16.12         19.91         0.86 o                         
  10  -4   7        111.56        121.94         9.44 o                         
  11  -4   7         23.62         26.86         1.51 o                         
 -13  -3   7        132.99        119.74         4.72 o                         
 -12  -3   7         68.82         69.95         2.89 o                         
 -11  -3   7        147.62        143.20         2.88 o                         
 -10  -3   7         13.95         13.48         0.67 o                         
  -9  -3   7        209.64        223.88         3.73 o                         
  -8  -3   7        169.24        163.64         3.16 o                         
  -7  -3   7        397.73        387.84         5.51 o                         
  -6  -3   7        343.03        325.69         5.68 o                         
  -5  -3   7         86.01         90.86         3.71 o                         
  -4  -3   7        221.80        212.95        12.79 o                         
  -3  -3   7        591.79        616.92        32.34 o                         
  -2  -3   7         49.71         43.64         5.65 o                         
  -1  -3   7        284.42        286.55        17.42 o                         
   0  -3   7          8.51         10.59         1.90 o                         
   1  -3   7        237.17        231.52         8.44 o                         
   2  -3   7        119.23        115.80         4.89 o                         
   3  -3   7        233.50        225.48         8.34 o                         
   4  -3   7        207.65        206.28         3.81 o                         
   5  -3   7         20.04         18.25         0.78 o                         
   6  -3   7          2.46          1.75         0.49 o                         
   7  -3   7        191.28        189.36         3.52 o                         
   8  -3   7         40.66         41.18         1.06 o                         
   9  -3   7         75.25         72.79         1.75 o                         
  10  -3   7          7.57          8.24         1.25 o                         
  11  -3   7         49.92         58.18         2.76 o                         
  12  -3   7          0.50          0.49         0.45 o                         
 -13  -2   7        106.47         98.98         4.41 o                         
 -12  -2   7          8.59          8.66         0.61 o                         
 -11  -2   7        115.57        126.44         2.29 o                         
 -10  -2   7        216.81        224.48         3.75 o                         
  -9  -2   7         79.15         87.10         1.60 o                         
  -8  -2   7         44.39         52.24         1.12 o                         
  -7  -2   7         92.63         92.98         1.69 o                         
  -6  -2   7        133.22        141.80         3.58 o                         
  -5  -2   7        219.66        217.27        12.88 o                         
  -4  -2   7        358.47        311.39        20.71 o                         
  -3  -2   7         70.37         75.50         7.31 o                         
  -2  -2   7        176.13        152.12        12.38 o                         
  -1  -2   7        184.58        220.20        14.83 o                         
   0  -2   7        181.51        162.74        12.99 o                         
   1  -2   7        105.65         88.41         8.10 o                         
   2  -2   7        676.61        667.98        20.21 o                         
   3  -2   7        481.85        467.23        15.41 o                         
   4  -2   7        124.48        117.13         5.53 o                         
   5  -2   7        107.66         93.50         1.73 o                         
   6  -2   7        303.75        295.96         4.20 o                         
   7  -2   7         74.72         74.78         1.74 o                         
   8  -2   7         42.56         41.41         1.03 o                         
   9  -2   7          1.59          0.80         0.41 o                         
  10  -2   7          0.42          0.17         0.65 o                         
  11  -2   7         44.44         49.19         2.57 o                         
  12  -2   7         15.41         16.08         1.16 o                         
 -14  -1   7         21.43         14.54         0.69 o                         
 -13  -1   7         64.11         63.27         1.84 o                         
 -12  -1   7        117.30        108.87         2.41 o                         
 -11  -1   7        190.22        202.17         3.01 o                         
 -10  -1   7         13.60         17.38         0.84 o                         
  -9  -1   7         47.55         44.72         1.43 o                         
  -8  -1   7        161.05        177.00         3.68 o                         
  -7  -1   7        191.11        184.47         4.12 o                         
  -6  -1   7        107.79        114.70         5.44 o                         
  -5  -1   7         22.54         19.44         1.72 o                         
  -4  -1   7        210.76        194.23         9.42 o                         
  -3  -1   7        173.81        154.20         9.60 o                         
  -2  -1   7        493.21        532.04        25.65 o                         
  -1  -1   7        391.53        377.83        21.00 o                         
   0  -1   7        262.11        280.50        17.43 o                         
   1  -1   7        178.06        168.39        17.71 o                         
   2  -1   7         16.26         13.79         3.25 o                         
   3  -1   7        147.14        143.01         6.42 o                         
   4  -1   7        170.11        163.63        14.08 o                         
   5  -1   7         16.77         13.24         2.09 o                         
   6  -1   7         41.17         42.04         1.07 o                         
   7  -1   7         32.86         28.41         0.84 o                         
   8  -1   7          4.12          2.51         0.51 o                         
   9  -1   7         78.35         79.15         1.66 o                         
  10  -1   7         57.82         52.05         1.23 o                         
  11  -1   7         54.44         55.77         2.42 o                         
  12  -1   7         15.34         18.80         1.04 o                         
 -14   0   7          3.43          2.97         0.44 o                         
 -13   0   7         92.37         84.62         2.43 o                         
 -12   0   7          0.76          0.89         0.49 o                         
 -11   0   7         80.83         86.36         1.94 o                         
 -10   0   7        439.19        521.12        10.67 o                         
  -9   0   7         98.64        103.82         2.50 o                         
  -8   0   7        277.69        294.49         6.24 o                         
  -7   0   7         63.50         71.20         2.02 o                         
  -6   0   7        874.79        867.43        24.85 o                         
  -5   0   7        142.59        157.47         7.36 o                         
  -4   0   7        342.52        366.12        13.57 o                         
  -3   0   7        507.22        553.61        20.84 o                         
  -2   0   7          0.85         -1.38         3.54 o                         
  -1   0   7        169.60        244.72        21.51 o                         
   0   0   7        277.98        306.23        18.13 o                         
   1   0   7        344.06        378.14        20.99 o                         
   2   0   7        250.27        234.84         8.58 o                         
   3   0   7        185.80        209.76         8.56 o                         
   4   0   7          0.30          0.40         1.22 o                         
   5   0   7          4.54          4.24         3.88 o                         
   6   0   7          2.16          2.02         0.47 o                         
   7   0   7        220.09        232.62         3.56 o                         
   8   0   7          8.25          9.40         0.57 o                         
   9   0   7         75.28         85.25         1.87 o                         
  10   0   7         57.45         62.25         2.38 o                         
  11   0   7         27.29         31.38         1.10 o                         
  12   0   7          0.00         -0.02         0.42 o                         
  13   0   7          6.38          2.49         0.51 o                         
 -14   1   7         21.11         16.21         0.98 o                         
 -13   1   7         63.44         61.92         1.29 o                         
 -12   1   7        118.53        116.91         2.71 o                         
 -11   1   7        193.15        205.11         4.58 o                         
 -10   1   7         13.51         17.27         1.00 o                         
  -9   1   7         48.19         42.81         1.54 o                         
  -8   1   7        160.28        179.05         3.87 o                         
  -7   1   7        191.57        174.60         4.58 o                         
  -6   1   7        107.86        121.40         5.25 o                         
  -5   1   7         22.51         21.93         2.66 o                         
  -4   1   7        209.28        205.30        12.28 o                         
  -3   1   7        174.74        177.43        10.91 o                         
  -2   1   7        492.17        529.13        25.51 o                         
  -1   1   7        391.41        440.76        22.21 o                         
   0   1   7        260.84        300.05        18.08 o                         
   1   1   7        174.95        176.72        13.68 o                         
   2   1   7         15.82         10.82         1.55 o                         
   3   1   7        148.08        151.51         6.59 o                         
   4   1   7        170.65        169.47         7.40 o                         
   5   1   7         17.17         13.89         2.87 o                         
   6   1   7         40.33         41.20         1.28 o                         
   7   1   7         32.48         26.69         1.23 o                         
   8   1   7          3.92          2.71         0.45 o                         
   9   1   7         77.80         80.14         1.54 o                         
  10   1   7         57.47         55.45         1.25 o                         
  11   1   7         54.71         54.31         1.39 o                         
  12   1   7         15.52         16.08         0.51 o                         
 -13   2   7        107.39        102.50         4.54 o                         
 -12   2   7          8.89          8.99         0.82 o                         
 -11   2   7        116.01        128.08         3.02 o                         
 -10   2   7        216.87        220.45         5.70 o                         
  -9   2   7         78.05         84.10         2.35 o                         
  -8   2   7         43.55         48.64         2.14 o                         
  -7   2   7         92.38         92.88         2.72 o                         
  -6   2   7        131.52        133.15         7.48 o                         
  -5   2   7        219.14        212.61        13.29 o                         
  -4   2   7        357.66        293.66        15.48 o                         
  -3   2   7         70.53         73.94        10.50 o                         
  -2   2   7        175.32        141.24        12.23 o                         
  -1   2   7        184.73        207.36        27.06 o                         
   0   2   7        178.61        174.93        13.53 o                         
   1   2   7        106.91         88.74         8.79 o                         
   2   2   7        675.74        693.70        20.54 o                         
   3   2   7        483.32        497.42        15.75 o                         
   4   2   7        123.53        110.79         5.52 o                         
   5   2   7        108.38         95.65         2.62 o                         
   6   2   7        305.55        313.65         5.13 o                         
   7   2   7         75.40         76.53         1.71 o                         
   8   2   7         42.54         41.05         1.52 o                         
   9   2   7          1.52          1.33         0.54 o                         
  10   2   7          0.41          0.42         0.36 o                         
  11   2   7         43.74         51.58         1.18 o                         
  12   2   7         15.65         13.50         0.76 o                         
 -13   3   7        132.03        102.76         4.54 o                         
 -12   3   7         69.65         70.63         5.43 o                         
 -11   3   7        145.62        135.35         3.13 o                         
 -10   3   7         13.80         12.90         1.16 o                         
  -9   3   7        209.89        222.90         9.67 o                         
  -8   3   7        169.32        156.48         7.81 o                         
  -7   3   7        401.79        398.46         9.88 o                         
  -6   3   7        342.49        329.37        24.47 o                         
  -5   3   7         85.02         86.03         4.08 o                         
  -4   3   7        223.14        206.01        15.38 o                         
  -3   3   7        587.29        601.71        23.40 o                         
  -2   3   7         49.70         43.51         5.60 o                         
  -1   3   7        285.27        279.81        17.29 o                         
   0   3   7          8.75         10.46         3.80 o                         
   1   3   7        235.81        234.48        12.71 o                         
   2   3   7        119.85        107.46         6.05 o                         
   3   3   7        234.10        213.88        14.26 o                         
   4   3   7        206.88        200.70         4.15 o                         
   5   3   7         20.13         18.79         0.89 o                         
   6   3   7          2.42          1.67         0.41 o                         
   7   3   7        190.15        195.43         3.23 o                         
   8   3   7         41.59         41.94         1.06 o                         
   9   3   7         75.50         77.11         2.40 o                         
  10   3   7          7.66          8.55         0.50 o                         
  11   3   7         49.46         52.06         3.06 o                         
  12   3   7          0.49          0.36         0.21 o                         
 -12   4   7         11.19          8.42         0.80 o                         
 -11   4   7         15.31         14.51         0.79 o                         
 -10   4   7        129.48        121.65         5.75 o                         
  -9   4   7         92.53         92.47         4.68 o                         
  -8   4   7        411.82        393.42        16.04 o                         
  -7   4   7         98.70        105.85         5.88 o                         
  -6   4   7         44.87         51.30         3.06 o                         
  -5   4   7         28.07         22.94         2.05 o                         
  -4   4   7        354.38        353.12        29.51 o                         
  -3   4   7          5.52          3.92         4.68 o                         
  -2   4   7        139.95        150.47         8.40 o                         
  -1   4   7         36.79         33.43         2.28 o                         
   0   4   7         49.82         41.90         2.59 o                         
   1   4   7        400.91        354.93        15.10 o                         
   2   4   7        218.42        211.81         8.82 o                         
   3   4   7          5.14          5.35         1.07 o                         
   4   4   7         55.02         51.64         1.68 o                         
   5   4   7        276.96        279.30         5.93 o                         
   6   4   7        338.09        350.65         7.20 o                         
   7   4   7        154.20        169.91         4.55 o                         
   8   4   7          6.97          6.56         0.60 o                         
   9   4   7         15.97         20.32         1.26 o                         
  10   4   7        112.02        129.75         2.76 o                         
  11   4   7         23.54         25.12         1.07 o                         
 -11   5   7         76.54         70.20         3.34 o                         
 -10   5   7         23.64         22.47         1.71 o                         
  -9   5   7          6.88          7.62         1.38 o                         
  -5   5   7         97.04         99.29        17.24 o                         
  -4   5   7         34.91         35.50        10.29 o                         
  -3   5   7         20.80          8.11         5.79 o                         
  -2   5   7        282.27        257.87        27.22 o                         
  -1   5   7        799.30        776.45        26.87 o                         
   0   5   7         99.13        102.96         6.59 o                         
   1   5   7        307.10        271.75        10.93 o                         
   2   5   7        596.41        543.42        20.08 o                         
   3   5   7        327.44        305.35        13.41 o                         
   4   5   7         72.23         62.00         2.93 o                         
   5   5   7         64.80         58.79         2.92 o                         
   6   5   7         76.60         85.50         3.53 o                         
   7   5   7        146.37        159.97         3.89 o                         
   8   5   7         16.81         18.43         0.89 o                         
   9   5   7          6.80          5.96         0.55 o                         
  10   5   7         53.86         63.82         1.42 o                         
  -9   6   7         95.20         86.06         4.23 o                         
  -8   6   7         32.28         32.03         2.27 o                         
  -7   6   7         25.32         34.39         2.41 o                         
  -6   6   7          1.47          1.38         1.25 o                         
  -5   6   7        318.14        348.78        13.94 o                         
  -4   6   7        230.30        229.58         9.53 o                         
  -3   6   7         64.44         74.34         3.96 o                         
  -2   6   7         29.45         30.25         2.41 o                         
   5   6   7         32.48         32.99         1.39 o                         
   6   6   7         99.31        102.44         3.62 o                         
   7   6   7          0.54          1.06         0.40 o                         
   8   6   7         10.34         10.14         0.54 o                         
   9   6   7         22.88         22.46         1.86 o                         
  -9   7   7         45.40         34.70         1.69 o                         
  -8   7   7        118.99        114.52         5.21 o                         
  -7   7   7         34.24         35.72         2.14 o                         
  -6   7   7         42.19         41.03         2.41 o                         
  -5   7   7         15.48         16.66         1.60 o                         
  -4   7   7        127.35        139.02         6.33 o                         
  -3   7   7          2.93          4.41         1.16 o                         
  -2   7   7         36.30         38.35         2.49 o                         
  -1   7   7          0.60          0.45         1.07 o                         
   0   7   7         38.93         47.84         2.81 o                         
  -6   8   7         20.85         17.55         1.07 o                         
  -5   8   7         64.82         59.82         2.90 o                         
  -4   8   7         11.72         13.41         1.16 o                         
  -3   8   7         30.20         28.91         1.83 o                         
  -2   8   7          1.03          1.38         0.76 o                         
  -1   8   7         10.07          7.44         1.02 o                         
   0   8   7          2.88          4.14         0.89 o                         
   1   8   7        106.13        113.59         5.26 o                         
   2   8   7         29.65         32.87         1.83 o                         
   3   8   7         23.99         27.88         1.60 o                         
   4   8   7          5.65          3.92         0.62 o                         
  -5  -8   8         40.65         36.35         1.60 o                         
  -4  -8   8        100.24        114.75         4.45 o                         
  -2  -8   8          8.80          8.29         0.76 o                         
  -1  -8   8          1.80          2.41         0.39 o                         
   0  -8   8         53.35         55.48         1.76 o                         
   1  -8   8         13.91         14.37         1.20 o                         
   2  -8   8          3.80          4.68         0.40 o                         
   3  -8   8          2.87          3.39         0.58 o                         
   4  -8   8         46.28         40.27         1.78 o                         
  -8  -7   8         48.29         49.44         2.14 o                         
  -7  -7   8         40.68         44.46         2.32 o                         
  -6  -7   8         64.94         73.05         3.21 o                         
  -5  -7   8          1.71          2.96         0.58 o                         
  -4  -7   8          9.84         11.14         1.38 o                         
  -3  -7   8          4.36          6.05         0.71 o                         
  -2  -7   8         19.37         22.08         1.28 o                         
  -1  -7   8         41.51         50.20         1.56 o                         
   0  -7   8         74.42         89.66         3.45 o                         
   1  -7   8          6.92          6.62         0.70 o                         
   2  -7   8         44.98         51.73         2.12 o                         
   3  -7   8         12.13         10.67         0.59 o                         
   4  -7   8         24.90         28.32         5.61 o                         
   5  -7   8          5.78          4.37         0.49 o                         
   6  -7   8         54.83         49.82         5.61 o                         
 -10  -6   8         14.79         11.02         0.55 o                         
  -9  -6   8         71.52         72.57         2.38 o                         
  -8  -6   8          5.14          6.00         0.65 o                         
  -7  -6   8         20.58         21.84         0.87 o                         
  -6  -6   8        122.65        123.61         3.35 o                         
  -5  -6   8        112.62        126.84         3.57 o                         
  -4  -6   8         38.55         44.20         1.51 o                         
  -3  -6   8         35.37         40.46         1.21 o                         
  -2  -6   8         47.19         47.77         1.20 o                         
  -1  -6   8        134.28        124.18         2.40 o                         
   0  -6   8         15.74         15.86         0.65 o                         
   1  -6   8         16.67         18.59         0.90 o                         
   2  -6   8         19.87         19.89         0.71 o                         
   3  -6   8         20.83         24.40         0.77 o                         
   4  -6   8          8.89          8.74         0.71 o                         
   5  -6   8          3.91          5.18         0.45 o                         
   6  -6   8        203.53        220.92         4.84 o                         
   7  -6   8         26.73         29.64         1.27 o                         
   8  -6   8         15.59         12.68         2.03 o                         
 -11  -5   8         59.68         51.47         2.14 o                         
 -10  -5   8         38.79         40.05         1.37 o                         
  -9  -5   8         15.46         14.96         0.90 o                         
  -8  -5   8        122.30        117.98         2.76 o                         
  -7  -5   8          5.11          3.81         0.54 o                         
  -6  -5   8         33.83         30.46         0.98 o                         
  -5  -5   8        212.81        215.95         4.36 o                         
  -4  -5   8         38.90         38.15         1.17 o                         
  -3  -5   8         10.69          8.69         0.60 o                         
  -2  -5   8         17.26         14.96         0.65 o                         
  -1  -5   8        441.47        447.79         6.86 o                         
   0  -5   8        125.61        119.74         2.54 o                         
   1  -5   8        374.77        354.47         6.45 o                         
   2  -5   8        246.67        231.35         4.01 o                         
   3  -5   8         73.28         77.72         1.81 o                         
   4  -5   8         47.24         50.30         1.58 o                         
   5  -5   8        309.83        340.34         7.66 o                         
   6  -5   8         11.37         13.62         0.66 o                         
   7  -5   8         65.86         76.44         1.92 o                         
   8  -5   8          3.69          3.14         0.50 o                         
   9  -5   8         24.14         27.04         1.56 o                         
 -12  -4   8         61.00         45.52         2.14 o                         
 -11  -4   8         27.40         29.71         2.20 o                         
 -10  -4   8         82.80         80.56         2.02 o                         
  -9  -4   8         38.17         34.26         1.13 o                         
  -8  -4   8         86.73         82.33         1.94 o                         
  -7  -4   8        163.26        144.68         3.38 o                         
  -6  -4   8        303.00        289.48         5.54 o                         
  -5  -4   8        400.81        351.16         7.25 o                         
  -4  -4   8        116.46        124.72         2.48 o                         
  -3  -4   8        156.83        173.75         6.08 o                         
  -2  -4   8        129.64        124.28         2.30 o                         
  -1  -4   8        521.14        515.46         8.98 o                         
   0  -4   8         32.14         28.81         1.05 o                         
   1  -4   8          0.70          0.46         0.47 o                         
   2  -4   8        134.18        136.02         5.41 o                         
   3  -4   8         43.57         37.86         3.24 o                         
   4  -4   8        405.93        411.16        10.70 o                         
   5  -4   8        152.72        167.09         3.68 o                         
   6  -4   8         95.87        112.66         3.18 o                         
   7  -4   8         19.78         23.83         1.25 o                         
   8  -4   8        136.97        157.22         3.92 o                         
   9  -4   8         61.10         68.21         2.02 o                         
  10  -4   8        184.14        196.93        10.33 o                         
 -12  -3   8         28.89         26.83         1.07 o                         
 -11  -3   8         33.87         32.38         1.11 o                         
 -10  -3   8         57.86         62.49         1.61 o                         
  -9  -3   8         81.88         90.34         1.96 o                         
  -8  -3   8         98.92         86.24         1.76 o                         
  -7  -3   8        136.80        116.78         2.17 o                         
  -6  -3   8        339.08        357.78         6.65 o                         
  -5  -3   8        414.57        388.73         5.74 o                         
  -4  -3   8        585.71        592.81        10.55 o                         
  -3  -3   8        208.41        207.68         6.66 o                         
  -2  -3   8        157.73        154.96        11.13 o                         
  -1  -3   8        114.88        101.02         9.38 o                         
   0  -3   8        652.31        616.46        18.99 o                         
   1  -3   8         65.65         59.15         4.86 o                         
   2  -3   8         39.97         38.78         2.64 o                         
   3  -3   8         56.57         59.54         1.52 o                         
   4  -3   8        334.51        330.87         7.91 o                         
   5  -3   8         15.69         15.17         1.28 o                         
   6  -3   8         14.80         14.44         0.75 o                         
   7  -3   8        457.17        475.27         7.97 o                         
   8  -3   8          5.05          4.97         0.62 o                         
   9  -3   8         46.69         52.44         1.69 o                         
  10  -3   8         33.08         37.46         2.14 o                         
  11  -3   8        182.06        187.67         7.53 o                         
 -13  -2   8         14.89         13.72         1.16 o                         
 -12  -2   8         24.18         22.57         2.06 o                         
 -11  -2   8         16.24         17.35         0.90 o                         
 -10  -2   8        404.36        424.10         8.19 o                         
  -9  -2   8         25.82         27.61         0.90 o                         
  -8  -2   8        144.96        151.61         3.43 o                         
  -7  -2   8        130.09        134.01         2.58 o                         
  -6  -2   8         17.51         16.03         1.17 o                         
  -5  -2   8         73.62         65.90         1.67 o                         
  -4  -2   8        208.34        189.70        12.67 o                         
  -3  -2   8         12.13          8.88         3.66 o                         
  -2  -2   8         18.73         16.46         5.41 o                         
  -1  -2   8         14.50          7.29         3.99 o                         
   0  -2   8         32.71         28.14         6.28 o                         
   1  -2   8        464.78        459.29        15.01 o                         
   2  -2   8         46.09         36.68         6.16 o                         
   3  -2   8        190.46        184.17         4.50 o                         
   4  -2   8         92.49         91.09         4.07 o                         
   5  -2   8          3.08          3.06         0.48 o                         
   6  -2   8         94.10         87.46         1.95 o                         
   7  -2   8         30.11         25.79         0.96 o                         
   8  -2   8        110.88        103.31         2.45 o                         
   9  -2   8         34.54         31.92         0.97 o                         
  10  -2   8         32.88         34.15         1.36 o                         
  11  -2   8          0.99          1.29         0.80 o                         
 -13  -1   8        112.52        106.55         4.59 o                         
 -12  -1   8        256.99        274.47         6.07 o                         
 -11  -1   8         62.36         65.64         1.50 o                         
 -10  -1   8         69.01         73.88         1.72 o                         
  -9  -1   8         33.02         33.46         1.11 o                         
  -8  -1   8        657.11        705.03        19.61 o                         
  -7  -1   8         67.20         73.80         2.89 o                         
  -6  -1   8         51.85         53.55         3.52 o                         
  -5  -1   8         45.23         46.81         8.24 o                         
  -4  -1   8         14.23         13.75         2.90 o                         
  -3  -1   8        385.58        369.08        16.75 o                         
  -2  -1   8         52.68         46.51         8.11 o                         
  -1  -1   8        156.33        158.30        14.97 o                         
   0  -1   8        145.87        135.01        16.21 o                         
   1  -1   8        508.84        520.93        16.95 o                         
   2  -1   8        176.95        156.21         6.63 o                         
   3  -1   8         39.40         32.74         3.90 o                         
   4  -1   8        283.26        277.05         4.11 o                         
   5  -1   8          6.79          7.42         0.78 o                         
   6  -1   8        165.53        167.62         3.67 o                         
   7  -1   8         23.33         18.99         0.73 o                         
   8  -1   8         49.65         55.60         1.23 o                         
   9  -1   8         27.77         27.68         1.06 o                         
  10  -1   8          2.81          1.86         0.49 o                         
  11  -1   8         79.15         83.09         4.09 o                         
  12  -1   8         37.84         33.42         1.20 o                         
 -13   0   8          4.07          3.89         0.42 o                         
 -12   0   8         98.77        103.70         2.21 o                         
 -11   0   8         68.18         76.96         1.89 o                         
 -10   0   8        886.58        990.29        17.34 o                         
  -9   0   8         52.11         62.60         1.78 o                         
  -8   0   8         73.36         64.51         4.44 o                         
  -7   0   8        358.88        383.49         9.48 o                         
  -6   0   8        177.00        188.66         5.40 o                         
  -5   0   8        434.79        436.49        19.76 o                         
  -4   0   8         75.03         98.78         8.60 o                         
  -3   0   8         40.45         36.33         5.37 o                         
  -2   0   8        144.49        132.44        12.58 o                         
  -1   0   8          2.32          1.65         3.91 o                         
   0   0   8         95.62        100.14        17.06 o                         
   1   0   8        236.97        274.48        21.34 o                         
   2   0   8        358.37        360.09        12.51 o                         
   3   0   8         54.96         60.73         4.11 o                         
   4   0   8        168.63        178.62         5.66 o                         
   5   0   8        264.77        310.15         4.54 o                         
   6   0   8          3.82          1.84         0.43 o                         
   7   0   8          7.68          6.50         0.63 o                         
   8   0   8         88.67         94.36         1.76 o                         
   9   0   8        254.55        289.17         4.48 o                         
  10   0   8          7.04          8.48         0.65 o                         
  11   0   8          0.42          0.84         0.58 o                         
  12   0   8          2.26          1.84         0.34 o                         
 -13   1   8        111.94        101.03         1.99 o                         
 -12   1   8        257.59        278.93         6.52 o                         
 -11   1   8         61.61         67.56         2.72 o                         
 -10   1   8         69.57         80.33         3.12 o                         
  -9   1   8         32.05         31.28         1.44 o                         
  -8   1   8        660.08        697.79        35.64 o                         
  -7   1   8         67.13         73.77         6.74 o                         
  -6   1   8         51.72         51.18         3.49 o                         
  -5   1   8         44.89         41.97         6.13 o                         
  -4   1   8         14.19          7.86         3.09 o                         
  -3   1   8        384.37        377.82        17.88 o                         
  -2   1   8         51.50         48.08         7.78 o                         
  -1   1   8        156.51        172.25        15.41 o                         
   0   1   8        145.09        146.13        13.40 o                         
   1   1   8        507.61        544.77        17.09 o                         
   2   1   8        174.83        163.35         8.40 o                         
   3   1   8         39.19         38.78         5.30 o                         
   4   1   8        282.31        282.70         5.22 o                         
   5   1   8          6.57          7.93         0.54 o                         
   6   1   8        163.92        176.41         2.78 o                         
   7   1   8         23.52         20.21         0.73 o                         
   8   1   8         49.47         57.54         1.45 o                         
   9   1   8         27.38         29.44         0.82 o                         
  10   1   8          2.59          2.11         0.44 o                         
  11   1   8         79.12         84.78         1.41 o                         
  12   1   8         38.86         31.88         1.51 o                         
 -13   2   8         15.53         14.84         0.65 o                         
 -12   2   8         23.06         24.72         1.16 o                         
 -11   2   8         15.56         16.67         1.03 o                         
 -10   2   8        405.72        418.99        17.28 o                         
  -9   2   8         25.86         27.36         1.30 o                         
  -8   2   8        144.68        149.94         5.23 o                         
  -7   2   8        128.15        130.84         4.15 o                         
  -6   2   8         17.60         14.94         1.46 o                         
  -5   2   8         73.24         59.65         3.61 o                         
  -4   2   8        206.85        191.97        19.65 o                         
  -3   2   8         12.51          6.25         3.30 o                         
  -2   2   8         18.63         15.58         4.06 o                         
  -1   2   8         14.44         12.63         4.67 o                         
   0   2   8         32.22         34.12         6.82 o                         
   1   2   8        462.39        451.89        17.70 o                         
   2   2   8         46.31         39.16         3.16 o                         
   3   2   8        189.32        188.01         5.58 o                         
   4   2   8         93.04         89.47         2.32 o                         
   5   2   8          3.23          2.66         0.53 o                         
   6   2   8         94.08         89.88         2.44 o                         
   7   2   8         29.80         26.81         0.87 o                         
   8   2   8        110.12        112.29         1.81 o                         
   9   2   8         33.35         34.97         0.93 o                         
  10   2   8         32.71         35.98         0.82 o                         
  11   2   8          0.98          1.06         0.26 o                         
 -13   3   8         48.63         29.89         1.47 o                         
 -12   3   8         28.96         26.22         1.17 o                         
 -11   3   8         33.91         27.06         1.39 o                         
 -10   3   8         56.98         56.31         2.36 o                         
  -9   3   8         82.23         88.64         4.50 o                         
  -8   3   8         98.76         86.68         5.17 o                         
  -7   3   8        138.78        120.06         4.00 o                         
  -6   3   8        340.65        351.05        15.51 o                         
  -5   3   8        415.09        378.47        23.90 o                         
  -4   3   8        582.47        575.49        39.19 o                         
  -3   3   8        207.88        200.04         7.75 o                         
  -2   3   8        156.30        143.93        10.96 o                         
  -1   3   8        114.67        100.51        15.04 o                         
   0   3   8        650.81        609.41        24.62 o                         
   1   3   8         67.30         60.30         3.79 o                         
   2   3   8         39.38         39.99         2.61 o                         
   3   3   8         56.66         57.98         1.63 o                         
   4   3   8        333.52        327.04         5.34 o                         
   5   3   8         15.30         16.97         0.67 o                         
   6   3   8         15.41         15.61         0.66 o                         
   7   3   8        454.78        492.57         7.39 o                         
   8   3   8          5.43          5.51         0.48 o                         
   9   3   8         47.71         51.42         1.56 o                         
  10   3   8         33.72         34.12         1.52 o                         
  11   3   8        182.87        187.13         9.33 o                         
 -11   4   8         27.95         26.50         1.74 o                         
 -10   4   8         83.79         77.60         3.88 o                         
  -9   4   8         38.33         32.94         1.64 o                         
  -8   4   8         85.52         76.88         4.19 o                         
  -7   4   8        162.03        143.97         6.68 o                         
  -6   4   8        303.33        295.02        12.25 o                         
  -5   4   8        401.61        354.39        21.25 o                         
  -4   4   8        116.44        126.92         5.72 o                         
  -3   4   8        159.53        162.81        17.73 o                         
  -2   4   8        130.05        121.43         5.71 o                         
  -1   4   8        521.07        530.40        18.64 o                         
   0   4   8         32.29         28.75         2.21 o                         
   1   4   8          0.61          0.09         0.89 o                         
   2   4   8        134.14        127.26         6.24 o                         
   3   4   8         42.54         35.81         2.54 o                         
   4   4   8        407.01        397.13         9.39 o                         
   5   4   8        152.47        158.14         3.55 o                         
   6   4   8         97.04        110.47         2.61 o                         
   7   4   8         19.45         21.72         0.90 o                         
   8   4   8        137.03        149.92         3.82 o                         
   9   4   8         60.72         74.03         1.57 o                         
  10   4   8        184.33        216.64         4.21 o                         
 -11   5   8         59.50         45.48         2.32 o                         
 -10   5   8         38.27         35.86         2.09 o                         
  -9   5   8         15.32         15.19         1.56 o                         
  -8   5   8        124.28        122.10         5.57 o                         
  -7   5   8          5.16          4.94         1.29 o                         
  -6   5   8         34.53         32.34         2.45 o                         
  -5   5   8        214.70        234.66         9.62 o                         
  -4   5   8         39.32         40.05         2.76 o                         
  -3   5   8         10.58          8.92         1.47 o                         
  -1   5   8        444.48        442.77        16.35 o                         
   0   5   8        124.95        112.66         5.38 o                         
   1   5   8        376.26        349.89        20.00 o                         
   2   5   8        247.95        225.08         9.84 o                         
   3   5   8         73.78         68.64         3.92 o                         
   4   5   8         47.44         45.48         2.85 o                         
   5   5   8        308.85        308.74         7.51 o                         
   6   5   8         11.28         13.53         0.66 o                         
   7   5   8         64.66         70.44         2.03 o                         
   8   5   8          3.62          2.74         0.41 o                         
   9   5   8         24.85         26.69         1.23 o                         
 -10   6   8         15.15          8.60         0.71 o                         
  -3   6   8         35.03         41.47         2.81 o                         
  -2   6   8         46.59         47.26         3.07 o                         
   3   6   8         20.14         19.82         1.60 o                         
   6   6   8        202.97        197.40         5.62 o                         
   7   6   8         26.49         26.82         1.07 o                         
   8   6   8         15.45         11.16         0.54 o                         
  -8   7   8         48.20         41.56         2.09 o                         
  -7   7   8         39.76         44.19         2.27 o                         
  -6   7   8         65.40         73.19         3.52 o                         
  -5   7   8          1.78          2.90         0.98 o                         
  -4   7   8          9.78         10.25         1.34 o                         
  -3   7   8          4.47          6.06         1.20 o                         
  -2   7   8         19.55         23.43         1.87 o                         
  -1   7   8         41.98         47.53         2.90 o                         
   0   7   8         73.09         91.05         4.41 o                         
  -5   8   8         40.68         36.88         1.74 o                         
  -4   8   8        100.08        102.41         4.54 o                         
  -3   8   8         38.58         42.81         2.18 o                         
  -2   8   8          8.81          7.71         0.94 o                         
  -1   8   8          1.80          2.49         0.71 o                         
   0   8   8         53.16         51.81         2.63 o                         
   1   8   8         14.11         13.32         1.11 o                         
   2   8   8          3.85          5.30         0.71 o                         
   3   8   8          3.07          3.30         0.53 o                         
  -3  -8   9          6.20          6.28         0.49 o                         
  -2  -8   9         31.61         33.41         1.56 o                         
  -1  -8   9          8.88          9.62         0.62 o                         
   0  -8   9          7.60          8.30         0.82 o                         
   1  -8   9         10.51          8.51         0.62 o                         
   2  -8   9         56.13         54.17         1.92 o                         
  -7  -7   9         17.83         14.21         0.98 o                         
  -6  -7   9          9.22          9.18         0.76 o                         
  -5  -7   9         93.39        113.37         5.03 o                         
  -4  -7   9         61.81         69.98         3.47 o                         
  -3  -7   9         25.67         34.41         1.67 o                         
  -2  -7   9         20.51         21.15         1.75 o                         
  -1  -7   9         91.86        104.42         5.35 o                         
   0  -7   9          4.34          5.54         0.53 o                         
   1  -7   9          1.53          2.32         0.49 o                         
   2  -7   9         30.85         32.68         1.24 o                         
   3  -7   9         14.50         12.96         1.11 o                         
   5  -7   9         21.42         21.51         1.20 o                         
  -9  -6   9         13.60         11.85         0.80 o                         
  -8  -6   9         28.55         32.82         1.35 o                         
  -7  -6   9          7.12          6.89         0.58 o                         
  -6  -6   9          0.22          0.46         0.42 o                         
  -5  -6   9         20.95         23.74         1.96 o                         
  -4  -6   9         45.00         50.40         1.70 o                         
  -3  -6   9         85.92         87.77         1.99 o                         
  -2  -6   9         25.62         24.80         0.90 o                         
  -1  -6   9         87.78         89.47         2.03 o                         
   0  -6   9         38.66         39.30         1.29 o                         
   1  -6   9         20.76         21.42         0.73 o                         
   2  -6   9         22.85         23.03         0.87 o                         
   3  -6   9         46.42         46.51         1.60 o                         
   4  -6   9         69.17         75.35         1.51 o                         
   5  -6   9          2.92          2.17         0.46 o                         
   6  -6   9         22.60         22.90         1.05 o                         
   7  -6   9         45.50         46.46         2.14 o                         
 -10  -5   9         10.57          6.41         0.98 o                         
  -9  -5   9         31.88         30.43         1.13 o                         
  -8  -5   9         39.12         37.49         1.23 o                         
  -7  -5   9         79.37         78.52         1.83 o                         
  -6  -5   9         29.19         28.94         1.23 o                         
  -5  -5   9        266.54        257.34         4.51 o                         
  -4  -5   9          9.45          8.55         0.57 o                         
  -3  -5   9         58.26         60.97         1.35 o                         
  -2  -5   9         45.42         39.81         1.27 o                         
  -1  -5   9         64.43         65.94         1.86 o                         
   0  -5   9        161.20        171.08         3.44 o                         
   1  -5   9          9.87         10.90         0.63 o                         
   2  -5   9        137.23        139.61         4.06 o                         
   3  -5   9          5.00          6.82         0.83 o                         
   4  -5   9         58.49         55.81         3.16 o                         
   5  -5   9         18.88         19.16         2.12 o                         
   6  -5   9        116.13        128.33         3.20 o                         
   7  -5   9         39.26         42.97         1.47 o                         
   8  -5   9         87.58         89.04         3.74 o                         
 -11  -4   9         31.96         30.99         1.24 o                         
 -10  -4   9         18.28         19.42         1.26 o                         
  -9  -4   9        114.45        107.79         2.50 o                         
  -8  -4   9        105.94        106.27         3.67 o                         
  -7  -4   9         99.79         96.96         2.44 o                         
  -6  -4   9         61.94         54.87         1.80 o                         
  -5  -4   9        266.97        252.83         5.47 o                         
  -4  -4   9        249.74        239.96         7.98 o                         
  -3  -4   9        470.86        451.96         8.91 o                         
  -2  -4   9        668.60        644.37        12.36 o                         
  -1  -4   9        123.36        125.34         2.67 o                         
   0  -4   9        188.23        185.09         7.55 o                         
   1  -4   9         47.38         45.95         3.46 o                         
   2  -4   9        119.55        139.06         4.46 o                         
   3  -4   9        307.79        310.57        19.91 o                         
   4  -4   9        142.54        147.89         3.69 o                         
   5  -4   9         35.37         34.91         1.43 o                         
   6  -4   9         88.78         98.18         3.32 o                         
   7  -4   9         55.95         55.82         3.02 o                         
   8  -4   9        117.37        137.59         4.09 o                         
   9  -4   9          0.97          1.73         0.98 o                         
 -12  -3   9         13.64         11.14         0.60 o                         
 -11  -3   9         60.93         60.44         1.76 o                         
 -10  -3   9         61.89         62.48         1.54 o                         
  -9  -3   9          7.00          6.81         0.57 o                         
  -8  -3   9         12.64         12.31         0.70 o                         
  -7  -3   9        333.94        339.52         5.77 o                         
  -6  -3   9        517.84        530.46         7.33 o                         
  -5  -3   9        274.31        243.58         4.14 o                         
  -4  -3   9         92.55         84.55         2.73 o                         
  -3  -3   9        254.59        270.20         5.99 o                         
  -2  -3   9        645.17        626.82        13.34 o                         
  -1  -3   9        335.35        348.57        10.05 o                         
   0  -3   9        202.81        188.05         5.66 o                         
   1  -3   9         68.25         65.85         3.17 o                         
   2  -3   9         87.01         87.71         3.62 o                         
   3  -3   9        216.18        216.03         7.97 o                         
   4  -3   9         23.08         24.40         1.62 o                         
   5  -3   9         42.52         42.39         1.11 o                         
   6  -3   9        127.87        122.63         2.44 o                         
   7  -3   9         17.75         17.81         0.82 o                         
   8  -3   9         28.74         32.59         1.54 o                         
   9  -3   9         51.31         50.62         1.55 o                         
  10  -3   9         40.30         43.07         2.05 o                         
 -12  -2   9          2.86          2.97         0.41 o                         
 -11  -2   9        126.62        122.14         2.84 o                         
 -10  -2   9         12.80         15.13         1.03 o                         
  -9  -2   9         76.24         82.71         2.30 o                         
  -8  -2   9         88.44         87.61         2.14 o                         
  -7  -2   9        219.27        222.34         5.12 o                         
  -6  -2   9         44.05         42.08         1.40 o                         
  -5  -2   9         73.25         64.66         1.54 o                         
  -4  -2   9        160.66        162.90         4.87 o                         
  -3  -2   9        162.70        138.57         3.06 o                         
  -2  -2   9         60.45         52.43         3.90 o                         
  -1  -2   9        189.56        190.84         7.22 o                         
   0  -2   9         52.62         43.36         1.91 o                         
   1  -2   9        203.04        173.75         3.16 o                         
   2  -2   9        137.27        122.41         3.30 o                         
   3  -2   9         43.39         42.31         1.48 o                         
   4  -2   9         96.95        102.56         2.74 o                         
   5  -2   9        109.92         97.31         4.52 o                         
   6  -2   9         94.38         86.25         2.18 o                         
   7  -2   9        115.54        118.48         2.69 o                         
   8  -2   9         32.99         33.54         1.15 o                         
   9  -2   9         29.23         30.32         0.88 o                         
  10  -2   9          2.18          2.16         0.50 o                         
  11  -2   9         15.85         14.50         1.60 o                         
 -13  -1   9         26.57         23.07         1.29 o                         
 -12  -1   9         37.33         33.90         2.43 o                         
 -11  -1   9         48.40         46.26         1.49 o                         
 -10  -1   9        203.49        221.15         4.39 o                         
  -9  -1   9        164.82        184.74         3.82 o                         
  -8  -1   9         55.16         57.36         1.78 o                         
  -7  -1   9         80.67        100.34         8.47 o                         
  -6  -1   9         22.59         21.53         1.31 o                         
  -5  -1   9       1498.70       1501.97        24.66 o                         
  -4  -1   9        158.01        166.00         3.46 o                         
  -3  -1   9         52.86         41.74         5.81 o                         
  -2  -1   9        289.19        268.49        18.55 o                         
  -1  -1   9        149.92        126.27        13.52 o                         
   0  -1   9        211.85        183.57        16.21 o                         
   1  -1   9         41.30         38.51         6.19 o                         
   2  -1   9        169.18        170.28         3.23 o                         
   3  -1   9         27.92         26.23         0.99 o                         
   4  -1   9        130.13        127.82         2.37 o                         
   5  -1   9        259.36        254.90         3.86 o                         
   6  -1   9        172.68        176.69         4.45 o                         
   7  -1   9        107.09        109.85         2.00 o                         
   8  -1   9          7.25          7.70         0.70 o                         
   9  -1   9         40.83         44.01         1.49 o                         
  10  -1   9         68.37         73.42         2.35 o                         
  11  -1   9          7.78          6.79         0.48 o                         
 -13   0   9         26.25         24.21         1.11 o                         
 -12   0   9        104.29        107.21         2.85 o                         
 -11   0   9         25.10         24.41         1.05 o                         
 -10   0   9          5.85          8.25         0.76 o                         
  -9   0   9        989.88       1058.44        20.59 o                         
  -8   0   9       1104.58       1167.09        26.20 o                         
  -7   0   9       1558.46       1654.70        35.62 o                         
  -6   0   9         29.37         34.19         1.79 o                         
  -5   0   9        620.90        673.28        17.64 o                         
  -4   0   9         58.67         59.03         2.40 o                         
  -3   0   9        940.48       1002.96        34.56 o                         
  -2   0   9        682.47        741.04        35.71 o                         
  -1   0   9         19.14         15.18         5.58 o                         
   0   0   9         23.94         34.52         7.26 o                         
   1   0   9         63.84         67.50         6.34 o                         
   2   0   9        165.12        175.38         4.52 o                         
   3   0   9          4.16          5.26         0.44 o                         
   4   0   9        195.64        192.96         4.97 o                         
   5   0   9        457.28        481.74         7.19 o                         
   6   0   9         46.55         52.71         1.20 o                         
   7   0   9        192.03        212.91         3.88 o                         
   8   0   9          2.01          0.81         0.53 o                         
   9   0   9         53.86         51.53         1.10 o                         
  10   0   9         46.44         50.54         1.82 o                         
  11   0   9         16.86         20.30         0.84 o                         
 -13   1   9         26.04         17.46         1.11 o                         
 -12   1   9         38.88         39.04         1.61 o                         
 -11   1   9         47.96         46.79         1.71 o                         
 -10   1   9        203.15        226.27         6.91 o                         
  -9   1   9        163.43        183.57         6.00 o                         
  -8   1   9         56.60         58.95         4.34 o                         
  -7   1   9         81.41        100.54         8.18 o                         
  -6   1   9         23.29         20.37         2.65 o                         
  -5   1   9       1505.83       1518.09        27.43 o                         
  -4   1   9        156.45        160.76         5.76 o                         
  -3   1   9         52.29         52.56         7.02 o                         
  -2   1   9        289.54        291.30        16.36 o                         
  -1   1   9        148.93        142.89        14.35 o                         
   0   1   9        214.87        177.35        15.94 o                         
   1   1   9         41.77         41.86         2.89 o                         
   2   1   9        170.13        181.33         3.49 o                         
   3   1   9         27.91         26.07         0.82 o                         
   4   1   9        129.87        129.40         3.26 o                         
   5   1   9        258.81        259.15         3.85 o                         
   6   1   9        171.23        181.77         2.88 o                         
   7   1   9        108.10        116.20         2.01 o                         
   8   1   9          7.27          8.57         0.53 o                         
   9   1   9         40.97         45.24         1.07 o                         
  10   1   9         68.94         79.63         1.36 o                         
  11   1   9          7.67          6.98         0.38 o                         
 -13   2   9         40.46         28.33         1.43 o                         
 -12   2   9          2.81          2.14         0.46 o                         
 -11   2   9        127.46        124.11         3.30 o                         
 -10   2   9         12.60         13.14         1.78 o                         
  -9   2   9         77.47         86.33         3.16 o                         
  -8   2   9         88.78         82.39         2.55 o                         
  -7   2   9        217.84        218.26         6.74 o                         
  -6   2   9         42.91         41.46         2.69 o                         
  -5   2   9         72.67         63.87         2.11 o                         
  -4   2   9        158.53        155.35         4.05 o                         
  -3   2   9        163.17        135.46         3.62 o                         
  -2   2   9         60.59         50.75         5.52 o                         
  -1   2   9        187.63        179.81         9.46 o                         
   0   2   9         52.08         44.64         4.29 o                         
   1   2   9        201.32        174.07         4.65 o                         
   2   2   9        136.27        124.47         3.44 o                         
   3   2   9         42.75         44.33         1.19 o                         
   4   2   9         97.79        100.95         2.09 o                         
   5   2   9        109.68        100.56         1.77 o                         
   6   2   9         95.98         93.13         1.70 o                         
   7   2   9        115.09        123.17         1.97 o                         
   8   2   9         33.10         37.16         0.85 o                         
   9   2   9         29.01         32.18         0.73 o                         
  10   2   9          2.13          2.17         0.35 o                         
  11   2   9         16.14         16.04         0.76 o                         
 -12   3   9         14.23         11.17         1.87 o                         
 -11   3   9         60.95         58.82         2.16 o                         
 -10   3   9         62.78         53.77         3.30 o                         
  -9   3   9          7.39          4.99         1.11 o                         
  -8   3   9         12.59         11.87         1.12 o                         
  -7   3   9        333.11        328.99        15.48 o                         
  -6   3   9        520.43        533.78        14.22 o                         
  -5   3   9        275.05        233.91         6.83 o                         
  -4   3   9         91.96         80.86         2.50 o                         
  -3   3   9        252.94        247.53         8.27 o                         
  -2   3   9        641.70        583.44        30.80 o                         
  -1   3   9        334.12        318.96        17.91 o                         
   0   3   9        203.93        186.63        13.56 o                         
   1   3   9         68.12         66.60         4.50 o                         
   2   3   9         87.83         83.78         4.23 o                         
   3   3   9        215.74        205.08         4.33 o                         
   4   3   9         22.07         23.58         0.86 o                         
   5   3   9         42.60         42.62         0.98 o                         
   6   3   9        126.78        124.29         2.08 o                         
   7   3   9         17.95         19.74         0.92 o                         
   8   3   9         29.33         33.29         1.41 o                         
   9   3   9         50.49         51.30         1.40 o                         
  10   3   9         40.00         44.30         1.07 o                         
 -11   4   9         31.30         26.99         1.60 o                         
  -9   4   9        114.18         93.86         3.32 o                         
  -8   4   9        106.33        103.74         4.99 o                         
  -7   4   9        100.74         89.80         4.68 o                         
  -6   4   9         62.14         56.57         3.30 o                         
  -5   4   9        265.38        248.78        10.74 o                         
  -4   4   9        250.88        239.03        29.87 o                         
  -3   4   9        475.89        441.75        18.93 o                         
  -2   4   9        674.82        642.13        22.69 o                         
  -1   4   9        123.11        126.92        15.21 o                         
   0   4   9        190.38        184.42        10.45 o                         
   1   4   9         46.73         43.83         3.23 o                         
   2   4   9        119.13        128.60         6.33 o                         
   3   4   9        306.92        304.59        12.92 o                         
   4   4   9        144.00        132.33         3.60 o                         
   5   4   9         36.38         31.62         1.28 o                         
   6   4   9         88.25         92.49         1.99 o                         
   7   4   9         55.72         54.78         1.31 o                         
   8   4   9        117.19        131.93         3.80 o                         
   9   4   9          1.03          1.45         0.31 o                         
  10   4   9         26.90         20.72         0.82 o                         
 -10   5   9         10.98          5.35         0.58 o                         
  -9   5   9         32.35         29.00         1.87 o                         
  -8   5   9         38.90         33.76         2.23 o                         
  -7   5   9         81.00         80.45         4.05 o                         
  -6   5   9         29.01         30.56         2.23 o                         
  -5   5   9        270.33        263.08        10.96 o                         
  -4   5   9          9.48          8.46         1.51 o                         
  -3   5   9         58.04         61.16         3.56 o                         
  -2   5   9         45.44         43.83         2.85 o                         
   0   5   9        164.29        165.79         7.71 o                         
   1   5   9          9.79         13.10         1.51 o                         
   2   5   9        139.84        128.96         6.28 o                         
   3   5   9          5.06          6.01         1.16 o                         
   4   5   9         58.46         56.57         3.25 o                         
   5   5   9         19.13         15.65         0.80 o                         
   6   5   9        114.53        115.09         3.00 o                         
   7   5   9         39.80         42.37         2.45 o                         
   8   5   9         86.86         89.36         2.46 o                         
   9   5   9         31.97         27.75         1.34 o                         
  -9   6   9         14.07         13.19         0.89 o                         
  -8   6   9         28.24         28.73         1.83 o                         
  -7   6   9          7.02          8.06         1.11 o                         
  -6   6   9          0.16          0.04         0.94 o                         
  -5   6   9         20.53         23.25         1.92 o                         
   7   6   9         45.15         48.42         2.09 o                         
  -5   7   9         93.33        116.80         5.03 o                         
  -4   7   9         61.52         71.45         3.43 o                         
  -3   7   9         26.47         36.13         2.14 o                         
  -2   7   9         20.66         24.05         1.78 o                         
  -1   7   9         92.54        108.55         4.90 o                         
   0   7   9          4.54          5.52         1.07 o                         
   1   7   9          1.58          2.58         0.94 o                         
   2   7   9         30.64         35.72         2.09 o                         
   4   7   9         44.94         46.82         2.09 o                         
   5   7   9         21.37         19.11         1.02 o                         
  -4   8   9         18.71         13.19         0.76 o                         
  -3   8   9          6.59          4.99         0.58 o                         
  -2   8   9         32.17         33.19         1.69 o                         
  -1   8   9          9.16          9.40         0.80 o                         
   0   8   9          7.89          9.27         0.76 o                         
   1   8   9         10.78          8.91         0.71 o                         
   2   8   9         56.50         33.76         1.83 o                         
  -5  -7  10         37.91         36.88         1.87 o                         
  -4  -7  10         34.47         35.54         1.29 o                         
  -3  -7  10          6.43          7.48         0.71 o                         
  -2  -7  10        120.56        139.68         4.10 o                         
  -1  -7  10         21.03         23.20         1.86 o                         
   0  -7  10         18.18         19.78         0.83 o                         
   1  -7  10         27.33         28.17         2.09 o                         
   2  -7  10          4.72          4.68         0.67 o                         
   4  -7  10         21.63         18.80         0.98 o                         
  -8  -6  10         75.07         69.53         2.81 o                         
  -7  -6  10         11.34         10.02         1.07 o                         
  -6  -6  10         17.33         19.23         1.08 o                         
  -5  -6  10          5.17          5.03         0.63 o                         
  -4  -6  10         29.16         29.99         1.16 o                         
  -3  -6  10         33.62         44.73         1.50 o                         
  -2  -6  10         37.00         38.60         1.09 o                         
  -1  -6  10         19.53         16.97         0.69 o                         
   0  -6  10         24.68         23.20         0.90 o                         
   1  -6  10         23.31         26.10         1.02 o                         
   2  -6  10         19.93         19.85         1.00 o                         
   3  -6  10          8.74          9.46         0.60 o                         
   4  -6  10         35.41         36.50         1.20 o                         
   5  -6  10          8.53          8.24         0.51 o                         
   6  -6  10         13.89         10.90         0.57 o                         
 -10  -5  10         31.59         20.98         1.20 o                         
  -9  -5  10         29.35         26.92         1.49 o                         
  -8  -5  10         14.54         15.39         0.73 o                         
  -7  -5  10         84.59         85.91         2.14 o                         
  -6  -5  10         39.40         40.01         1.39 o                         
  -5  -5  10         38.80         39.00         1.08 o                         
  -4  -5  10        113.14        107.17         2.62 o                         
  -3  -5  10          5.97          5.87         0.52 o                         
  -2  -5  10         16.41         12.92         0.66 o                         
  -1  -5  10          3.36          4.48         0.55 o                         
   0  -5  10        228.36        231.93         4.95 o                         
   1  -5  10          5.27          4.66         0.53 o                         
   2  -5  10         58.73         66.60         2.14 o                         
   3  -5  10        184.24        196.82         5.03 o                         
   4  -5  10         10.88         10.42         0.90 o                         
   5  -5  10         38.49         37.25         1.34 o                         
   6  -5  10         54.30         55.57         1.70 o                         
   7  -5  10          1.22          1.08         0.34 o                         
   8  -5  10          1.76          1.60         0.49 o                         
 -11  -4  10         15.51         13.49         0.65 o                         
 -10  -4  10          9.58          6.89         0.76 o                         
  -9  -4  10          4.49          4.54         0.57 o                         
  -8  -4  10        120.25        118.39         3.22 o                         
  -7  -4  10          6.92          6.04         0.70 o                         
  -6  -4  10         31.91         28.01         0.93 o                         
  -5  -4  10        152.49        137.78         2.68 o                         
  -4  -4  10          5.58          4.43         0.47 o                         
  -3  -4  10         51.58         45.44         1.42 o                         
  -2  -4  10        333.11        339.92         6.35 o                         
  -1  -4  10         65.01         64.43         1.66 o                         
   0  -4  10        481.19        467.81         8.44 o                         
   1  -4  10        231.15        239.11         5.95 o                         
   2  -4  10        224.29        233.50         7.10 o                         
   3  -4  10         16.06         17.57         2.23 o                         
   4  -4  10         28.70         31.76         2.18 o                         
   5  -4  10         26.52         29.19         1.46 o                         
   6  -4  10         86.86         87.80         3.30 o                         
   7  -4  10         33.10         30.11         1.60 o                         
   8  -4  10          9.58          9.58         0.80 o                         
   9  -4  10         29.98         26.64         1.34 o                         
 -11  -3  10         13.97         13.85         0.68 o                         
 -10  -3  10         17.45         21.06         0.86 o                         
  -9  -3  10         14.66         16.10         1.01 o                         
  -8  -3  10         23.64         24.35         1.05 o                         
  -7  -3  10         95.72         87.07         2.32 o                         
  -6  -3  10         36.80         48.58         1.28 o                         
  -5  -3  10        174.16        192.81         3.53 o                         
  -4  -3  10         84.23         71.90         2.31 o                         
  -3  -3  10        601.43        582.59        13.34 o                         
  -2  -3  10         13.99         10.94         1.36 o                         
  -1  -3  10         64.17         60.89         1.87 o                         
   0  -3  10        130.77        127.25         4.05 o                         
   1  -3  10        248.05        245.39         5.19 o                         
   2  -3  10         90.94         81.72         3.01 o                         
   3  -3  10        117.63        112.48         4.20 o                         
   4  -3  10          8.07         10.27         0.79 o                         
   5  -3  10         63.99         66.16         1.55 o                         
   6  -3  10         35.36         35.51         1.36 o                         
   7  -3  10        102.11        112.90         4.10 o                         
   8  -3  10          9.04         10.10         0.72 o                         
   9  -3  10         69.13         59.66         5.08 o                         
 -12  -2  10          3.74          4.01         0.62 o                         
 -11  -2  10         15.74         14.61         0.79 o                         
 -10  -2  10         63.87         72.85         2.23 o                         
  -9  -2  10         12.79         14.02         0.86 o                         
  -8  -2  10          7.58          7.19         0.60 o                         
  -7  -2  10         95.43         91.26         2.01 o                         
  -6  -2  10        150.93        144.42         2.84 o                         
  -5  -2  10         43.97         36.42         1.63 o                         
  -4  -2  10        101.76         95.28         2.44 o                         
  -3  -2  10         36.00         36.99         1.18 o                         
  -2  -2  10         25.48         20.96         1.18 o                         
  -1  -2  10         49.66         48.21         3.35 o                         
   0  -2  10        383.96        383.86        14.00 o                         
   1  -2  10        268.31        260.09         6.38 o                         
   2  -2  10        164.88        167.97         3.88 o                         
   3  -2  10          9.76         10.74         0.59 o                         
   4  -2  10         48.85         49.54         1.79 o                         
   5  -2  10        119.49        111.69         3.41 o                         
   6  -2  10         46.74         45.89         1.88 o                         
   7  -2  10         81.18         82.19         1.80 o                         
   8  -2  10         26.40         24.92         0.80 o                         
   9  -2  10         28.96         27.24         1.40 o                         
  10  -2  10         72.26         67.57         2.94 o                         
 -11  -1  10         32.76         33.08         1.32 o                         
 -10  -1  10         79.63         85.49         2.60 o                         
  -9  -1  10          3.61          1.95         0.50 o                         
  -8  -1  10         47.48         47.31         1.46 o                         
  -7  -1  10        324.48        331.07         8.17 o                         
  -6  -1  10        105.69        102.79         3.02 o                         
  -5  -1  10         15.38         12.23         1.60 o                         
  -4  -1  10        945.16        948.29        18.50 o                         
  -3  -1  10        125.65        115.61         2.77 o                         
  -2  -1  10        728.75        721.23        12.08 o                         
  -1  -1  10         39.31         42.19         2.71 o                         
   0  -1  10        267.66        258.32         4.78 o                         
   1  -1  10        249.58        269.16         4.24 o                         
   2  -1  10        146.67        142.08         2.34 o                         
   3  -1  10        110.95        100.31         3.15 o                         
   4  -1  10         13.01          9.79         0.69 o                         
   5  -1  10         14.11         15.84         1.02 o                         
   6  -1  10          9.60          9.47         0.68 o                         
   7  -1  10          7.31          6.69         0.93 o                         
   8  -1  10         31.64         28.10         1.03 o                         
   9  -1  10         23.69         22.56         0.96 o                         
  10  -1  10         18.00         15.29         1.10 o                         
 -12   0  10        115.32        122.71         3.76 o                         
 -11   0  10         66.79         71.44         2.12 o                         
 -10   0  10         20.31         27.95         1.29 o                         
  -9   0  10        106.01        123.95         4.35 o                         
  -8   0  10         22.97         25.03         1.31 o                         
  -7   0  10        535.62        559.05        13.00 o                         
  -6   0  10        187.83        177.35         7.39 o                         
  -5   0  10       1431.75       1440.01        28.42 o                         
  -4   0  10        518.03        475.22        10.39 o                         
  -3   0  10        498.84        504.58        12.40 o                         
  -2   0  10        403.28        425.28         9.93 o                         
  -1   0  10         10.79         10.03         1.31 o                         
   0   0  10        346.36        343.07         6.33 o                         
   1   0  10         55.88         54.99         1.37 o                         
   2   0  10         79.44         70.16         1.90 o                         
   3   0  10          4.75          3.28         0.47 o                         
   4   0  10         32.07         25.36         1.17 o                         
   5   0  10         41.90         43.31         1.07 o                         
   6   0  10         14.36         16.63         0.69 o                         
   7   0  10        146.83        166.84         2.54 o                         
   8   0  10          1.03          0.25         0.59 o                         
   9   0  10         88.00        100.11         2.35 o                         
  10   0  10         13.50         12.23         0.53 o                         
  11   0  10         11.09          6.51         0.44 o                         
 -12   1  10         34.32         31.87         1.07 o                         
 -11   1  10         32.17         33.15         1.29 o                         
 -10   1  10         80.40         86.31         2.57 o                         
  -9   1  10          3.55          2.04         0.82 o                         
  -8   1  10         47.44         45.53         2.26 o                         
  -7   1  10        323.01        337.19        10.01 o                         
  -6   1  10        105.38        102.28         6.83 o                         
  -5   1  10         15.27         12.80         1.08 o                         
  -4   1  10        945.18        951.03        18.53 o                         
  -3   1  10        126.15        117.30         2.82 o                         
  -2   1  10        731.69        730.81        14.71 o                         
  -1   1  10         40.30         41.69         2.99 o                         
   0   1  10        267.96        262.41         6.19 o                         
   1   1  10        249.54        271.89         5.81 o                         
   2   1  10        146.90        144.52         4.59 o                         
   3   1  10        111.41        101.88         2.10 o                         
   4   1  10         12.78          9.90         0.52 o                         
   5   1  10         13.68         15.22         0.65 o                         
   6   1  10          9.33          9.29         0.64 o                         
   7   1  10          7.43          6.97         0.48 o                         
   8   1  10         31.32         29.20         0.74 o                         
   9   1  10         23.89         21.86         0.66 o                         
  10   1  10         18.42         17.17         0.58 o                         
 -12   2  10          4.01          3.79         0.57 o                         
 -11   2  10         15.23         13.24         0.94 o                         
 -10   2  10         64.70         69.04         3.83 o                         
  -9   2  10         12.89         13.32         1.69 o                         
  -8   2  10          7.33          8.60         1.65 o                         
  -7   2  10         94.81         90.51         5.03 o                         
  -6   2  10        149.39        147.00         7.17 o                         
  -5   2  10         44.71         33.14         3.57 o                         
  -4   2  10        102.03         96.33         3.89 o                         
  -3   2  10         35.19         35.27         3.89 o                         
  -2   2  10         25.12         18.83         1.33 o                         
  -1   2  10         49.46         47.35         2.38 o                         
   0   2  10        379.41        371.57         7.57 o                         
   1   2  10        268.56        261.54         5.57 o                         
   2   2  10        162.77        168.79         3.81 o                         
   3   2  10          9.61         10.75         0.64 o                         
   4   2  10         48.64         49.39         1.21 o                         
   5   2  10        120.18        110.46         1.82 o                         
   6   2  10         46.60         50.16         1.03 o                         
   7   2  10         82.35         87.93         1.57 o                         
   8   2  10         25.95         25.31         0.65 o                         
   9   2  10         28.85         26.75         0.78 o                         
  10   2  10         71.75         68.37         4.16 o                         
 -11   3  10         13.53         11.63         1.48 o                         
 -10   3  10         17.37         15.06         1.56 o                         
  -8   3  10         24.20         25.48         2.05 o                         
  -7   3  10         95.84         83.92         3.65 o                         
  -6   3  10         37.36         45.53         2.09 o                         
  -5   3  10        174.70        186.35         5.95 o                         
  -4   3  10         84.07         70.11         2.51 o                         
  -3   3  10        597.45        573.04        18.03 o                         
  -2   3  10         13.68         10.51         1.79 o                         
  -1   3  10         62.78         56.27         2.11 o                         
   0   3  10        129.82        121.13         3.47 o                         
   1   3  10        249.41        249.66         6.08 o                         
   2   3  10         91.76         80.74         2.47 o                         
   3   3  10        117.56        111.63         3.61 o                         
   4   3  10          8.37         10.38         0.61 o                         
   5   3  10         63.29         67.43         1.88 o                         
   6   3  10         35.56         36.03         0.81 o                         
   7   3  10        101.36        105.62         2.45 o                         
   8   3  10          8.60          8.90         0.48 o                         
   9   3  10         69.75         65.28         2.22 o                         
  10   3  10         38.16         27.42         0.98 o                         
  -9   4  10          4.23          2.98         0.85 o                         
  -7   4  10          7.28          5.03         1.11 o                         
  -6   4  10         31.99         27.84         2.09 o                         
  -5   4  10        152.72        131.63         6.24 o                         
  -4   4  10          5.75          4.28         1.16 o                         
  -3   4  10         51.02         44.68         2.85 o                         
  -2   4  10        335.95        333.67         9.94 o                         
  -1   4  10         65.00         59.38         3.65 o                         
   0   4  10        483.20        468.30        18.93 o                         
   1   4  10        230.68        235.60        10.33 o                         
   2   4  10        223.54        229.89        10.02 o                         
   3   4  10         15.46         14.52         1.69 o                         
   4   4  10         29.45         28.15         2.18 o                         
   5   4  10         25.92         28.54         1.15 o                         
   6   4  10         86.97         89.94         2.28 o                         
   7   4  10         33.28         29.33         1.07 o                         
   8   4  10          9.68         10.58         0.54 o                         
   9   4  10         29.78         23.57         0.85 o                         
  -8   5  10         14.44         15.95         1.29 o                         
  -7   5  10         83.60         76.71         3.92 o                         
  -6   5  10         39.35         38.93         2.45 o                         
  -5   5  10         39.23         40.09         2.49 o                         
  -4   5  10        113.94        106.68         5.17 o                         
  -3   5  10          6.07          4.01         1.20 o                         
  -2   5  10         16.70         10.33         1.51 o                         
  -1   5  10          3.46          2.81         1.20 o                         
   0   5  10        228.47        237.24        10.02 o                         
   1   5  10          5.41          5.08         1.20 o                         
   2   5  10         58.32         60.89         3.52 o                         
   3   5  10        186.19        194.08         8.37 o                         
   4   5  10         10.72          9.53         1.20 o                         
   5   5  10         38.49         41.39         2.16 o                         
   6   5  10         54.49         52.33         3.51 o                         
   7   5  10          1.23          1.17         0.37 o                         
   8   5  10          1.70          1.34         0.40 o                         
  -8   6  10         75.70         58.13         2.72 o                         
  -7   6  10         11.20         10.74         0.98 o                         
  -6   6  10         17.09         18.71         1.43 o                         
  -5   6  10          4.73          4.86         1.07 o                         
  -4   6  10         29.57         29.67         2.05 o                         
  -3   6  10         34.08         44.10         2.63 o                         
  -2   6  10         36.51         40.58         2.49 o                         
  -1   6  10         19.55         20.00         1.74 o                         
   0   6  10         24.96         24.54         1.87 o                         
   3   6  10          8.87         10.82         0.94 o                         
   4   6  10         35.52         36.04         1.87 o                         
   5   6  10          8.38          8.73         0.80 o                         
   6   6  10         13.86         13.45         0.85 o                         
  -6   7  10         24.57         22.90         1.20 o                         
   1   7  10         27.91         31.23         1.78 o                         
   2   7  10          4.57          4.90         0.80 o                         
   3   7  10         19.80         19.07         1.25 o                         
   4   7  10         21.44         15.28         0.98 o                         
  -3  -7  11         10.11          7.26         0.53 o                         
  -2  -7  11         27.80         21.69         1.07 o                         
  -1  -7  11          4.41          5.08         0.71 o                         
  -7  -6  11          0.97          0.58         0.40 o                         
  -6  -6  11          3.55          3.63         0.50 o                         
  -5  -6  11          4.62          3.85         0.73 o                         
  -4  -6  11          3.75          4.40         0.44 o                         
  -3  -6  11         14.57         15.63         0.75 o                         
  -2  -6  11         22.81         24.44         0.94 o                         
  -1  -6  11         56.91         56.71         2.12 o                         
   0  -6  11         53.67         56.94         2.21 o                         
   1  -6  11         32.02         35.79         1.65 o                         
   2  -6  11         12.53         14.67         0.77 o                         
   3  -6  11         17.25         16.42         0.75 o                         
   4  -6  11         11.36         11.18         1.05 o                         
   5  -6  11          3.27          1.94         0.28 o                         
  -9  -5  11         61.85         45.62         1.45 o                         
  -8  -5  11         15.69         13.34         0.55 o                         
  -7  -5  11         35.94         34.42         1.51 o                         
  -6  -5  11         67.29         69.18         3.61 o                         
  -5  -5  11         28.66         30.47         1.18 o                         
  -4  -5  11         46.01         47.23         2.65 o                         
  -3  -5  11          7.72          8.26         0.67 o                         
  -2  -5  11         68.08         73.02         1.70 o                         
  -1  -5  11         94.66         96.08         2.09 o                         
   0  -5  11          2.71          2.28         0.54 o                         
   1  -5  11         40.07         38.47         2.58 o                         
   2  -5  11         30.24         37.39         2.45 o                         
   3  -5  11         79.64         88.27         2.45 o                         
   4  -5  11         36.53         37.83         1.18 o                         
   5  -5  11         60.90         67.65         1.89 o                         
   6  -5  11         82.97         77.25         2.36 o                         
   7  -5  11          4.72          4.28         0.45 o                         
 -10  -4  11          6.37          5.72         0.80 o                         
  -9  -4  11          2.44          1.60         0.45 o                         
  -8  -4  11          6.63          4.69         0.50 o                         
  -7  -4  11         12.31         14.70         0.79 o                         
  -6  -4  11         34.82         30.83         1.00 o                         
  -5  -4  11        189.92        201.04         3.54 o                         
  -4  -4  11          5.09          3.63         0.59 o                         
  -3  -4  11         75.15         78.95         1.88 o                         
  -2  -4  11        162.39        157.16         2.94 o                         
  -1  -4  11         87.55         87.37         2.30 o                         
   0  -4  11         67.83         71.56         1.59 o                         
   1  -4  11         49.59         47.61         1.52 o                         
   2  -4  11         11.62         11.30         0.86 o                         
   3  -4  11        118.75        122.01         3.95 o                         
   4  -4  11         45.16         52.24         2.08 o                         
   5  -4  11         55.76         61.25         2.94 o                         
   6  -4  11          1.12          1.14         0.42 o                         
   7  -4  11         33.09         30.42         1.92 o                         
   8  -4  11         11.51          9.09         0.80 o                         
 -11  -3  11         18.02         15.81         0.98 o                         
 -10  -3  11          7.16          7.20         0.58 o                         
  -9  -3  11         13.38         13.83         0.84 o                         
  -8  -3  11         24.41         27.36         1.67 o                         
  -7  -3  11         26.92         31.71         1.38 o                         
  -6  -3  11        137.16        139.81         2.95 o                         
  -5  -3  11         37.11         39.18         1.12 o                         
  -4  -3  11         76.25         66.84         1.72 o                         
  -3  -3  11         20.97         17.56         0.74 o                         
  -2  -3  11        296.20        270.88         4.73 o                         
  -1  -3  11         72.99         68.85         1.50 o                         
   0  -3  11        248.05        248.53         5.30 o                         
   1  -3  11         22.33         21.91         1.04 o                         
   2  -3  11        255.65        246.76         7.11 o                         
   3  -3  11         15.61         14.50         0.87 o                         
   4  -3  11         47.03         45.72         1.64 o                         
   5  -3  11         42.01         40.80         2.27 o                         
   6  -3  11         14.62         15.86         1.47 o                         
   7  -3  11          0.08         -0.22         0.67 o                         
   8  -3  11         32.96         32.70         1.92 o                         
 -11  -2  11         27.10         25.71         1.80 o                         
 -10  -2  11         21.86         22.60         1.00 o                         
  -9  -2  11          2.19          2.04         0.53 o                         
  -8  -2  11         52.64         53.29         1.62 o                         
  -7  -2  11         17.28         13.92         0.78 o                         
  -6  -2  11          9.95         10.46         0.67 o                         
  -5  -2  11        107.30        104.19         2.70 o                         
  -4  -2  11        103.43        108.92         2.11 o                         
  -3  -2  11        179.77        177.80         3.52 o                         
  -2  -2  11         30.50         33.75         2.27 o                         
  -1  -2  11        223.85        218.32         4.69 o                         
   0  -2  11        132.20        126.95         3.31 o                         
   1  -2  11        186.54        181.15         4.03 o                         
   2  -2  11         33.57         32.56         1.16 o                         
   3  -2  11        142.78        144.84         2.83 o                         
   4  -2  11         27.94         27.07         0.85 o                         
   5  -2  11        138.57        147.89         2.83 o                         
   6  -2  11         27.97         30.64         1.41 o                         
   7  -2  11          0.54          0.03         0.47 o                         
   8  -2  11         94.93         93.37         2.54 o                         
 -11  -1  11         58.80         55.83         1.33 o                         
 -10  -1  11         52.66         53.66         2.05 o                         
  -9  -1  11         48.75         55.20         1.45 o                         
  -8  -1  11         52.84         55.60         1.52 o                         
  -7  -1  11         56.27         56.40         1.77 o                         
  -6  -1  11        215.32        213.44         4.80 o                         
  -5  -1  11         18.01         14.38         0.88 o                         
  -4  -1  11        210.81        196.53         6.07 o                         
  -3  -1  11         44.88         44.42         1.85 o                         
  -2  -1  11        916.50        898.47        24.73 o                         
  -1  -1  11        263.35        245.64         7.53 o                         
   0  -1  11         10.98         13.46         2.64 o                         
   1  -1  11         82.15         74.88         2.16 o                         
   2  -1  11        326.38        310.26         5.56 o                         
   3  -1  11         13.74         15.16         0.77 o                         
   4  -1  11         39.85         42.37         1.24 o                         
   5  -1  11         17.67         17.45         0.81 o                         
   6  -1  11         40.15         39.48         1.14 o                         
   7  -1  11          3.39          3.48         0.81 o                         
   8  -1  11         17.03         19.27         1.11 o                         
   9  -1  11          1.40          1.83         0.33 o                         
 -12   0  11         10.38          8.24         0.71 o                         
 -11   0  11         86.95         89.75         7.13 o                         
 -10   0  11         21.10         24.84         1.71 o                         
  -9   0  11          9.14          9.26         0.77 o                         
  -8   0  11          3.78          1.67         0.88 o                         
  -7   0  11        154.62        168.95         5.62 o                         
  -6   0  11        129.02        148.87         7.08 o                         
  -5   0  11          2.01          5.82         0.96 o                         
  -4   0  11          5.88          5.33         0.95 o                         
  -3   0  11        680.08        663.14        19.26 o                         
  -2   0  11        930.28        873.19        18.19 o                         
  -1   0  11        494.89        482.88        11.26 o                         
   0   0  11         26.69         25.56         4.62 o                         
   1   0  11        422.37        431.71         7.00 o                         
   2   0  11        109.66        110.51         2.24 o                         
   3   0  11        104.58        111.03         2.14 o                         
   4   0  11         34.24         36.22         1.04 o                         
   5   0  11         29.20         28.98         0.92 o                         
   6   0  11          3.06          4.00         0.56 o                         
   7   0  11          4.06          2.20         0.42 o                         
   8   0  11          4.26          4.36         0.50 o                         
   9   0  11         25.14         26.34         1.31 o                         
  10   0  11         33.30         24.28         0.96 o                         
 -12   1  11         71.94         51.45         2.27 o                         
 -11   1  11         57.99         53.89         1.54 o                         
 -10   1  11         52.17         51.19         2.78 o                         
  -9   1  11         48.63         54.65         1.87 o                         
  -8   1  11         52.61         52.46         2.33 o                         
  -7   1  11         55.97         59.33         2.87 o                         
  -6   1  11        216.18        218.89         6.82 o                         
  -5   1  11         18.38         14.47         1.17 o                         
  -4   1  11        209.72        192.12         4.88 o                         
  -3   1  11         44.88         45.96         1.88 o                         
  -2   1  11        912.23        909.47        15.88 o                         
  -1   1  11        264.55        241.52         8.04 o                         
   0   1  11         11.11         12.72         2.50 o                         
   1   1  11         83.57         80.62         4.54 o                         
   2   1  11        325.06        308.74         5.65 o                         
   3   1  11         14.02         15.49         0.69 o                         
   4   1  11         40.29         42.17         1.12 o                         
   5   1  11         17.79         19.35         0.75 o                         
   6   1  11         39.60         40.00         1.28 o                         
   7   1  11          3.34          2.97         0.48 o                         
   8   1  11         17.12         19.51         0.68 o                         
   9   1  11          1.42          1.60         0.34 o                         
 -11   2  11         26.94         25.50         1.87 o                         
 -10   2  11         21.45         20.77         1.25 o                         
  -9   2  11          2.27          3.65         1.11 o                         
  -8   2  11         53.14         55.90         3.34 o                         
  -7   2  11         17.03         14.92         1.92 o                         
  -6   2  11          9.94          9.98         1.69 o                         
  -4   2  11        104.69        114.21         4.22 o                         
  -3   2  11        179.26        181.68         5.26 o                         
  -2   2  11         30.54         33.45         2.16 o                         
  -1   2  11        222.83        219.58         4.72 o                         
   0   2  11        133.56        128.60         3.16 o                         
   1   2  11        185.64        176.18         5.04 o                         
   2   2  11         32.82         34.30         1.17 o                         
   3   2  11        142.08        146.94         2.80 o                         
   4   2  11         28.28         26.83         0.92 o                         
   5   2  11        139.14        149.22         2.60 o                         
   6   2  11         27.25         30.60         0.82 o                         
   7   2  11          0.52          0.23         0.39 o                         
   8   2  11         95.50         97.72         1.90 o                         
   9   2  11         32.33         27.89         2.05 o                         
 -11   3  11         17.89         16.39         1.00 o                         
 -10   3  11          6.89          6.93         1.25 o                         
  -9   3  11         13.60         12.83         1.43 o                         
  -8   3  11         23.50         27.13         1.92 o                         
  -7   3  11         27.13         29.27         2.23 o                         
  -6   3  11        136.60        132.83         6.46 o                         
  -5   3  11         37.14         36.44         2.72 o                         
  -4   3  11         75.52         63.43         3.43 o                         
  -3   3  11         21.02         16.29         1.04 o                         
  -2   3  11        294.90        265.36         5.16 o                         
  -1   3  11         74.01         70.23         2.06 o                         
   0   3  11        247.41        228.45         6.08 o                         
   1   3  11         22.44         21.21         1.01 o                         
   2   3  11        256.78        251.97         5.03 o                         
   3   3  11         15.39         13.78         0.82 o                         
   4   3  11         47.05         45.50         1.06 o                         
   5   3  11         42.60         40.04         1.49 o                         
   6   3  11         14.43         13.27         0.56 o                         
   7   3  11          0.07         -0.03         0.32 o                         
   8   3  11         32.78         32.77         1.04 o                         
   9   3  11         42.55         25.32         0.90 o                         
 -10   4  11          6.46          4.26         0.41 o                         
  -9   4  11          2.16          1.87         0.62 o                         
  -5   4  11        189.27        179.11         8.24 o                         
  -4   4  11          5.34          3.47         1.02 o                         
  -3   4  11         75.00         76.88         4.01 o                         
  -2   4  11        161.37        147.22         6.86 o                         
  -1   4  11         86.88         85.85         3.15 o                         
   0   4  11         67.65         70.56         3.96 o                         
   1   4  11         49.32         47.04         3.03 o                         
   2   4  11         11.84         13.54         0.99 o                         
   3   4  11        117.80        119.68         3.90 o                         
   4   4  11         45.45         54.03         2.06 o                         
   5   4  11         56.02         59.27         2.72 o                         
   6   4  11          1.15          1.90         0.35 o                         
   7   4  11         33.34         32.55         1.22 o                         
  -5   5  11         28.62         25.61         1.83 o                         
  -4   5  11         45.73         45.97         2.63 o                         
  -3   5  11          8.06          7.44         1.20 o                         
  -2   5  11         66.94         72.87         3.74 o                         
  -1   5  11         95.56         99.51         4.63 o                         
   0   5  11          2.61          3.21         1.02 o                         
   1   5  11         40.26         39.91         2.49 o                         
   2   5  11         30.01         32.67         1.43 o                         
   3   5  11         80.76         86.17         3.50 o                         
   4   5  11         36.81         37.66         1.54 o                         
   5   5  11         60.99         69.46         2.20 o                         
   6   5  11         83.18         83.08         3.21 o                         
   7   5  11          4.76          3.21         0.45 o                         
  -5   6  11          4.36          4.81         0.80 o                         
  -4   6  11          3.62          4.77         0.85 o                         
  -3   6  11         14.42         16.13         1.34 o                         
  -2   6  11         22.31         24.37         1.69 o                         
  -1   6  11         56.71         58.98         2.94 o                         
   0   6  11         52.83         59.51         2.90 o                         
   1   6  11         32.10         37.51         2.14 o                         
   2   6  11         12.76         15.77         1.25 o                         
   5   6  11          3.34          1.65         0.40 o                         
  -4   7  11          4.77          3.43         0.45 o                         
  -3   7  11          9.86          8.64         0.67 o                         
  -2   7  11         27.27         24.01         1.29 o                         
  -1   7  11          4.47          4.32         0.62 o                         
   0   7  11          8.16          9.27         0.80 o                         
   1   7  11         40.96         35.59         1.74 o                         
  -5  -6  12         12.96         11.14         0.80 o                         
  -4  -6  12         23.68         23.69         1.14 o                         
  -3  -6  12          0.51          0.99         0.39 o                         
  -2  -6  12         11.06          9.89         1.00 o                         
  -1  -6  12         28.60         37.06         2.09 o                         
   0  -6  12         15.16         15.50         1.25 o                         
   1  -6  12          3.74          3.32         0.80 o                         
   2  -6  12         51.87         53.78         1.44 o                         
   3  -6  12         26.31         22.46         1.31 o                         
  -7  -5  12         45.26         40.85         2.00 o                         
  -6  -5  12         15.78         21.11         1.51 o                         
  -5  -5  12          0.13          1.11         0.89 o                         
  -4  -5  12         49.96         51.72         2.94 o                         
  -3  -5  12         75.28         79.36         2.58 o                         
  -2  -5  12          6.45          5.53         0.53 o                         
  -1  -5  12          7.98          9.94         0.60 o                         
   0  -5  12          3.76          3.45         1.36 o                         
   1  -5  12          8.52          9.20         0.69 o                         
   2  -5  12          7.87          8.73         0.98 o                         
   3  -5  12         68.61         81.46         2.44 o                         
   4  -5  12         11.00          8.00         0.54 o                         
   5  -5  12         14.30         13.46         2.45 o                         
  -9  -4  12         12.33         12.43         0.89 o                         
  -8  -4  12         27.30         25.16         1.08 o                         
  -7  -4  12          0.48          0.43         0.40 o                         
  -6  -4  12         44.61         57.85         2.64 o                         
  -5  -4  12         23.60         27.23         1.05 o                         
  -4  -4  12         27.27         28.77         0.94 o                         
  -3  -4  12          2.25          1.45         0.47 o                         
  -2  -4  12         21.53         18.85         0.79 o                         
  -1  -4  12         27.67         24.51         0.86 o                         
   0  -4  12         17.30         19.10         0.96 o                         
   1  -4  12         62.57         67.03         1.63 o                         
   2  -4  12         34.64         36.84         1.35 o                         
   3  -4  12          9.28          7.85         0.65 o                         
   4  -4  12         26.83         28.31         1.08 o                         
   5  -4  12         30.07         27.04         1.51 o                         
   6  -4  12         81.18         84.55         3.65 o                         
   7  -4  12         11.41          7.48         0.38 o                         
 -10  -3  12         79.43         71.67         1.89 o                         
  -9  -3  12          3.66          2.93         0.47 o                         
  -8  -3  12         34.85         41.04         1.36 o                         
  -7  -3  12         35.68         37.34         2.04 o                         
  -6  -3  12          4.58          3.57         0.83 o                         
  -5  -3  12          0.37          0.83         0.64 o                         
  -4  -3  12         20.00         19.10         0.97 o                         
  -3  -3  12          7.30          6.03         0.50 o                         
  -2  -3  12         31.26         26.37         0.93 o                         
  -1  -3  12        168.61        171.47         3.17 o                         
   0  -3  12        112.42        109.46         2.27 o                         
   1  -3  12         78.27         85.47         2.40 o                         
   2  -3  12         84.38         79.48         3.90 o                         
   3  -3  12        234.39        248.56         9.89 o                         
   4  -3  12         29.17         29.13         1.74 o                         
   6  -3  12         30.06         36.39         1.96 o                         
   8  -3  12          0.49          0.80         0.40 o                         
 -10  -2  12          2.63          2.92         0.41 o                         
  -9  -2  12         40.28         47.65         2.96 o                         
  -8  -2  12          1.76          1.43         0.54 o                         
  -7  -2  12          3.44          2.93         0.55 o                         
  -6  -2  12         43.79         46.63         1.52 o                         
  -5  -2  12         85.27         82.82         2.29 o                         
  -4  -2  12         35.94         39.24         1.17 o                         
  -3  -2  12         49.23         51.79         1.53 o                         
  -2  -2  12         41.45         42.50         1.39 o                         
  -1  -2  12        164.68        158.19         3.39 o                         
   0  -2  12         34.62         31.75         1.18 o                         
   1  -2  12        170.37        172.92         3.99 o                         
   2  -2  12         55.33         59.90         1.80 o                         
   3  -2  12         72.84         71.37         1.98 o                         
   4  -2  12        321.31        331.95        10.16 o                         
   5  -2  12         57.81         59.50         2.73 o                         
   6  -2  12        133.48        143.83         6.79 o                         
   7  -2  12         96.14        104.41         4.41 o                         
   8  -2  12        121.50        104.50         4.37 o                         
 -10  -1  12         30.77         31.63         1.24 o                         
  -9  -1  12         16.90         17.59         1.34 o                         
  -8  -1  12          4.41          4.51         0.56 o                         
  -7  -1  12        106.98        116.26         2.79 o                         
  -6  -1  12         12.96         13.51         0.84 o                         
  -5  -1  12        152.27        148.11         3.97 o                         
  -4  -1  12          3.13          4.27         0.72 o                         
  -3  -1  12         16.43         18.16         1.05 o                         
  -2  -1  12         93.20         83.48         3.03 o                         
  -1  -1  12        185.02        178.99         4.20 o                         
   0  -1  12         20.94         19.27         1.23 o                         
   1  -1  12        300.60        313.12         7.83 o                         
   2  -1  12        348.19        340.78         8.11 o                         
   3  -1  12         24.32         24.13         0.91 o                         
   4  -1  12        169.72        175.61         3.27 o                         
   5  -1  12         94.62         96.61         2.02 o                         
   6  -1  12          0.27          0.01         0.40 o                         
   7  -1  12         11.50         11.14         0.52 o                         
   8  -1  12         20.29         19.84         1.22 o                         
 -11   0  12          9.81         11.58         0.85 o                         
 -10   0  12        117.07        128.00         3.18 o                         
  -9   0  12         22.95         29.26         1.13 o                         
  -8   0  12          7.16          7.02         0.67 o                         
  -7   0  12          8.84         11.59         1.60 o                         
  -6   0  12         86.09         99.84         3.69 o                         
  -5   0  12          3.53          1.47         0.81 o                         
  -4   0  12        180.51        185.31         5.04 o                         
  -3   0  12         38.12         50.52         2.08 o                         
  -2   0  12        826.31        834.42        20.46 o                         
  -1   0  12        277.28        275.61         6.10 o                         
   0   0  12         95.92         96.50         2.64 o                         
   1   0  12        661.76        655.00        12.10 o                         
   2   0  12         34.77         33.45         1.07 o                         
   3   0  12         71.30         75.59         1.59 o                         
   4   0  12        181.21        191.60         3.67 o                         
   5   0  12         49.52         55.92         1.43 o                         
   6   0  12          0.86          1.09         0.43 o                         
   7   0  12          2.31          2.23         0.42 o                         
   8   0  12          5.72          5.77         0.41 o                         
   9   0  12          5.27          3.41         0.29 o                         
 -11   1  12         43.42         32.78         1.65 o                         
 -10   1  12         31.24         31.93         1.40 o                         
  -9   1  12         16.37         15.67         0.74 o                         
  -8   1  12          4.59          4.86         1.05 o                         
  -7   1  12        108.03        115.15         8.22 o                         
  -6   1  12         12.94         12.81         1.18 o                         
  -5   1  12        151.22        141.96         6.64 o                         
  -4   1  12          2.87          5.32         0.84 o                         
  -3   1  12         16.74         17.35         1.17 o                         
  -2   1  12         93.64         86.21         2.34 o                         
  -1   1  12        184.59        175.07         3.67 o                         
   0   1  12         20.73         20.59         1.19 o                         
   1   1  12        303.25        315.08         5.94 o                         
   2   1  12        349.58        341.74         6.08 o                         
   3   1  12         24.20         24.26         0.81 o                         
   4   1  12        170.48        177.10         3.01 o                         
   5   1  12         96.15        100.95         1.88 o                         
   6   1  12          0.26          0.08         0.37 o                         
   7   1  12         11.65         10.72         0.60 o                         
   8   1  12         20.26         19.57         0.78 o                         
 -10   2  12          2.56          3.13         0.56 o                         
  -9   2  12         40.42         44.46         2.67 o                         
  -8   2  12          1.90          2.27         1.02 o                         
  -7   2  12          3.49          3.12         1.20 o                         
  -6   2  12         42.95         51.54         3.21 o                         
  -5   2  12         84.43         89.13         4.72 o                         
  -4   2  12         35.60         38.35         2.16 o                         
  -3   2  12         49.31         49.55         2.52 o                         
  -2   2  12         40.70         41.77         1.54 o                         
  -1   2  12        164.79        156.63         3.77 o                         
   0   2  12         35.36         32.30         1.35 o                         
   1   2  12        171.17        172.20         3.54 o                         
   2   2  12         54.83         60.75         1.62 o                         
   3   2  12         72.46         70.93         1.93 o                         
   4   2  12        322.59        328.30         5.76 o                         
   5   2  12         58.83         62.73         1.38 o                         
   6   2  12        131.97        143.27         2.47 o                         
   7   2  12         96.99         95.56         1.81 o                         
   8   2  12        121.20        109.60         7.72 o                         
 -10   3  12         79.47         75.54         2.24 o                         
  -9   3  12          3.65          2.85         0.76 o                         
  -7   3  12         35.41         37.91         2.23 o                         
  -6   3  12          4.69          3.92         1.07 o                         
  -5   3  12          0.44          0.76         0.98 o                         
  -4   3  12         20.08         16.56         1.29 o                         
  -3   3  12          7.17          6.16         0.84 o                         
  -2   3  12         31.67         26.43         1.72 o                         
  -1   3  12        168.55        164.63         4.45 o                         
   0   3  12        112.01        104.19         2.87 o                         
   1   3  12         79.01         75.41         2.08 o                         
   2   3  12         84.19         70.23         1.96 o                         
   3   3  12        233.96        237.34         7.00 o                         
   4   3  12         29.64         26.71         0.90 o                         
   5   3  12         34.08         33.84         1.14 o                         
   6   3  12         29.98         30.95         1.88 o                         
   7   3  12         59.21         55.59         3.73 o                         
  -8   4  12         26.73         21.20         1.43 o                         
   0   4  12         17.49         19.73         1.78 o                         
   1   4  12         62.84         67.93         3.61 o                         
   2   4  12         34.08         33.64         4.81 o                         
   3   4  12          8.76          7.41         1.02 o                         
   4   4  12         27.02         29.13         1.31 o                         
   5   4  12         30.24         30.38         1.69 o                         
   6   4  12         81.61         80.39         2.78 o                         
   4   5  12         10.96          7.22         0.67 o                         
  -6  -5  13         21.12         18.44         1.02 o                         
  -5  -5  13          5.95          6.99         0.54 o                         
  -4  -5  13          5.44          6.06         0.89 o                         
  -3  -5  13         24.77         31.19         1.09 o                         
  -2  -5  13         60.17         64.60         1.99 o                         
  -1  -5  13         29.79         33.73         1.45 o                         
   0  -5  13         34.90         37.43         1.53 o                         
   1  -5  13         13.95         10.65         0.79 o                         
   2  -5  13         73.81         79.36         2.54 o                         
   3  -5  13         65.00         63.61         2.85 o                         
  -7  -4  13         24.96         21.17         1.15 o                         
  -6  -4  13         75.19         86.41         2.25 o                         
  -5  -4  13         12.84         13.82         0.77 o                         
  -4  -4  13         42.96         51.00         1.41 o                         
  -3  -4  13          0.92          2.38         0.57 o                         
  -2  -4  13         29.56         32.74         1.13 o                         
  -1  -4  13          8.94          9.17         0.68 o                         
   0  -4  13         17.40         19.03         0.86 o                         
   1  -4  13         30.28         32.18         1.59 o                         
   2  -4  13         98.65        109.81         3.68 o                         
   3  -4  13         19.68         18.10         0.83 o                         
   4  -4  13         43.28         46.81         1.76 o                         
   5  -4  13         54.01         43.86         2.44 o                         
  -8  -3  13         26.64         30.50         1.19 o                         
  -7  -3  13        122.04        135.87         4.89 o                         
  -6  -3  13          4.05          4.56         0.69 o                         
  -5  -3  13          6.91          9.37         0.93 o                         
  -4  -3  13          1.62          1.25         0.59 o                         
  -3  -3  13         30.63         35.73         2.08 o                         
  -2  -3  13         37.84         45.20         1.92 o                         
  -1  -3  13         75.70         89.83         2.61 o                         
   0  -3  13         83.33         92.23         3.76 o                         
   1  -3  13         56.32         55.13         1.83 o                         
   2  -3  13          4.71          5.39         0.57 o                         
   3  -3  13         40.89         41.58         1.40 o                         
   4  -3  13         28.80         31.25         1.13 o                         
   5  -3  13          9.66         10.69         0.81 o                         
   6  -3  13         15.60         12.81         2.05 o                         
  -9  -2  13         84.83         86.55         2.68 o                         
  -8  -2  13        161.96        196.42         8.14 o                         
  -7  -2  13         51.65         59.52         1.74 o                         
  -6  -2  13         21.56         24.90         1.13 o                         
  -5  -2  13         39.93         38.01         1.28 o                         
  -4  -2  13         11.03          9.21         0.75 o                         
  -3  -2  13         59.90         64.71         1.42 o                         
  -2  -2  13          3.70          2.71         0.52 o                         
  -1  -2  13         13.12         13.63         0.80 o                         
   0  -2  13        124.78        127.89         2.77 o                         
   1  -2  13        181.25        183.86         3.72 o                         
   2  -2  13         32.83         35.87         1.16 o                         
   3  -2  13          4.27          4.94         0.62 o                         
   4  -2  13        184.82        194.54         7.89 o                         
   5  -2  13         17.95         18.27         1.09 o                         
   7  -2  13        140.79        100.94         4.63 o                         
 -10  -1  13         17.50         15.81         0.98 o                         
  -9  -1  13         45.92         50.38         2.49 o                         
  -8  -1  13         52.52         58.68         2.19 o                         
  -7  -1  13         20.03         23.69         1.32 o                         
  -6  -1  13         38.44         37.47         1.20 o                         
  -5  -1  13          3.01          2.43         0.53 o                         
  -4  -1  13         33.62         33.18         1.13 o                         
  -3  -1  13          4.97          4.30         0.63 o                         
  -2  -1  13        117.72        120.78         2.72 o                         
  -1  -1  13         33.28         35.14         1.53 o                         
   0  -1  13         53.82         56.94         2.78 o                         
   1  -1  13        316.01        337.10         8.00 o                         
   2  -1  13        196.38        209.53         5.83 o                         
   3  -1  13        209.67        224.27         5.64 o                         
   4  -1  13        310.41        332.73        10.68 o                         
   5  -1  13         38.27         42.21         1.56 o                         
   6  -1  13         19.73         18.43         1.34 o                         
   7  -1  13          2.78          2.95         0.62 o                         
 -10   0  13          3.06          3.53         0.38 o                         
  -9   0  13         65.79         68.80         2.19 o                         
  -8   0  13          0.06          0.31         0.48 o                         
  -7   0  13         43.39         52.09         3.63 o                         
  -6   0  13          1.73          1.86         0.77 o                         
  -5   0  13          1.08          0.71         0.69 o                         
  -4   0  13          0.01          0.06         0.71 o                         
  -3   0  13         34.30         34.65         1.41 o                         
  -2   0  13        167.40        174.31         4.65 o                         
  -1   0  13        110.26        119.19         3.07 o                         
   0   0  13         91.83         97.39         3.34 o                         
   1   0  13          0.07          0.76         0.82 o                         
   2   0  13         95.53         98.92         2.56 o                         
   3   0  13          3.51          3.00         0.47 o                         
   4   0  13         76.40         84.27         2.37 o                         
   5   0  13          2.29          2.29         0.43 o                         
   6   0  13          6.34          6.60         0.46 o                         
   7   0  13         59.08         54.85         1.55 o                         
  -8   1  13         53.08         58.67         3.12 o                         
  -7   1  13         19.97         19.58         1.13 o                         
  -6   1  13         38.78         39.52         3.47 o                         
  -5   1  13          3.29          1.27         0.82 o                         
  -4   1  13         33.92         30.57         1.51 o                         
  -3   1  13          4.53          4.60         0.70 o                         
  -2   1  13        118.24        123.41         3.65 o                         
  -1   1  13         33.10         36.16         1.38 o                         
   0   1  13         53.95         59.06         1.81 o                         
   1   1  13        317.83        352.07         7.22 o                         
   2   1  13        195.24        217.06         4.74 o                         
   3   1  13        211.07        222.98         5.97 o                         
   4   1  13        307.56        336.05         7.40 o                         
   5   1  13         38.67         42.50         1.19 o                         
   6   1  13         20.39         18.84         0.73 o                         
   7   1  13          2.76          2.17         0.28 o                         
  -9   2  13         84.93         85.36         2.68 o                         
  -8   2  13        160.50        199.65         8.02 o                         
  -7   2  13         51.99         60.94         3.07 o                         
  -6   2  13         21.35         27.57         2.05 o                         
  -5   2  13         40.75         41.52         2.67 o                         
  -4   2  13         10.93         11.00         1.65 o                         
  -3   2  13         59.51         64.12         2.24 o                         
  -2   2  13          3.87          2.44         0.86 o                         
  -1   2  13         12.78         15.70         1.09 o                         
   0   2  13        123.93        127.27         3.10 o                         
   1   2  13        181.12        188.29         4.46 o                         
   2   2  13         33.28         36.68         1.11 o                         
   3   2  13          4.22          4.64         0.50 o                         
   4   2  13        183.72        190.84         5.05 o                         
   5   2  13         17.78         16.89         0.57 o                         
   6   2  13         43.74         40.16         1.05 o                         
   7   2  13        140.64        128.60         4.68 o                         
  -8   3  13         27.26         30.11         1.78 o                         
  -6   3  13          4.05          2.63         0.76 o                         
  -5   3  13          6.59          7.06         0.77 o                         
  -4   3  13          1.41          0.91         0.63 o                         
  -3   3  13         29.89         32.97         2.72 o                         
  -2   3  13         37.31         36.47         1.51 o                         
  -1   3  13         75.93         85.16         3.77 o                         
   0   3  13         83.45         83.49         2.18 o                         
   1   3  13         56.52         50.64         3.24 o                         
   2   3  13          4.40          3.90         0.50 o                         
   3   3  13         39.90         36.38         1.16 o                         
   4   3  13         28.95         28.47         2.16 o                         
   5   3  13          9.66         11.28         1.94 o                         
   6   3  13         15.47         14.17         0.98 o                         
   1   4  13         30.20         35.28         2.09 o                         
   2   4  13         99.59        121.16         5.08 o                         
   3   4  13         20.00         22.00         1.43 o                         
   4   4  13         44.22         51.81         2.41 o                         
   5   4  13         54.09         47.66         2.05 o                         
  -2  -5  14         23.82         18.98         1.02 o                         
  -1  -5  14         26.98         22.18         1.16 o                         
  -5  -4  14         46.21         40.73         1.38 o                         
  -4  -4  14         23.54         26.48         1.28 o                         
  -3  -4  14         57.10         59.32         2.58 o                         
  -2  -4  14          3.38          3.50         0.40 o                         
  -1  -4  14          5.78          5.88         0.45 o                         
   0  -4  14         26.31         27.77         0.99 o                         
   1  -4  14          8.88         10.03         0.56 o                         
   2  -4  14         43.50         42.77         1.70 o                         
   3  -4  14         11.66          8.98         0.50 o                         
  -7  -3  14         35.30         34.74         1.78 o                         
  -6  -3  14         41.02         38.89         1.35 o                         
  -5  -3  14         64.48         73.08         6.24 o                         
  -4  -3  14        173.50        190.17         6.58 o                         
  -3  -3  14         69.75         77.42         2.68 o                         
  -2  -3  14         22.02         21.86         0.83 o                         
  -1  -3  14         34.64         37.35         1.44 o                         
   0  -3  14         19.73         24.81         0.91 o                         
   1  -3  14         14.83         16.86         1.23 o                         
   2  -3  14          0.23          0.80         0.54 o                         
   3  -3  14         61.94         56.29         1.90 o                         
   4  -3  14          8.82          6.55         0.76 o                         
  -8  -2  14         20.59         19.75         0.82 o                         
  -7  -2  14        110.34        115.19         4.68 o                         
  -6  -2  14         20.18         18.90         1.48 o                         
  -5  -2  14         95.48        113.75         3.98 o                         
  -4  -2  14         84.99         96.81         3.59 o                         
  -3  -2  14         30.35         33.16         1.11 o                         
  -2  -2  14         22.57         23.04         1.12 o                         
  -1  -2  14          1.02          0.60         0.37 o                         
   0  -2  14         13.65         12.97         0.64 o                         
   1  -2  14         13.29         13.20         0.64 o                         
   2  -2  14          1.86          1.24         0.42 o                         
   3  -2  14         15.36         11.76         0.78 o                         
   4  -2  14         78.35         75.95         3.56 o                         
   5  -2  14          9.89          7.04         0.67 o                         
  -8  -1  14         17.93         18.70         0.88 o                         
  -7  -1  14         19.65         21.32         1.07 o                         
  -6  -1  14         49.79         51.47         2.12 o                         
  -5  -1  14         31.56         35.91         1.15 o                         
  -4  -1  14         32.96         36.01         1.59 o                         
  -3  -1  14          5.14          5.14         0.58 o                         
  -2  -1  14         17.50         19.36         0.98 o                         
  -1  -1  14         12.61         12.73         0.84 o                         
   0  -1  14          5.42          6.17         1.19 o                         
   1  -1  14          8.09          6.22         0.82 o                         
   2  -1  14         41.64         45.53         2.54 o                         
   3  -1  14         27.22         28.07         1.05 o                         
   4  -1  14        124.52        120.41         7.15 o                         
   5  -1  14         30.06         34.27         1.45 o                         
   6  -1  14         46.45         34.44         1.17 o                         
  -8   0  14          7.25          6.90         0.85 o                         
  -7   0  14          2.10          3.19         0.54 o                         
  -6   0  14         41.05         40.90         1.69 o                         
  -5   0  14         32.49         30.77         1.38 o                         
  -4   0  14          0.12         -0.18         0.58 o                         
  -3   0  14         87.45         95.24         2.78 o                         
  -2   0  14         11.22         12.33         0.96 o                         
  -1   0  14          0.03         -0.20         0.63 o                         
   0   0  14         20.60         19.38         1.09 o                         
   1   0  14          2.41          1.71         0.61 o                         
   2   0  14          7.35          7.76         1.02 o                         
   3   0  14          8.10         11.14         1.05 o                         
   4   0  14          0.73          2.11         0.71 o                         
   5   0  14         90.82         96.83         3.12 o                         
   6   0  14          0.57          0.85         0.39 o                         
  -8   1  14         17.50         20.81         0.93 o                         
  -7   1  14         19.29         20.24         1.07 o                         
  -6   1  14         50.66         50.63         3.61 o                         
  -5   1  14         31.71         33.35         1.67 o                         
  -4   1  14         33.18         32.87         2.76 o                         
  -3   1  14          5.30          5.55         0.80 o                         
  -2   1  14         16.55         20.14         1.20 o                         
  -1   1  14         12.78         14.32         1.05 o                         
   0   1  14          5.74          5.38         0.86 o                         
   1   1  14          8.11          6.33         0.84 o                         
   2   1  14         40.87         40.76         1.59 o                         
   3   1  14         26.68         30.31         1.03 o                         
   4   1  14        124.69        127.89         2.71 o                         
   5   1  14         30.02         32.20         1.06 o                         
   6   1  14         45.38         30.49         0.90 o                         
  -8   2  14         20.99         22.67         1.25 o                         
  -7   2  14        108.36        101.38         4.50 o                         
  -6   2  14         20.41         18.93         1.43 o                         
  -5   2  14         94.19        103.48         9.91 o                         
  -4   2  14         85.61         93.88         5.21 o                         
  -3   2  14         31.02         31.89         2.32 o                         
  -2   2  14         22.36         23.77         1.16 o                         
  -1   2  14          1.07          0.06         0.65 o                         
   0   2  14         13.11         12.79         0.74 o                         
   1   2  14         12.88         14.36         0.74 o                         
   2   2  14          1.96          1.75         0.45 o                         
   3   2  14         15.09         14.30         0.76 o                         
   4   2  14         79.12         81.77         3.16 o                         
   5   2  14          9.71          8.34         0.91 o                         
  -7   3  14         36.24         36.79         1.83 o                         
  -3   3  14         69.74         69.40         3.34 o                         
  -2   3  14         21.93         16.84         1.38 o                         
   0   3  14         19.30         19.49         1.09 o                         
   1   3  14         14.58         15.11         1.34 o                         
   2   3  14          0.25          0.65         0.33 o                         
  -4  -3  15         28.86         26.07         0.99 o                         
  -3  -3  15          4.90          3.41         0.47 o                         
  -2  -3  15        139.03        155.07         4.50 o                         
  -1  -3  15         20.32         20.66         0.94 o                         
   0  -3  15         60.21         60.67         1.98 o                         
   1  -3  15         10.31          9.67         0.85 o                         
   2  -3  15         35.19         27.75         1.38 o                         
  -6  -2  15         63.90         59.73         2.58 o                         
  -5  -2  15         51.79         43.34         2.09 o                         
  -4  -2  15         33.49         37.24         1.39 o                         
  -3  -2  15         13.78         15.24         0.91 o                         
  -2  -2  15         60.27         67.55         2.28 o                         
  -1  -2  15         12.69         14.42         0.91 o                         
   0  -2  15          9.61          9.58         0.98 o                         
   1  -2  15          8.26          8.73         0.68 o                         
   2  -2  15          5.05          5.12         0.67 o                         
   3  -2  15         23.24         16.97         0.98 o                         
  -6  -1  15        126.45        136.17         4.99 o                         
  -5  -1  15         54.70         59.94         3.79 o                         
  -4  -1  15         21.61         21.91         1.10 o                         
  -3  -1  15         32.59         36.91         1.16 o                         
  -2  -1  15         24.38         24.67         0.81 o                         
  -1  -1  15          2.68          2.21         0.41 o                         
   0  -1  15          7.59          7.81         0.56 o                         
   1  -1  15          5.39          5.43         0.62 o                         
   2  -1  15          3.26          2.84         0.41 o                         
   3  -1  15          6.80          5.33         1.03 o                         
   4  -1  15          0.32         -0.07         0.30 o                         
  -7   0  15         29.86         31.40         1.56 o                         
  -6   0  15         20.62         21.87         1.43 o                         
  -5   0  15          7.47          8.37         1.02 o                         
  -4   0  15          3.28          2.58         0.44 o                         
  -3   0  15          0.18         -0.21         0.41 o                         
  -2   0  15          0.96          0.27         0.45 o                         
  -1   0  15         67.13         72.47         2.54 o                         
   0   0  15         15.06         20.26         1.51 o                         
   1   0  15          0.98          1.01         0.65 o                         
   2   0  15         56.63         68.36         2.41 o                         
   3   0  15         14.13         12.90         0.85 o                         
   4   0  15          1.17          0.94         0.38 o                         
  -6   1  15        125.82        127.35         4.94 o                         
  -5   1  15         54.24         62.72         2.72 o                         
  -4   1  15         22.36         21.63         1.15 o                         
  -3   1  15         32.99         35.08         1.94 o                         
  -2   1  15         23.92         23.99         1.08 o                         
  -1   1  15          2.71          1.77         0.56 o                         
   0   1  15          7.95          7.83         0.69 o                         
   1   1  15          5.37          5.02         0.58 o                         
   2   1  15          3.23          2.88         0.60 o                         
   3   1  15          6.76          6.51         0.76 o                         
   4   1  15          0.32          0.06         0.30 o                         
  -6   2  15         65.20         61.69         2.67 o                         
  -5   2  15         50.97         43.74         2.09 o                         
  -4   2  15         32.81         32.47         1.83 o                         
  -3   2  15         14.11         16.57         1.20 o                         
  -2   2  15         60.40         64.05         3.12 o                         
   0   2  15          9.78          8.08         0.71 o                         
   1   2  15          8.70          7.57         0.68 o                         
   2   2  15          5.15          4.17         0.46 o                         
  -3  -1  16         12.61          9.93         0.76 o                         
  -2  -1  16         22.68         16.73         2.00 o                         
  -1  -1  16          5.76          3.38         0.73 o                         
   0  -1  16         27.30         18.00         1.07 o                         
  -4   0  16          0.00          0.09         0.36 o                         
  -3   0  16         27.01         25.75         1.43 o                         
  -2   0  16         21.27         17.96         4.92 o                         
  -1   0  16          0.81          0.43         0.42 o                         
   0   0  16          6.09          3.83         0.58 o                         
   1   0  16          0.03         -0.04         0.34 o                         
  -2   1  16         22.34         18.62         1.07 o                         
  -1   1  16          5.64          3.21         0.53 o                         
                                                                                
